# Supplementary material for: Phylogenetic Profiling of Mitochondrial Proteins and Integration Analysis of Bacterial Transcription Units Suggest Evolution of F1Fo ATP Synthase from Multiple Modules
Source: J Mol Evol. 2017 Nov 24;85(5):219–33. doi: 10.1007/s00239-017-9819-3 (PMC5709465; doi:10.1007/s00239-017-9819-3)
Supplement: Supplementary file 5 — Supplementary material 5 (XLS 4206 KB) [file 239_2017_9819_MOESM5_ESM.xls]

## Sheet: Table_S1
#ID:the id of species used in phylogenetic profiling.
#Tnum:the five digital "T number" of KEGG species used in phylogenetic profiling.
#KEGGID:the abbreviation of KEGG species used in phylogenetic profiling.
#LatinNameL:the latin name of each species used in phylogenetic profiling.
#Toxanomy:the classification for each oganism based on KEGG database.
#GeneNum:the number of genes in each oganism.
#ProteinNum:the number of proteins in each oganism.
* The number of genes and proteins was retrieved from KEGG database (02/15/2014)
ID	TNum	KEGGID	LatinName	Taxonomy	GeneNum*	ProteinNum*
1	T01001	hsa	Homo sapiens (human)	Eukaryotes;Animals;Vertebrates;Mammals	29376	20127
2	T01005	ptr	Pan troglodytes (chimpanzee)	Eukaryotes;Animals;Vertebrates;Mammals	22847	22166
3	T01416	pon	Pongo abelii (Sumatran orangutan)	Eukaryotes;Animals;Vertebrates;Mammals	23026	22998
4	T01028	mcc	Macaca mulatta (rhesus monkey)	Eukaryotes;Animals;Vertebrates;Mammals	23157	22668
5	T01002	mmu	Mus musculus (mouse)	Eukaryotes;Animals;Vertebrates;Mammals	36692	22424
6	T01003	rno	Rattus norvegicus (rat)	Eukaryotes;Animals;Vertebrates;Mammals	32769	23149
7	T01007	cfa	Canis familiaris (dog)	Eukaryotes;Animals;Vertebrates;Mammals	23561	19905
8	T01008	bta	Bos taurus (cow)	Eukaryotes;Animals;Vertebrates;Mammals	29819	23150
9	T01009	ssc	Sus scrofa (pig)	Eukaryotes;Animals;Vertebrates;Mammals	31908	23025
10	T01006	gga	Gallus gallus (chicken)	Eukaryotes;Animals;Vertebrates;Birds	21301	17227
11	T01082	tgu	Taeniopygia guttata (zebra finch)	Eukaryotes;Animals;Vertebrates;Birds	15447	14918
12	T02922	asn	Alligator sinensis (Chinese alligator)	Eukaryotes;Animals;Vertebrates;Reptiles	20448	18362
13	T01011	xtr	Xenopus tropicalis (western clawed frog)	Eukaryotes;Animals;Vertebrates;Amphibians	23925	22575
14	T01004	dre	Danio rerio (zebrafish)	Eukaryotes;Animals;Vertebrates;Fishes	30232	27537
15	T01074	bfo	Branchiostoma floridae (Florida lancelet)	Eukaryotes;Animals;Lancelets	28658	28634
16	T01056	cin	Ciona intestinalis (sea squirt)	Eukaryotes;Animals;Ascidians	14379	13726
17	T01019	spu	Strongylocentrotus purpuratus (purple sea urchin)	Eukaryotes;Animals;Echinoderms	21239	21172
18	T00030	dme	Drosophila melanogaster (fruit fly)	Eukaryotes;Animals;Arthropods;Insects	15395	13944
19	T01076	api	Acyrthosiphon pisum (pea aphid)	Eukaryotes;Animals;Arthropods;Insects	15748	15618
20	T01131	isc	Ixodes scapularis (black-legged tick)	Eukaryotes;Animals;Arthropods;Mites and ticks	20467	20467
21	T01050	bmy	Brugia malayi (filaria)	Eukaryotes;Animals;Nematodes	11395	11371
22	T01095	smm	Schistosoma mansoni	Eukaryotes;Animals;Flatworms	12882	12857
23	T01037	nve	Nematostella vectensis (sea anemone)	Eukaryotes;Animals;Cnidarians	24773	24773
24	T01069	tad	Trichoplax adhaerens	Eukaryotes;Animals;Placozoans	11565	11538
25	T02284	aqu	Amphimedon queenslandica (sponge)	Eukaryotes;Animals;Poriferans	9790	9768
26	T00041	ath	Arabidopsis thaliana (thale cress)	Eukaryotes;Plants;Eudicots;Mustard family	27464	27396
27	T01716	mtr	Medicago truncatula (barrel medic)	Eukaryotes;Plants;Eudicots;Pea family	44223	44190
28	T02666	fve	Fragaria vesca (woodland strawberry)	Eukaryotes;Plants;Eudicots;Rose family	23955	22360
29	T02486	csv	Cucumis sativus (cucumber)	Eukaryotes;Plants;Eudicots;Cucumber family	29637	29239
30	T01087	rcu	Ricinus communis (castor bean)	Eukaryotes;Plants;Eudicots;Spurge family	31412	31344
31	T01077	pop	Populus trichocarpa (black cottonwood)	Eukaryotes;Plants;Eudicots;Willow family	57653	40484
32	T01084	vvi	Vitis vinifera (wine grape)	Eukaryotes;Plants;Eudicots;Grape family	22747	22659
33	T02665	sly	Solanum lycopersicum (tomato)	Eukaryotes;Plants;Eudicots;Nightshade family	25575	24440
34	T01088	zma	Zea mays (maize)	Eukaryotes;Plants;Monocots;Grass family	22638	22590
35	T01496	smo	Selaginella moellendorffii	Eukaryotes;Plants;Ferns	34814	34791
36	T01041	ppp	Physcomitrella patens subsp. patens	Eukaryotes;Plants;Mosses	35996	35925
37	T01358	ota	Ostreococcus tauri	Eukaryotes;Plants;Green algae	8062	7994
38	T02926	gsl	Galdieria sulphuraria	Eukaryotes;Plants;Red algae	6622	6622
39	T00005	sce	Saccharomyces cerevisiae (budding yeast)	Eukaryotes;Fungi;Ascomycetes;Saccharomycetes	6330	5906
40	T02233	ncs	Naumovozyma castellii	Eukaryotes;Fungi;Ascomycetes;Saccharomycetes	5870	5592
41	T02231	mtm	Myceliophthora thermophila	Eukaryotes;Fungi;Ascomycetes;Sordariomycetes	9293	9099
42	T01072	bfu	Botryotinia fuckeliana	Eukaryotes;Fungi;Ascomycetes;Leotiomycetes	16389	16389
43	T01091	pcs	Penicillium chrysogenum	Eukaryotes;Fungi;Ascomycetes;Eurotiomycetes	12791	12791
44	T01613	pte	Pyrenophora teres	Eukaryotes;Fungi;Ascomycetes;Dothideomycetes	11799	11799
45	T01282	tml	Tuber melanosporum	Eukaryotes;Fungi;Ascomycetes;Pezizomycetes	7496	7496
46	T00076	spo	Schizosaccharomyces pombe (fission yeast)	Eukaryotes;Fungi;Ascomycetes;Schizosaccharomycetes	6944	5132
47	T01089	mpr	Moniliophthora perniciosa	Eukaryotes;Fungi;Basidiomycetes	13560	13560
48	T02287	ehe	Encephalitozoon hellem	Eukaryotes;Fungi;Microsporidians	1912	1847
49	T01042	mbr	Monosiga brevicollis	Eukaryotes;Protists;Choanoflagellates	9171	9171
50	T02668	dfa	Dictyostelium fasciculatum (cellular slime mold)	Eukaryotes;Protists;Amoebozoa;Dictyostelium	12232	12213
51	T01083	edi	Entamoeba dispar	Eukaryotes;Protists;Amoebozoa;Entamoeba	8811	8811
52	T02667	acan	Acanthamoeba castellanii	Eukaryotes;Protists;Amoebozoa;Acanthamoeba	14973	14973
53	T02490	pcy	Plasmodium cynomolgi	Eukaryotes;Protists;Alveolates;Apicomplexans	5716	5716
54	T01020	tet	Tetrahymena thermophila	Eukaryotes;Protists;Alveolates;Ciliates	24784	24770
55	T01078	tps	Thalassiosira pseudonana	Eukaryotes;Protists;Stramenopiles;Diatoms	11672	11672
56	T01333	pif	Phytophthora infestans	Eukaryotes;Protists;Stramenopiles;Oomycetes	17797	17797
57	T02917	ngd	Nannochloropsis gaditana	Eukaryotes;Protists;Stramenopiles;Eustigmatophytes	3554	3554
58	T02915	ehx	Emiliania huxleyi	Eukaryotes;Protists;Haptophyta	38535	38535
59	T02925	gtt	Guillardia theta	Eukaryotes;Protists;Cryptomonads	24794	24794
60	T01112	lif	Leishmania infantum	Eukaryotes;Protists;Euglenozoa;Kinetoplasts	8242	8109
61	T01241	ngr	Naegleria gruberi	Eukaryotes;Protists;Heterolobosea;Amoeboflagellate	15709	15709
62	T01022	tva	Trichomonas vaginalis	Eukaryotes;Protists;Parabasalids;Trichomonads	59679	59679
63	T01047	gla	Giardia lamblia	Eukaryotes;Protists;Diplomonads	6502	6502
64	T00007	eco	Escherichia coli K-12 MG1655	Prokaryotes;Bacteria;Gammaproteobacteria - Enterobacteria;Escherichia	4497	4141
65	T00240	sec	Salmonella enterica subsp. enterica serovar Choleraesuis	Prokaryotes;Bacteria;Gammaproteobacteria - Enterobacteria;Salmonella	4862	4606
66	T01833	ypx	Yersinia pestis D182038	Prokaryotes;Bacteria;Gammaproteobacteria - Enterobacteria;Yersinia	3879	3777
67	T01883	sfe	Shigella flexneri 2002017 (serotype Fxv)	Prokaryotes;Bacteria;Gammaproteobacteria - Enterobacteria;Shigella	5058	4703
68	T00186	eca	Pectobacterium atrosepticum	Prokaryotes;Bacteria;Gammaproteobacteria - Enterobacteria;Pectobacterium	4613	4472
69	T01197	eam	Erwinia amylovora CFBP1430	Prokaryotes;Bacteria;Gammaproteobacteria - Enterobacteria;Erwinia	3803	3704
70	T00149	plu	Photorhabdus luminescens	Prokaryotes;Bacteria;Gammaproteobacteria - Enterobacteria;Photorhabdus	5012	4683
71	T01825	bak	Buchnera aphidicola Ak	Prokaryotes;Bacteria;Gammaproteobacteria - Enterobacteria;Buchnera	625	569
72	T00101	wbr	Wigglesworthia glossinidia brevipalpis	Prokaryotes;Bacteria;Gammaproteobacteria - Enterobacteria;Wigglesworthia	657	617
73	T00316	sgl	Sodalis glossinidius	Prokaryotes;Bacteria;Gammaproteobacteria - Enterobacteria;Sodalis	2607	2516
74	T01652	eec	Enterobacter cloacae EcWSU1	Prokaryotes;Bacteria;Gammaproteobacteria - Enterobacteria;Enterobacter	4740	4619
75	T02119	csk	Cronobacter sakazakii ES15	Prokaryotes;Bacteria;Gammaproteobacteria - Enterobacteria;Cronobacter	4018	3916
76	T01982	kpo	Klebsiella pneumoniae KCTC 2242	Prokaryotes;Bacteria;Gammaproteobacteria - Enterobacteria;Klebsiella	5264	5152
77	T00592	cko	Citrobacter koseri ATCC BAA-895	Prokaryotes;Bacteria;Gammaproteobacteria - Enterobacteria;Citrobacter	5151	5006
78	T01502	srs	Serratia sp. AS12	Prokaryotes;Bacteria;Gammaproteobacteria - Enterobacteria;Serratia	5140	4952
79	T00753	pmr	Proteus mirabilis HI4320	Prokaryotes;Bacteria;Gammaproteobacteria - Enterobacteria;Proteus	3862	3662
80	T02091	etd	Edwardsiella tarda FL6-60	Prokaryotes;Bacteria;Gammaproteobacteria - Enterobacteria;Edwardsiella	3389	3256
81	T00138	bfl	Candidatus Blochmannia floridanus	Prokaryotes;Bacteria;Gammaproteobacteria - Enterobacteria;Blochmannia	631	583
82	T00911	hde	Candidatus Hamiltonella defensa	Prokaryotes;Bacteria;Gammaproteobacteria - Enterobacteria;Hamiltonella	2420	2148
83	T01305	ddd	Dickeya dadantii 3937	Prokaryotes;Bacteria;Gammaproteobacteria - Enterobacteria;Dickeya	4687	4549
84	T01186	xbo	Xenorhabdus bovienii	Prokaryotes;Bacteria;Gammaproteobacteria - Enterobacteria;Xenorhabdus	4411	4256
85	T01970	paq	Pantoea ananatis PA13	Prokaryotes;Bacteria;Gammaproteobacteria - Enterobacteria;Pantoea	4542	4372
86	T01218	rip	Candidatus Riesia pediculicola	Prokaryotes;Bacteria;Gammaproteobacteria - Enterobacteria;Riesia	597	555
87	T01770	raq	Rahnella aquatilis CIP 78.65 = ATCC 33071	Prokaryotes;Bacteria;Gammaproteobacteria - Enterobacteria;Rahnella	5110	4866
88	T02613	meo	Candidatus Moranella endobia PCVAL	Prokaryotes;Bacteria;Gammaproteobacteria - Enterobacteria;Moranella	483	411
89	T02042	psi	Providencia stuartii	Prokaryotes;Bacteria;Gammaproteobacteria - Enterobacteria;Providencia	4196	4099
90	T02496	mmk	Morganella morganii	Prokaryotes;Bacteria;Gammaproteobacteria - Enterobacteria;Morganella	3624	3526
91	T02625	ror	Raoultella ornithinolytica	Prokaryotes;Bacteria;Gammaproteobacteria - Enterobacteria;Raoultella	5013	4909
92	T02431	ebf	Enterobacteriaceae bacterium FGI 57	Prokaryotes;Bacteria;Gammaproteobacteria - Enterobacteria;Other Enterobacteria	4536	4323
93	T01980	hie	Haemophilus influenzae R2846 (nontypeable)	Prokaryotes;Bacteria;Gammaproteobacteria - Others;Haemophilus	1744	1636
94	T00386	hso	Haemophilus somnus 129PT	Prokaryotes;Bacteria;Gammaproteobacteria - Others;Histophilus	1874	1798
95	T01776	pmv	Pasteurella multocida subsp. multocida HN06	Prokaryotes;Bacteria;Gammaproteobacteria - Others;Pasteurella	2361	2265
96	T02635	mhx	Mannheimia haemolytica M42548	Prokaryotes;Bacteria;Gammaproteobacteria - Others;Mannheimia	2888	2803
97	T00717	apa	Actinobacillus pleuropneumoniae AP76 (serotype 7)	Prokaryotes;Bacteria;Gammaproteobacteria - Others;Actinobacillus	2220	2142
98	T01651	aao	Aggregatibacter actinomycetemcomitans ANH9381	Prokaryotes;Bacteria;Gammaproteobacteria - Others;Aggregatibacter	2142	2058
99	T01482	gan	Gallibacterium anatis	Prokaryotes;Bacteria;Gammaproteobacteria - Others;Gallibacterium	2587	2500
100	T02504	bto	Bibersteinia trehalosi	Prokaryotes;Bacteria;Gammaproteobacteria - Others;Bibersteinia	2325	2250
101	T00113	xft	Xylella fastidiosa Temecula1	Prokaryotes;Bacteria;Gammaproteobacteria - Others;Xylella	2125	2036
102	T00084	xac	Xanthomonas axonopodis pv. citri 306	Prokaryotes;Bacteria;Gammaproteobacteria - Others;Xanthomonas	4489	4427
103	T01596	buj	Stenotrophomonas maltophilia JV3	Prokaryotes;Bacteria;Gammaproteobacteria - Others;Stenotrophomonas	4177	4063
104	T01403	psu	Pseudoxanthomonas suwonensis	Prokaryotes;Bacteria;Gammaproteobacteria - Others;Pseudoxanthomonas	3172	3070
105	T01773	fau	Frateuria aurantia	Prokaryotes;Bacteria;Gammaproteobacteria - Others;Frateuria	3288	3101
106	T02495	rhd	Rhodanobacter sp. 2APBS1	Prokaryotes;Bacteria;Gammaproteobacteria - Others;Rhodanobacter	3958	3824
107	T00589	vha	Vibrio harveyi	Prokaryotes;Bacteria;Gammaproteobacteria - Others;Vibrio	6239	6041
108	T00754	vfm	Vibrio fischeri MJ11	Prokaryotes;Bacteria;Gammaproteobacteria - Others;Aliivibrio	4175	4039
109	T00173	ppr	Photobacterium profundum	Prokaryotes;Bacteria;Gammaproteobacteria - Others;Photobacterium	5702	5489
110	T02823	lag	Listonella anguillarum M3	Prokaryotes;Bacteria;Gammaproteobacteria - Others;Listonella	3882	3678
111	T00118	pst	Pseudomonas syringae pv. tomato DC3000	Prokaryotes;Bacteria;Gammaproteobacteria - Others;Pseudomonas	5842	5619
112	T00721	cja	Cellvibrio japonicus	Prokaryotes;Bacteria;Gammaproteobacteria - Others;Cellvibrio	3812	3750
113	T00885	avn	Azotobacter vinelandii DJ	Prokaryotes;Bacteria;Gammaproteobacteria - Others;Azotobacter	5223	5050
114	T00350	pcr	Psychrobacter cryohalolentis	Prokaryotes;Bacteria;Gammaproteobacteria - Others;Psychrobacter	2581	2511
115	T01820	abz	Acinetobacter baumannii MDR-ZJ06	Prokaryotes;Bacteria;Gammaproteobacteria - Others;Acinetobacter	3974	3887
116	T01224	mct	Moraxella catarrhalis	Prokaryotes;Bacteria;Gammaproteobacteria - Others;Moraxella	1964	1886
117	T00489	slo	Shewanella loihica	Prokaryotes;Bacteria;Gammaproteobacteria - Others;Shewanella	3993	3859
118	T02681	ili	Idiomarina loihiensis GSL 199	Prokaryotes;Bacteria;Gammaproteobacteria - Others;Idiomarina	2717	2649
119	T00258	cps	Colwellia psychrerythraea	Prokaryotes;Bacteria;Gammaproteobacteria - Others;Colwellia	5054	4910
120	T00372	pat	Pseudoalteromonas atlantica	Prokaryotes;Bacteria;Gammaproteobacteria - Others;Pseudoalteromonas	4397	4281
121	T00335	sde	Saccharophagus degradans	Prokaryotes;Bacteria;Gammaproteobacteria - Others;Saccharophagus	4067	4007
122	T01922	mad	Marinobacter adhaerens	Prokaryotes;Bacteria;Gammaproteobacteria - Others;Marinobacter	4470	4410
123	T02340	amaa	Alteromonas macleodii AltDE1	Prokaryotes;Bacteria;Gammaproteobacteria - Others;Alteromonas	4405	4321
124	T01632	gni	Glaciecola nitratireducens	Prokaryotes;Bacteria;Gammaproteobacteria - Others;Glaciecola	3720	3654
125	T02515	psy	Psychromonas sp. CNPT3	Prokaryotes;Bacteria;Gammaproteobacteria - Others;Psychromonas	2699	2580
126	T00952	ttu	Teredinibacter turnerae	Prokaryotes;Bacteria;Gammaproteobacteria - Others;Teredinibacter	4310	4254
127	T01318	fbl	Ferrimonas balearica	Prokaryotes;Bacteria;Gammaproteobacteria - Others;Ferrimonas	3947	3782
128	T00583	cbd	Coxiella burnetii Dugway 5J108-111	Prokaryotes;Bacteria;Gammaproteobacteria - Others;Coxiella	2362	2045
129	T02689	lpm	Legionella pneumophila subsp. pneumophila Thunder Bay	Prokaryotes;Bacteria;Gammaproteobacteria - Others;Legionella	3043	2998
130	T00205	mca	Methylococcus capsulatus	Prokaryotes;Bacteria;Gammaproteobacteria - Others;Methylococcus	3052	2956
131	T01511	mmt	Methylomonas methanica	Prokaryotes;Bacteria;Gammaproteobacteria - Others;Methylomonas	4664	4494
132	T01649	mah	Methylomicrobium alcaliphilum	Prokaryotes;Bacteria;Gammaproteobacteria - Others;Methylomicrobium	4081	3980
133	T00584	fta	Francisella tularensis subsp. holarctica FTNF002-00	Prokaryotes;Bacteria;Gammaproteobacteria - Others;Francisella	1887	1581
134	T00296	tcx	Thiomicrospira crunogena	Prokaryotes;Bacteria;Gammaproteobacteria - Others;Thiomicrospira	2259	2196
135	T01517	tcy	Thioalkalimicrobium cyclicum	Prokaryotes;Bacteria;Gammaproteobacteria - Others;Thioalkalimicrobium	1735	1665
136	T02055	mej	Methylophaga sp. JAM1	Prokaryotes;Bacteria;Gammaproteobacteria - Others;Methylophaga	3096	3022
137	T02780	cza	Cycloclasticus zancles	Prokaryotes;Bacteria;Gammaproteobacteria - Others;Cycloclasticus	2623	2584
138	T01266	nwa	Nitrosococcus watsonii	Prokaryotes;Bacteria;Gammaproteobacteria - Others;Nitrosococcus	3245	2907
139	T01168	alv	Allochromatium vinosum	Prokaryotes;Bacteria;Gammaproteobacteria - Others;Allochromatium	3366	3220
140	T02138	tvi	Thiocystis violascens	Prokaryotes;Bacteria;Gammaproteobacteria - Others;Thiocystis	4627	4330
141	T02397	tmb	Thioflavicoccus mobilis	Prokaryotes;Bacteria;Gammaproteobacteria - Others;Thioflavicoccus	3783	3562
142	T00391	aeh	Alkalilimnicola ehrlichii	Prokaryotes;Bacteria;Gammaproteobacteria - Others;Alkalilimnicola	2940	2865
143	T00462	hha	Halorhodospira halophila	Prokaryotes;Bacteria;Gammaproteobacteria - Others;Halorhodospira	2493	2407
144	T01174	tkm	Thioalkalivibrio sp. K90mix	Prokaryotes;Bacteria;Gammaproteobacteria - Others;Thioalkalivibrio	2943	2855
145	T02685	ssal	Spiribacter salinus	Prokaryotes;Bacteria;Gammaproteobacteria - Others;Spiribacter	1732	1684
146	T01104	hna	Halothiobacillus neapolitanus	Prokaryotes;Bacteria;Gammaproteobacteria - Others;Halothiobacillus	2465	2357
147	T00307	hch	Hahella chejuensis	Prokaryotes;Bacteria;Gammaproteobacteria - Others;Hahella	6858	6773
148	T00347	csa	Chromohalobacter salexigens	Prokaryotes;Bacteria;Gammaproteobacteria - Others;Chromohalobacter	3409	3298
149	T01311	hel	Halomonas elongata	Prokaryotes;Bacteria;Gammaproteobacteria - Others;Halomonas	3554	3473
150	T02306	plr	Candidatus Portiera aleyrodidarum BT-QVLC	Prokaryotes;Bacteria;Gammaproteobacteria - Others;Portiera	292	246
151	T00380	abo	Alcanivorax borkumensis	Prokaryotes;Bacteria;Gammaproteobacteria - Others;Alcanivorax	2806	2755
152	T00973	kko	Kangiella koreensis	Prokaryotes;Bacteria;Gammaproteobacteria - Others;Kangiella	2697	2632
153	T01508	mpc	Marinomonas posidonica	Prokaryotes;Bacteria;Gammaproteobacteria - Others;Marinomonas	3652	3491
154	T02529	tol	Thalassolituus oleivorans	Prokaryotes;Bacteria;Gammaproteobacteria - Others;Thalassolituus	3732	3662
155	T00424	aha	Aeromonas hydrophila subsp. hydrophila ATCC 7966	Prokaryotes;Bacteria;Gammaproteobacteria - Others;Aeromonas	4284	4119
156	T00904	tau	Tolumonas auensis	Prokaryotes;Bacteria;Gammaproteobacteria - Others;Tolumonas	3292	3130
157	T01667	oce	Oceanimonas sp. GK1	Prokaryotes;Bacteria;Gammaproteobacteria - Others;Oceanimonas	3333	3221
158	T00517	dno	Dichelobacter nodosus	Prokaryotes;Bacteria;Gammaproteobacteria - Others;Dichelobacter	1351	1280
159	T00810	afr	Acidithiobacillus ferrooxidans ATCC 23270	Prokaryotes;Bacteria;Gammaproteobacteria - Others;Acidithiobacillus	3303	3147
160	T00349	bci	Baumannia cicadellinicola	Prokaryotes;Bacteria;Gammaproteobacteria - Others;Baumannia	651	595
161	T02196	crt	Candidatus Carsonella ruddii HT isolate Thao2000	Prokaryotes;Bacteria;Gammaproteobacteria - Others;Carsonella	211	180
162	T02281	saga	Simiduia agarivorans	Prokaryotes;Bacteria;Gammaproteobacteria - Others;Simiduia	3887	3820
163	T00438	rma	Candidatus Ruthia magnifica	Prokaryotes;Bacteria;Gammaproteobacteria - Others;Ruthia	1117	976
164	T00530	vok	Candidatus Vesicomyosocius okutanii	Prokaryotes;Bacteria;Gammaproteobacteria - Others;Vesicomyosocius	978	937
165	T01300	gpb	Gamma proteobacterium HdN1	Prokaryotes;Bacteria;Gammaproteobacteria - Others;Unclassified Gammaproteobacteria	3864	3763
166	T01929	nmd	Neisseria meningitidis G2136 (serogroup B)	Prokaryotes;Bacteria;Betaproteobacteria;Neisseria	2045	1928
167	T00147	cvi	Chromobacterium violaceum	Prokaryotes;Bacteria;Betaproteobacteria;Chromobacterium	4528	4405
168	T00884	lhk	Laribacter hongkongensis	Prokaryotes;Bacteria;Betaproteobacteria;Laribacter	3333	3235
169	T01619	pse	Pseudogulbenkiania sp. NH8B	Prokaryotes;Bacteria;Betaproteobacteria;Pseudogulbenkiania	4124	4012
170	T02005	rsn	Ralstonia solanacearum Po82	Prokaryotes;Bacteria;Betaproteobacteria;Ralstonia	5078	5016
171	T00351	rme	Cupriavidus metallidurans	Prokaryotes;Bacteria;Betaproteobacteria;Cupriavidus	6817	6474
172	T00363	bcn	Burkholderia cenocepacia AU1054	Prokaryotes;Bacteria;Betaproteobacteria;Burkholderia	6632	6477
173	T00683	pne	Polynucleobacter necessarius	Prokaryotes;Bacteria;Betaproteobacteria;Polynucleobacter	1783	1508
174	T02936	ppk	Pandoraea pnomenusa	Prokaryotes;Bacteria;Betaproteobacteria;Pandoraea	4951	4800
175	T02297	bpar	Bordetella parapertussis Bpp5	Prokaryotes;Bacteria;Betaproteobacteria;Bordetella	4637	4184
176	T02785	axo	Achromobacter xylosoxidans NH44784-1996	Prokaryotes;Bacteria;Betaproteobacteria;Achromobacter	6446	6388
177	T02604	teg	Taylorella equigenitalis 14/56	Prokaryotes;Bacteria;Betaproteobacteria;Taylorella	1519	1475
178	T01486	put	Pusillimonas sp. T7-7	Prokaryotes;Bacteria;Betaproteobacteria;Pusillimonas	3831	3773
179	T02117	aka	Advenella kashmirensis	Prokaryotes;Bacteria;Betaproteobacteria;Advenella	3980	3933
180	T00334	rfr	Rhodoferax ferrireducens	Prokaryotes;Bacteria;Betaproteobacteria;Rhodoferax	4554	4417
181	T00343	pol	Polaromonas sp. JS666	Prokaryotes;Bacteria;Betaproteobacteria;Polaromonas	5626	5453
182	T00853	dia	Acidovorax ebreus	Prokaryotes;Bacteria;Betaproteobacteria;Acidovorax	3609	3479
183	T00460	vei	Verminephrobacter eiseniae	Prokaryotes;Bacteria;Betaproteobacteria;Verminephrobacter	5109	4947
184	T00620	dac	Delftia acidovorans	Prokaryotes;Bacteria;Betaproteobacteria;Delftia	6153	6040
185	T01392	vpe	Variovorax paradoxus EPS	Prokaryotes;Bacteria;Betaproteobacteria;Variovorax	6087	5952
186	T01109	ctt	Comamonas testosteroni	Prokaryotes;Bacteria;Betaproteobacteria;Comamonas	4890	4799
187	T01463	adk	Alicycliphilus denitrificans K601	Prokaryotes;Bacteria;Betaproteobacteria;Alicycliphilus	4899	4696
188	T01544	rta	Ramlibacter tataouinensis	Prokaryotes;Bacteria;Betaproteobacteria;Ramlibacter	3926	3880
189	T02877	cbx	Comamonadaceae bacterium CR	Prokaryotes;Bacteria;Betaproteobacteria;Unclassified Comamonadaceae	2682	2626
190	T00470	mpt	Methylibium petroleiphilum	Prokaryotes;Bacteria;Betaproteobacteria;Methylibium	4546	4449
191	T00490	har	Herminiimonas arsenicoxydans	Prokaryotes;Bacteria;Betaproteobacteria;Herminiimonas	3360	3294
192	T00561	mms	Minibacterium massiliensis	Prokaryotes;Bacteria;Betaproteobacteria;Minibacterium	3750	3697
193	T01268	hse	Herbaspirillum seropedicae	Prokaryotes;Bacteria;Betaproteobacteria;Herbaspirillum	4804	4735
194	T01304	zin	Candidatus Zinderia insecticola CARI	Prokaryotes;Bacteria;Betaproteobacteria;Zinderia	232	202
195	T01583	cfu	Collimonas fungivorans	Prokaryotes;Bacteria;Betaproteobacteria;Collimonas	4493	4432
196	T00681	lch	Leptothrix cholodnii	Prokaryotes;Bacteria;Betaproteobacteria;Leptothrix	4443	4363
197	T02347	thi	Thiomonas sp. 3As	Prokaryotes;Bacteria;Betaproteobacteria;Thiomonas	3751	3594
198	T01803	rge	Rubrivivax gelatinosus	Prokaryotes;Bacteria;Betaproteobacteria;Rubrivivax	4767	4693
199	T00393	net	Nitrosomonas eutropha	Prokaryotes;Bacteria;Betaproteobacteria;Nitrosomonas	2686	2551
200	T00302	nmu	Nitrosospira multiformis	Prokaryotes;Bacteria;Betaproteobacteria;Nitrosospira	2876	2805
201	T00222	eba	Aromatoleum aromaticum EbN1	Prokaryotes;Bacteria;Betaproteobacteria;Aromatoleum	4650	4576
202	T00441	azo	Azoarcus sp. BH72	Prokaryotes;Bacteria;Betaproteobacteria;Azoarcus	4057	3989
203	T00259	dar	Dechloromonas aromatica	Prokaryotes;Bacteria;Betaproteobacteria;Dechloromonas	4283	4171
204	T00804	tmz	Thauera sp. MZ1T	Prokaryotes;Bacteria;Betaproteobacteria;Thauera	4141	3978
205	T01657	dsu	Dechlorosoma suillum	Prokaryotes;Bacteria;Betaproteobacteria;Azospira	3538	3443
206	T00275	tbd	Thiobacillus denitrificans	Prokaryotes;Bacteria;Betaproteobacteria;Thiobacillus	2879	2827
207	T02857	sdr	Sulfuricella denitrificans	Prokaryotes;Bacteria;Betaproteobacteria;Sulfuricella	3124	3073
208	T00342	mfa	Methylobacillus flagellatus	Prokaryotes;Bacteria;Betaproteobacteria;Methylobacillus	2822	2753
209	T00942	mmb	Methylotenera mobilis	Prokaryotes;Bacteria;Betaproteobacteria;Methylotenera	2403	2338
210	T01361	mep	Methylovorus sp. MP688	Prokaryotes;Bacteria;Betaproteobacteria;Methylovorus	2772	2712
211	T00966	app	Accumulibacter phosphatis	Prokaryotes;Bacteria;Betaproteobacteria;Accumulibacter	4777	4562
212	T01858	tpq	Candidatus Tremblaya princeps PCVAL	Prokaryotes;Bacteria;Betaproteobacteria;Tremblaya	155	116
213	T01196	slt	Sideroxydans lithotrophicus	Prokaryotes;Bacteria;Betaproteobacteria;Sideroxydans	3050	2980
214	T01295	gca	Gallionella capsiferriformans	Prokaryotes;Bacteria;Betaproteobacteria;Gallionella	3007	2894
215	T02427	kbl	Candidatus Kinetoplastibacterium blastocrithidii (ex Strigomonas culicis)	Prokaryotes;Bacteria;Betaproteobacteria;Kinetoplastibacterium	767	715
216	T02777	ssdc	Candidatus Profftella armatura	Prokaryotes;Bacteria;Betaproteobacteria;Profftella	410	372
217	T02782	ndl	Candidatus Nasuia deltocephalinicola	Prokaryotes;Bacteria;Betaproteobacteria;Unclassified Betaproteobacteria	169	137
218	T01919	hep	Helicobacter pylori Puno120	Prokaryotes;Bacteria;Epsilonproteobacteria;Helicobacter	1582	1540
219	T00146	wsu	Wolinella succinogenes	Prokaryotes;Bacteria;Epsilonproteobacteria;Wolinella	2092	2043
220	T00298	tdn	Sulfurimonas denitrificans	Prokaryotes;Bacteria;Epsilonproteobacteria;Sulfurimonas	2163	2096
221	T01370	sku	Sulfuricurvum kujiense	Prokaryotes;Bacteria;Epsilonproteobacteria;Sulfuricurvum	2879	2798
222	T02842	cjeu	Campylobacter jejuni subsp. jejuni 00-2538	Prokaryotes;Bacteria;Epsilonproteobacteria;Campylobacter	1759	1713
223	T02755	abl	Arcobacter butzleri 7h1h	Prokaryotes;Bacteria;Epsilonproteobacteria;Arcobacter	2280	2199
224	T02139	sba	Sulfurospirillum barnesii	Prokaryotes;Bacteria;Epsilonproteobacteria;Sulfurospirillum	2565	2491
225	T01405	nsa	Nitratifractor salsuginis	Prokaryotes;Bacteria;Epsilonproteobacteria;Nitratifractor	2173	2088
226	T00565	nis	Nitratiruptor sp. SB155-2	Prokaryotes;Bacteria;Epsilonproteobacteria;Nitratiruptor	1910	1843
227	T00572	sun	Sulfurovum sp. NBC37-1	Prokaryotes;Bacteria;Epsilonproteobacteria;Sulfurovum	2519	2438
228	T00860	nam	Nautilia profundicola	Prokaryotes;Bacteria;Epsilonproteobacteria;Nautilia	1796	1730
229	T00521	gur	Geobacter uraniireducens	Prokaryotes;Bacteria;Deltaproteobacteria;Geobacter	4490	4358
230	T00285	pca	Pelobacter carbinolicus	Prokaryotes;Bacteria;Deltaproteobacteria;Pelobacter	3545	3304
231	T01709	ddn	Desulfovibrio desulfuricans ND132	Prokaryotes;Bacteria;Deltaproteobacteria;Desulfovibrio	3533	3454
232	T02437	lir	Lawsonia intracellularis N343	Prokaryotes;Bacteria;Deltaproteobacteria;Lawsonia	1434	1368
233	T00963	dba	Desulfomicrobium baculatum	Prokaryotes;Bacteria;Deltaproteobacteria;Desulfomicrobium	3568	3436
234	T00989	drt	Desulfohalobium retbaense	Prokaryotes;Bacteria;Deltaproteobacteria;Desulfohalobium	2611	2526
235	T00159	bba	Bdellovibrio bacteriovorus HD100	Prokaryotes;Bacteria;Deltaproteobacteria;Bdellovibrio	3628	3586
236	T01659	bmx	Bacteriovorax marinus SJ	Prokaryotes;Bacteria;Deltaproteobacteria;Bacteriovorax	3292	3231
237	T00192	dps	Desulfotalea psychrophila	Prokaryotes;Bacteria;Deltaproteobacteria;Desulfotalea	3322	3234
238	T01244	dak	Desulfurivibrio alkaliphilus	Prokaryotes;Bacteria;Deltaproteobacteria;Desulfurivibrio	2729	2620
239	T01413	dpr	Desulfobulbus propionicus	Prokaryotes;Bacteria;Deltaproteobacteria;Desulfobulbus	3408	3283
240	T02473	dsf	Desulfocapsa sulfexigens	Prokaryotes;Bacteria;Deltaproteobacteria;Desulfocapsa	3598	3532
241	T00610	dol	Candidatus Desulfococcus oleovorans	Prokaryotes;Bacteria;Deltaproteobacteria;Desulfococcus	3323	3265
242	T00813	dal	Desulfatibacillum alkenivorans	Prokaryotes;Bacteria;Deltaproteobacteria;Desulfatibacillum	5359	5252
243	T00861	dat	Desulfobacterium autotrophicum	Prokaryotes;Bacteria;Deltaproteobacteria;Desulfobacterium	5017	4943
244	T02268	dto	Desulfobacula toluolica	Prokaryotes;Bacteria;Deltaproteobacteria;Desulfobacula	4435	4375
245	T00833	acp	Anaeromyxobacter dehalogenans 2CP-1	Prokaryotes;Bacteria;Deltaproteobacteria;Anaeromyxobacter	4573	4473
246	T01558	mfu	Myxococcus fulvus	Prokaryotes;Bacteria;Deltaproteobacteria;Myxococcus	7362	7284
247	T01780	ccx	Corallococcus coralloides	Prokaryotes;Bacteria;Deltaproteobacteria;Corallococcus	8107	8033
248	T01425	sur	Stigmatella aurantiaca	Prokaryotes;Bacteria;Deltaproteobacteria;Stigmatella	8407	8352
249	T00634	scl	Sorangium cellulosum So ce 56	Prokaryotes;Bacteria;Deltaproteobacteria;Sorangium	9702	9380
250	T01103	hoh	Haliangium ochraceum	Prokaryotes;Bacteria;Deltaproteobacteria;Haliangium	6952	6719
251	T00346	sat	Syntrophus aciditrophicus	Prokaryotes;Bacteria;Deltaproteobacteria;Syntrophus	3217	3166
252	T01454	dao	Desulfobacca acetoxidans DSM 11109	Prokaryotes;Bacteria;Deltaproteobacteria;Desulfobacca	3022	2866
253	T02147	dti	Desulfomonile tiedjei	Prokaryotes;Bacteria;Deltaproteobacteria;Desulfomonile	5664	5494
254	T00418	sfu	Syntrophobacter fumaroxidans	Prokaryotes;Bacteria;Deltaproteobacteria;Syntrophobacter	4162	4064
255	T01284	dbr	Desulfarculus baarsii	Prokaryotes;Bacteria;Deltaproteobacteria;Desulfarculus	3355	3277
256	T01456	hmr	Hippea maritima	Prokaryotes;Bacteria;Deltaproteobacteria;Hippea	1779	1677
257	T02948	dpb	delta proteobacterium BABL1	Prokaryotes;Bacteria;Deltaproteobacteria;Unclassified Deltaproteobacteria	1024	979
258	T00604	rri	Rickettsia rickettsii Sheila Smith	Prokaryotes;Bacteria;Alphaproteobacteria;Rickettsia	1379	1343
259	T00705	ott	Orientia tsutsugamushi Ikeda	Prokaryotes;Bacteria;Alphaproteobacteria;Orientia	2005	1967
260	T02641	wed	Wolbachia endosymbiont of Drosophila simulans wNo	Prokaryotes;Bacteria;Alphaproteobacteria;Wolbachia	1168	1040
261	T01133	acn	Anaplasma centrale	Prokaryotes;Bacteria;Alphaproteobacteria;Anaplasma	982	923
262	T00224	eru	Ehrlichia ruminantium Welgevonden (South Africa)	Prokaryotes;Bacteria;Alphaproteobacteria;Ehrlichia	961	888
263	T00951	nri	Neorickettsia risticii	Prokaryotes;Bacteria;Alphaproteobacteria;Neorickettsia	930	892
264	T01561	mmn	Candidatus Midichloria mitochondrii	Prokaryotes;Bacteria;Alphaproteobacteria;Midichloria	1263	1211
265	T01542	mop	Mesorhizobium opportunistum	Prokaryotes;Bacteria;Alphaproteobacteria;Mesorhizobium	6746	6508
266	T00374	mes	Chelativorans sp. BNC1	Prokaryotes;Bacteria;Alphaproteobacteria;Chelativorans	4684	4543
267	T00580	pla	Parvibaculum lavamentivorans	Prokaryotes;Bacteria;Alphaproteobacteria;Parvibaculum	3707	3636
268	T02405	smeg	Sinorhizobium meliloti GR4	Prokaryotes;Bacteria;Alphaproteobacteria;Sinorhizobium	6827	6662
269	T00850	ara	Agrobacterium radiobacter K84	Prokaryotes;Bacteria;Alphaproteobacteria;Agrobacterium	6820	6684
270	T00779	rlt	Rhizobium leguminosarum bv. trifolii WSM2304	Prokaryotes;Bacteria;Alphaproteobacteria;Rhizobium	6647	6415
271	T01373	lso	Candidatus Liberibacter solanacearum	Prokaryotes;Bacteria;Alphaproteobacteria;Liberibacter	1246	1192
272	T00096	bms	Brucella suis 1330	Prokaryotes;Bacteria;Alphaproteobacteria;Brucella	3447	3271
273	T00568	oan	Ochrobactrum anthropi	Prokaryotes;Bacteria;Alphaproteobacteria;Ochrobactrum	4932	4799
274	T00516	bra	Bradyrhizobium sp. ORS 278	Prokaryotes;Bacteria;Alphaproteobacteria;Bradyrhizobium	6817	6716
275	T00345	rpd	Rhodopseudomonas palustris BisB5	Prokaryotes;Bacteria;Alphaproteobacteria;Rhodopseudomonas	4492	4397
276	T00276	nwi	Nitrobacter winogradskyi	Prokaryotes;Bacteria;Alphaproteobacteria;Nitrobacter	3198	3122
277	T01967	oco	Oligotropha carboxidovorans OM4	Prokaryotes;Bacteria;Alphaproteobacteria;Oligotropha	3641	3574
278	T02484	aol	Agromonas oligotrophica	Prokaryotes;Bacteria;Alphaproteobacteria;Agromonas	7285	7228
279	T00456	bbk	Bartonella bacilliformis	Prokaryotes;Bacteria;Alphaproteobacteria;Bartonella	1375	1283
280	T00581	xau	Xanthobacter autotrophicus	Prokaryotes;Bacteria;Alphaproteobacteria;Xanthobacter	5155	5035
281	T00609	azc	Azorhizobium caulinodans	Prokaryotes;Bacteria;Alphaproteobacteria;Azorhizobium	4782	4717
282	T01258	sno	Starkeya novella	Prokaryotes;Bacteria;Alphaproteobacteria;Starkeya	4563	4431
283	T00809	mch	Methylobacterium extorquens CM4	Prokaryotes;Bacteria;Alphaproteobacteria;Methylobacterium	5853	5516
284	T00688	bid	Beijerinckia indica	Prokaryotes;Bacteria;Alphaproteobacteria;Beijerinckia	3982	3784
285	T00802	msl	Methylocella silvestris	Prokaryotes;Bacteria;Alphaproteobacteria;Methylocella	3977	3818
286	T02646	hdt	Hyphomicrobium denitrificans 1NES1	Prokaryotes;Bacteria;Alphaproteobacteria;Hyphomicrobium	3890	3842
287	T01353	rva	Rhodomicrobium vannielii	Prokaryotes;Bacteria;Alphaproteobacteria;Rhodomicrobium	3739	3565
288	T01645	phl	Pelagibacterium halotolerans	Prokaryotes;Bacteria;Alphaproteobacteria;Pelagibacterium	3940	3881
289	T02324	msc	Methylocystis sp. SC2	Prokaryotes;Bacteria;Alphaproteobacteria;Methylocystis	3716	3666
290	T00938	hci	Candidatus Hodgkinia cicadicola	Prokaryotes;Bacteria;Alphaproteobacteria;Hodgkinia	189	169
291	T00841	ccs	Caulobacter crescentus NA1000	Prokaryotes;Bacteria;Alphaproteobacteria;Caulobacter	4084	3818
292	T00750	pzu	Phenylobacterium zucineum	Prokaryotes;Bacteria;Alphaproteobacteria;Phenylobacterium	3906	3854
293	T01291	bsb	Brevundimonas subvibrioides	Prokaryotes;Bacteria;Alphaproteobacteria;Brevundimonas	3393	3327
294	T01378	aex	Asticcacaulis excentricus	Prokaryotes;Bacteria;Alphaproteobacteria;Asticcacaulis	3921	3763
295	T00215	sil	Ruegeria pomeroyi	Prokaryotes;Bacteria;Alphaproteobacteria;Ruegeria	4348	4252
296	T00484	rsh	Rhodobacter sphaeroides ATCC 17029	Prokaryotes;Bacteria;Alphaproteobacteria;Rhodobacter	4254	4131
297	T00330	jan	Jannaschia sp. CCS1	Prokaryotes;Bacteria;Alphaproteobacteria;Jannaschia	4336	4283
298	T01572	rli	Roseobacter litoralis Och 149	Prokaryotes;Bacteria;Alphaproteobacteria;Roseobacter	4668	4537
299	T02792	pami	Paracoccus aminophilus	Prokaryotes;Bacteria;Alphaproteobacteria;Paracoccus	4599	4528
300	T00612	dsh	Dinoroseobacter shibae	Prokaryotes;Bacteria;Alphaproteobacteria;Dinoroseobacter	4244	4192
301	T01338	kvu	Ketogulonicigenium vulgare	Prokaryotes;Bacteria;Alphaproteobacteria;Ketogulonicigenium	3358	3213
302	T01669	psf	Pseudovibrio sp. FO-BEG1	Prokaryotes;Bacteria;Alphaproteobacteria;Pseudovibrio	5559	5467
303	T02193	pgl	Phaeobacter gallaeciensis 2.10	Prokaryotes;Bacteria;Alphaproteobacteria;Phaeobacter	3798	3723
304	T02538	oat	Octadecabacter antarcticus	Prokaryotes;Bacteria;Alphaproteobacteria;Octadecabacter	4901	4492
305	T02961	lmd	Leisingera methylohalidivorans	Prokaryotes;Bacteria;Alphaproteobacteria;Leisingera	4692	4530
306	T00394	mmr	Maricaulis maris	Prokaryotes;Bacteria;Alphaproteobacteria;Maricaulis	3133	3063
307	T00397	hne	Hyphomonas neptunium	Prokaryotes;Bacteria;Alphaproteobacteria;Hyphomonas	3568	3505
308	T00945	hba	Hirschia baltica	Prokaryotes;Bacteria;Alphaproteobacteria;Hirschia	3269	3187
309	T01875	zmm	Zymomonas mobilis subsp. mobilis ATCC 10988	Prokaryotes;Bacteria;Alphaproteobacteria;Zymomonas	1931	1803
310	T00322	nar	Novosphingobium aromaticivorans	Prokaryotes;Bacteria;Alphaproteobacteria;Novosphingobium	4030	3937
311	T00361	sal	Sphingopyxis alaskensis	Prokaryotes;Bacteria;Alphaproteobacteria;Sphingopyxis	3260	3195
312	T02498	sphm	Sphingomonas sp. MM-1	Prokaryotes;Bacteria;Alphaproteobacteria;Sphingomonas	4418	4361
313	T01201	sjp	Sphingobium japonicum	Prokaryotes;Bacteria;Alphaproteobacteria;Sphingobium	4461	4394
314	T00315	eli	Erythrobacter litoralis	Prokaryotes;Bacteria;Alphaproteobacteria;Erythrobacter	3059	3011
315	T00230	gox	Gluconobacter oxydans 621H	Prokaryotes;Bacteria;Alphaproteobacteria;Gluconobacter	2731	2664
316	T00392	gbe	Granulibacter bethesdensis	Prokaryotes;Bacteria;Alphaproteobacteria;Granulobacter	2494	2433
317	T01446	amv	Acidiphilium multivorum	Prokaryotes;Bacteria;Alphaproteobacteria;Acidiphilium	4005	3948
318	T01631	gxy	Gluconacetobacter xylinus	Prokaryotes;Bacteria;Alphaproteobacteria;Gluconacetobacter	3270	3195
319	T01814	apg	Acetobacter pasteurianus IFO 3283-12	Prokaryotes;Bacteria;Alphaproteobacteria;Acetobacter	3118	3046
320	T02006	rrf	Rhodospirillum rubrum F11	Prokaryotes;Bacteria;Alphaproteobacteria;Rhodospirillum	3946	3878
321	T02960	mgy	Magnetospirillum gryphiswaldense	Prokaryotes;Bacteria;Alphaproteobacteria;Magnetospirillum	4328	4255
322	T01169	azl	Azospirillum sp. B510	Prokaryotes;Bacteria;Alphaproteobacteria;Azospirillum	6420	6309
323	T02128	tmo	Tistrella mobilis	Prokaryotes;Bacteria;Alphaproteobacteria;Tistrella	5849	5783
324	T02365	thal	Endolissoclinum patella	Prokaryotes;Bacteria;Alphaproteobacteria;Endolissoclinum	1546	1498
325	T01298	pbr	Parvularcula bermudensis	Prokaryotes;Bacteria;Alphaproteobacteria;Parvularcula	2735	2685
326	T00427	mgm	Magnetococcus marinus MC-1	Prokaryotes;Bacteria;Alphaproteobacteria;Magnetococcus	3815	3716
327	T01458	pgv	Polymorphum gilvum	Prokaryotes;Bacteria;Alphaproteobacteria;Polymorphum	4453	4393
328	T02517	man	Micavibrio aeruginosavorus EPB	Prokaryotes;Bacteria;Alphaproteobacteria;Micavibrio	2412	2369
329	T01465	pel	Candidatus Pelagibacter sp. IMCC9063	Prokaryotes;Bacteria;Alphaproteobacteria;Unclassified Alphaproteobacteria	1482	1447
330	T00010	bsu	Bacillus subtilis subsp. subtilis 168	Prokaryotes;Bacteria;Firmicutes - Bacilli;Bacillus	4421	4175
331	T01692	baq	Bacillus amyloliquefaciens subsp. plantarum CAU B946	Prokaryotes;Bacteria;Firmicutes - Bacilli;Bacillus	3948	3823
332	T00093	oih	Oceanobacillus iheyensis	Prokaryotes;Bacteria;Firmicutes - Bacilli;Oceanobacillus	3593	3500
333	T01101	gyc	Geobacillus sp. Y412MC61	Prokaryotes;Bacteria;Firmicutes - Bacilli;Geobacillus	3718	3446
334	T00790	afl	Anoxybacillus flavithermus	Prokaryotes;Bacteria;Firmicutes - Bacilli;Anoxybacillus	2954	2831
335	T02266	axl	Amphibacillus xylanus	Prokaryotes;Bacteria;Firmicutes - Bacilli;Amphibacillus	2489	2411
336	T00656	lsp	Lysinibacillus sphaericus	Prokaryotes;Bacteria;Firmicutes - Bacilli;Lysinibacillus	4972	4771
337	T02031	hhd	Halobacillus halophilus	Prokaryotes;Bacteria;Firmicutes - Bacilli;Halobacillus	4224	4126
338	T01889	suq	Staphylococcus aureus subsp. aureus TCH60	Prokaryotes;Bacteria;Firmicutes - Bacilli;Staphylococcus	2790	2700
339	T02221	lmz	Listeria monocytogenes serotype 7 SLCC2482	Prokaryotes;Bacteria;Firmicutes - Bacilli;Listeria	3014	2929
340	T00687	esi	Exiguobacterium sibiricum	Prokaryotes;Bacteria;Firmicutes - Bacilli;Exiguobacterium	3155	3015
341	T00848	mcl	Macrococcus caseolyticus	Prokaryotes;Bacteria;Firmicutes - Bacilli;Macrococcus	2114	2053
342	T00879	bbe	Brevibacillus brevis	Prokaryotes;Bacteria;Firmicutes - Bacilli;Brevibacillus	6121	5947
343	T02956	ppol	Paenibacillus polymyxa CR1	Prokaryotes;Bacteria;Firmicutes - Bacilli;Paenibacillus	5510	5283
344	T02394	tco	Thermobacillus composti	Prokaryotes;Bacteria;Firmicutes - Bacilli;Thermobacillus	4113	3858
345	T00985	aac	Alicyclobacillus acidocaldarius subsp. acidocaldarius DSM 446	Prokaryotes;Bacteria;Firmicutes - Bacilli;Alicyclobacillus	3235	3084
346	T01220	bts	Kyrpidia tusciae	Prokaryotes;Bacteria;Firmicutes - Bacilli;Kyrpidia	3399	3150
347	T02162	siv	Solibacillus silvestris	Prokaryotes;Bacteria;Firmicutes - Bacilli;Solibacillus	3956	3823
348	T00475	llm	Lactococcus lactis subsp. cremoris MG1363	Prokaryotes;Bacteria;Firmicutes - Bacilli;Lactococcus	2597	2434
349	T02245	snu	Streptococcus pneumoniae SPNA45	Prokaryotes;Bacteria;Firmicutes - Bacilli;Streptococcus	2154	1921
350	T01955	lcs	Lactobacillus casei BD-II	Prokaryotes;Bacteria;Firmicutes - Bacilli;Lactobacillus	3305	3204
351	T02906	ppen	Pediococcus pentosaceus SL4	Prokaryotes;Bacteria;Firmicutes - Bacilli;Pediococcus	1817	1709
352	T02788	efau	Enterococcus faecium Aus0085	Prokaryotes;Bacteria;Firmicutes - Bacilli;Enterococcus	3317	3221
353	T01763	mpx	Melissococcus plutonius DAT561	Prokaryotes;Bacteria;Firmicutes - Bacilli;Melissococcus	1797	1671
354	T01640	thl	Tetragenococcus halophilus	Prokaryotes;Bacteria;Firmicutes - Bacilli;Tetragenococcus	2634	2555
355	T00408	ooe	Oenococcus oeni	Prokaryotes;Bacteria;Firmicutes - Bacilli;Oenococcus	1864	1691
356	T00663	lci	Leuconostoc citreum	Prokaryotes;Bacteria;Firmicutes - Bacilli;Leuconostoc	1903	1820
357	T01447	aur	Aerococcus urinae	Prokaryotes;Bacteria;Firmicutes - Bacilli;Aerococcus	2024	1726
358	T02884	caw	Carnobacterium sp. WN1359	Prokaryotes;Bacteria;Firmicutes - Bacilli;Carnobacterium	2426	2275
359	T01577	wko	Weissella koreensis	Prokaryotes;Bacteria;Firmicutes - Bacilli;Weissella	1428	1357
360	T01865	cbm	Clostridium botulinum F 230613	Prokaryotes;Bacteria;Firmicutes - Clostridia;Clostridium	3866	3527
361	T01663	faa	Filifactor alocis	Prokaryotes;Bacteria;Firmicutes - Clostridia;Filifactor	1709	1641
362	T00607	aoe	Alkaliphilus oremlandii	Prokaryotes;Bacteria;Firmicutes - Clostridia;Alkaliphilus	2990	2836
363	T01857	asm	Candidatus Arthromitus sp. SFB-mouse-Yit	Prokaryotes;Bacteria;Firmicutes - Clostridia;Arthromitus	1468	1415
364	T00196	sth	Symbiobacterium thermophilum	Prokaryotes;Bacteria;Firmicutes - Clostridia;Symbiobacterium	3454	3337
365	T00396	swo	Syntrophomonas wolfei	Prokaryotes;Bacteria;Firmicutes - Clostridia;Syntrophomonas	2642	2504
366	T01253	slp	Syntrophothermus lipocalidus	Prokaryotes;Bacteria;Firmicutes - Clostridia;Syntrophothermus	2440	2313
367	T00333	dsy	Desulfitobacterium hafniense Y51	Prokaryotes;Bacteria;Firmicutes - Clostridia;Desulfitobacterium	5137	5060
368	T01498	dca	Desulfotomaculum carboxydivorans	Prokaryotes;Bacteria;Firmicutes - Clostridia;Desulfotomaculum	2836	2657
369	T00519	pth	Pelotomaculum thermopropionicum	Prokaryotes;Bacteria;Firmicutes - Clostridia;Pelotomaculum	2977	2919
370	T00655	dau	Candidatus Desulforudis audaxviator	Prokaryotes;Bacteria;Firmicutes - Clostridia;Desulforudis	2295	2157
371	T01226	tjr	Thermincola potens JR	Prokaryotes;Bacteria;Firmicutes - Clostridia;Thermincola	3082	2949
372	T01429	sgy	Syntrophobotulus glycolicus	Prokaryotes;Bacteria;Firmicutes - Clostridia;Syntrophobotulus	3438	3251
373	T02207	dmi	Desulfosporosinus meridiei	Prokaryotes;Bacteria;Firmicutes - Clostridia;Desulfosporosinus	4660	4352
374	T02279	dec	Dehalobacter sp. CF	Prokaryotes;Bacteria;Firmicutes - Clostridia;Dehalobacter	3040	2980
375	T00653	hmo	Heliobacterium modesticaldum	Prokaryotes;Bacteria;Firmicutes - Clostridia;Heliobacterium	3137	2999
376	T00661	fma	Finegoldia magna	Prokaryotes;Bacteria;Firmicutes - Clostridia;Finegoldia	1873	1813
377	T00964	apr	Anaerococcus prevotii	Prokaryotes;Bacteria;Firmicutes - Clostridia;Anaerococcus	1916	1806
378	T02587	ert	Eubacterium rectale DSM 17629	Prokaryotes;Bacteria;Firmicutes - Clostridia;Eubacterium	2940	2898
379	T01732	awo	Acetobacterium woodii	Prokaryotes;Bacteria;Firmicutes - Clostridia;Acetobacterium	3561	3473
380	T02581	bfi	Butyrivibrio fibrisolvens	Prokaryotes;Bacteria;Firmicutes - Clostridia;Butyrivibrio	2966	2904
381	T01448	cle	Clostridium lentocellum	Prokaryotes;Bacteria;Firmicutes - Clostridia;Cellulosilyticum	4417	4182
382	T02597	rix	Roseburia intestinalis XB6B4	Prokaryotes;Bacteria;Firmicutes - Clostridia;Roseburia	3679	3610
383	T02583	coo	Coprococcus sp. ART55/1	Prokaryotes;Bacteria;Firmicutes - Clostridia;Coprococcus	2162	2128
384	T01384	eha	Ethanoligenens harbinense	Prokaryotes;Bacteria;Firmicutes - Clostridia;Ethanoligenens	2873	2701
385	T02601	rum	Ruminococcus sp. SR1/5	Prokaryotes;Bacteria;Firmicutes - Clostridia;Ruminococcus	3293	3240
386	T02591	fpr	Faecalibacterium prausnitzii L2-6	Prokaryotes;Bacteria;Firmicutes - Clostridia;Faecalibacterium	2820	2756
387	T01636	ova	Oscillibacter valericigenes	Prokaryotes;Bacteria;Firmicutes - Clostridia;Oscillibacter	4791	4721
388	T01388	tmr	Thermaerobacter marianensis	Prokaryotes;Bacteria;Firmicutes - Clostridia;Thermaerobacter	2435	2327
389	T01576	say	Sulfobacillus acidophilus TPY	Prokaryotes;Bacteria;Firmicutes - Clostridia;Sulfobacillus	3837	3754
390	T02610	bprm	Butyrate-producing bacterium SM4/1	Prokaryotes;Bacteria;Firmicutes - Clostridia;Unclassified Clostridiales	1715	1684
391	T00649	tpd	Thermoanaerobacter pseudethanolicus	Prokaryotes;Bacteria;Firmicutes - Clostridia;Thermoanaerobacter	2358	2239
392	T00287	chy	Carboxydothermus hydrogenoformans	Prokaryotes;Bacteria;Firmicutes - Clostridia;Carboxydothermus	2707	2620
393	T02434	tae	Tepidanaerobacter acetatoxydans Re1	Prokaryotes;Bacteria;Firmicutes - Clostridia;Tepidanaerobacter	2748	2645
394	T00308	mta	Moorella thermoacetica	Prokaryotes;Bacteria;Firmicutes - Clostridia;Moorella	2613	2463
395	T00994	adg	Ammonifex degensii	Prokaryotes;Bacteria;Firmicutes - Clostridia;Ammonifex	2239	2080
396	T02276	tpz	Thermacetogenium phaeum	Prokaryotes;Bacteria;Firmicutes - Clostridia;Thermacetogenium	2897	2824
397	T01346	chd	Caldicellulosiruptor hydrothermalis	Prokaryotes;Bacteria;Firmicutes - Clostridia;Caldicellulosiruptor	2686	2546
398	T01289	toc	Thermosediminibacter oceani	Prokaryotes;Bacteria;Firmicutes - Clostridia;Thermosediminibacter	2348	2197
399	T02407	tto	Thermoanaerobacterium thermosaccharolyticum M0795	Prokaryotes;Bacteria;Firmicutes - Clostridia;Thermoanaerobacterium	2919	2714
400	T00773	cpo	Coprothermobacter proteolyticus	Prokaryotes;Bacteria;Firmicutes - Clostridia;Coprothermobacter	1541	1482
401	T01488	tnr	Thermodesulfobium narugense	Prokaryotes;Bacteria;Firmicutes - Clostridia;Thermodesulfobium	1910	1807
402	T01494	mas	Mahella australiensis	Prokaryotes;Bacteria;Firmicutes - Clostridia;Mahella	3032	2870
403	T00761	nth	Natranaerobius thermophilus	Prokaryotes;Bacteria;Firmicutes - Clostridia;Natranaerobius	3024	2906
404	T00838	hor	Halothermothrix orenii	Prokaryotes;Bacteria;Firmicutes - Clostridia;Halothermothrix	2436	2342
405	T01349	has	Halanaerobium hydrogeniformans	Prokaryotes;Bacteria;Firmicutes - Clostridia;Halanaerobium	2457	2295
406	T01290	aar	Acetohalobium arabaticum	Prokaryotes;Bacteria;Firmicutes - Clostridia;Acetohalobium	2437	2282
407	T02401	hhl	Halobacteroides halobius	Prokaryotes;Bacteria;Firmicutes - Clostridia;Halobacteroides	2629	2468
408	T01130	vpr	Veillonella parvula	Prokaryotes;Bacteria;Firmicutes - Others;Veillonella	1923	1844
409	T01474	ssg	Selenomonas sputigena	Prokaryotes;Bacteria;Firmicutes - Others;Selenomonas	2366	2255
410	T01633	med	Megasphaera elsdenii	Prokaryotes;Bacteria;Firmicutes - Others;Megasphaera	2304	2219
411	T02593	mhg	Megamonas hypermegale	Prokaryotes;Bacteria;Firmicutes - Others;Megamonas	2164	2109
412	T01639	ain	Acidaminococcus intestini	Prokaryotes;Bacteria;Firmicutes - Others;Acidaminococcus	2469	2401
413	T02688	ers	Erysipelothrix rhusiopathiae SY1027	Prokaryotes;Bacteria;Firmicutes - Others;Erysipelothrix	1838	1775
414	T02586	euc	Eubacterium cylindroides	Prokaryotes;Bacteria;Firmicutes - Others;Unclassified Erysipelotrichaceae	1487	1442
415	T00260	mhj	Mycoplasma hyopneumoniae J	Prokaryotes;Bacteria;Tenericutes;Mycoplasma	701	657
416	T00040	uur	Ureaplasma parvum serovar 3 ATCC 700970	Prokaryotes;Bacteria;Tenericutes;Ureaplasma	653	614
417	T00729	pml	Candidatus Phytoplasma mali	Prokaryotes;Bacteria;Tenericutes;Phytoplasma	536	479
418	T00659	acl	Acholeplasma laidlawii	Prokaryotes;Bacteria;Tenericutes;Acholeplasma	1433	1380
419	T00187	mfl	Mesoplasma florum L1	Prokaryotes;Bacteria;Tenericutes;Mesoplasma	715	680
420	T02741	sdi	Spiroplasma diminutum	Prokaryotes;Bacteria;Tenericutes;Spiroplasma	890	858
421	T02419	mcq	Mycobacterium canettii CIPT 140060008	Prokaryotes;Bacteria;Actinobacteria;Mycobacterium	4100	3981
422	T01514	asd	Amycolicicoccus subflavus	Prokaryotes;Bacteria;Actinobacteria;Amycolicicoccus	4772	4705
423	T00896	ckp	Corynebacterium kroppenstedtii	Prokaryotes;Bacteria;Actinobacteria;Corynebacterium	2083	2018
424	T02270	nbr	Nocardia brasiliensis	Prokaryotes;Bacteria;Actinobacteria;Nocardia	8474	8414
425	T00882	rop	Rhodococcus opacus	Prokaryotes;Bacteria;Actinobacteria;Rhodococcus	8259	8197
426	T01102	gbr	Gordonia bronchialis	Prokaryotes;Bacteria;Actinobacteria;Gordonia	4984	4696
427	T01228	tpr	Tsukamurella paurometabola	Prokaryotes;Bacteria;Actinobacteria;Tsukamurella	4382	4242
428	T01238	srt	Segniliparus rotundus	Prokaryotes;Bacteria;Actinobacteria;Segniliparus	3127	3006
429	T02063	shy	Streptomyces hygroscopicus subsp. jinggangensis 5008	Prokaryotes;Bacteria;Actinobacteria;Streptomyces	9194	9107
430	T01648	ksk	Kitasatospora setae	Prokaryotes;Bacteria;Actinobacteria;Kitasatospora	7670	7566
431	T00117	tws	Tropheryma whipplei TW08/27	Prokaryotes;Bacteria;Actinobacteria;Tropheryma	839	783
432	T02852	lxy	Leifsonia xyli subsp. cynodontis DSM 46306	Prokaryotes;Bacteria;Actinobacteria;Leifsonia	2519	2470
433	T02530	cmc	Clavibacter michiganensis subsp. nebraskensis	Prokaryotes;Bacteria;Actinobacteria;Clavibacter	2936	2817
434	T01423	mts	Microbacterium testaceum	Prokaryotes;Bacteria;Actinobacteria;Microbacterium	3727	3676
435	T00447	aau	Arthrobacter aurescens	Prokaryotes;Bacteria;Actinobacteria;Arthrobacter	4780	4588
436	T00641	rsa	Renibacterium salmoninarum	Prokaryotes;Bacteria;Actinobacteria;Renibacterium	3558	3507
437	T00701	krh	Kocuria rhizophila	Prokaryotes;Bacteria;Actinobacteria;Kocuria	2414	2357
438	T00918	mlu	Micrococcus luteus	Prokaryotes;Bacteria;Actinobacteria;Micrococcus	2345	2236
439	T01144	rmu	Rothia mucilaginosa	Prokaryotes;Bacteria;Actinobacteria;Rothia	1964	1904
440	T00893	bcv	Beutenbergia cavernae	Prokaryotes;Bacteria;Actinobacteria;Beutenbergia	4278	4197
441	T00965	bfa	Brachybacterium faecium	Prokaryotes;Bacteria;Actinobacteria;Brachybacterium	3191	3068
442	T00972	jde	Jonesia denitrificans	Prokaryotes;Bacteria;Actinobacteria;Jonesia	2638	2511
443	T00974	kse	Kytococcus sedentarius	Prokaryotes;Bacteria;Actinobacteria;Kytococcus	2692	2554
444	T01135	xce	Xylanimonas cellulosilytica	Prokaryotes;Bacteria;Actinobacteria;Xylanimonas	3547	3443
445	T01520	iva	Isoptericola variabilis	Prokaryotes;Bacteria;Actinobacteria;Isoptericola	3079	2881
446	T01214	ske	Sanguibacter keddieii	Prokaryotes;Bacteria;Actinobacteria;Sanguibacter	3800	3710
447	T01537	cga	Cellvibrio gilvus	Prokaryotes;Bacteria;Actinobacteria;Cellulomonas	3263	3164
448	T01385	ica	Intrasporangium calvum	Prokaryotes;Bacteria;Actinobacteria;Intrasporangium	3707	3563
449	T01972	pad	Propionibacterium acnes ATCC 11828	Prokaryotes;Bacteria;Actinobacteria;Propionibacterium	2310	2259
450	T01535	mph	Microlunatus phosphovorus	Prokaryotes;Bacteria;Actinobacteria;Microlunatus	5392	5338
451	T00443	nca	Nocardioides sp. JS614	Prokaryotes;Bacteria;Actinobacteria;Nocardioides	5026	4909
452	T01155	kfl	Kribbella flavida	Prokaryotes;Bacteria;Actinobacteria;Kribbella	7149	6943
453	T00265	tfu	Thermobifida fusca	Prokaryotes;Bacteria;Actinobacteria;Thermobifida	3161	3087
454	T02218	nal	Nocardiopsis alba	Prokaryotes;Bacteria;Actinobacteria;Nocardiopsis	5608	5508
455	T01127	tcu	Thermomonospora curvata	Prokaryotes;Bacteria;Actinobacteria;Thermomonospora	5061	4890
456	T01137	sro	Streptosporangium roseum	Prokaryotes;Bacteria;Actinobacteria;Streptosporangium	9508	8975
457	T00608	fre	Frankia sp. EAN1pec	Prokaryotes;Bacteria;Actinobacteria;Frankia	7377	7191
458	T00426	ace	Acidothermus cellulolyticus	Prokaryotes;Bacteria;Actinobacteria;Acidothermus	2217	2157
459	T00991	nml	Nakamurella multipartita	Prokaryotes;Bacteria;Actinobacteria;Nakamurella	5456	5240
460	T01163	gob	Geodermatophilus obscurus	Prokaryotes;Bacteria;Actinobacteria;Geodermatophilus	5155	4810
461	T01752	bsd	Blastococcus saxobsidens	Prokaryotes;Bacteria;Actinobacteria;Blastococcus	4907	4817
462	T02167	mmar	Modestobacter marinus	Prokaryotes;Bacteria;Actinobacteria;Modestobacter	5560	5444
463	T00562	kra	Kineococcus radiotolerans	Prokaryotes;Bacteria;Actinobacteria;Kineococcus	4778	4681
464	T00492	sen	Saccharopolyspora erythraea	Prokaryotes;Bacteria;Actinobacteria;Saccharopolyspora	7264	7197
465	T00980	svi	Saccharomonospora viridis	Prokaryotes;Bacteria;Actinobacteria;Saccharomonospora	3964	3828
466	T01236	tbi	Thermobispora bispora	Prokaryotes;Bacteria;Actinobacteria;Thermobispora	3662	3546
467	T02190	amm	Amycolatopsis mediterranei S699	Prokaryotes;Bacteria;Actinobacteria;Amycolatopsis	9291	9222
468	T01479	pdx	Pseudonocardia dioxanivorans	Prokaryotes;Bacteria;Actinobacteria;Pseudonocardia	7081	6797
469	T00957	ami	Actinosynnema mirum	Prokaryotes;Bacteria;Actinobacteria;Actinosynnema	7175	6916
470	T02404	sesp	Saccharothrix espanaensis	Prokaryotes;Bacteria;Actinobacteria;Saccharothrix	8497	8427
471	T00504	stp	Salinispora tropica	Prokaryotes;Bacteria;Actinobacteria;Salinispora	4654	4536
472	T01379	mil	Micromonospora sp. L5	Prokaryotes;Bacteria;Actinobacteria;Micromonospora	6326	6150
473	T01471	vma	Verrucosispora maris	Prokaryotes;Bacteria;Actinobacteria;Verrucosispora	6069	6009
474	T01795	ams	Actinoplanes missouriensis	Prokaryotes;Bacteria;Actinobacteria;Actinoplanes	8203	8124
475	T00967	cai	Catenulispora acidiphila	Prokaryotes;Bacteria;Actinobacteria;Catenulispora	9126	8913
476	T01194	sna	Stackebrandtia nassauensis	Prokaryotes;Bacteria;Actinobacteria;Stackebrandtia	6542	6379
477	T01242	ahe	Arcanobacterium haemolyticum	Prokaryotes;Bacteria;Actinobacteria;Arcanobacterium	1885	1731
478	T01257	mcu	Mobiluncus curtisii	Prokaryotes;Bacteria;Actinobacteria;Mobiluncus	1966	1909
479	T00924	blt	Bifidobacterium animalis subsp. lactis DSM 10140	Prokaryotes;Bacteria;Actinobacteria;Bifidobacterium	1628	1565
480	T01344	gvg	Gardnerella vaginalis ATCC 14019	Prokaryotes;Bacteria;Actinobacteria;Gardnerella	1421	1365
481	T00368	rxy	Rubrobacter xylanophilus	Prokaryotes;Bacteria;Actinobacteria;Rubrobacter	3281	3140
482	T01153	cwo	Conexibacter woesei	Prokaryotes;Bacteria;Actinobacteria;Conexibacter	6001	5914
483	T00956	afo	Acidimicrobium ferrooxidans DSM 10331	Prokaryotes;Bacteria;Actinobacteria;Acidimicrobium	2089	1964
484	T02501	aym	Ilumatobacter coccineum	Prokaryotes;Bacteria;Actinobacteria;Ilumatobacter	4346	4291
485	T00962	ccu	Cryptobacterium curtum	Prokaryotes;Bacteria;Actinobacteria;Cryptobacterium	1422	1357
486	T00981	shi	Slackia heliotrinireducens	Prokaryotes;Bacteria;Actinobacteria;Slackia	2855	2766
487	T00983	apv	Atopobium parvulum	Prokaryotes;Bacteria;Actinobacteria;Atopobium	1422	1353
488	T01566	eyy	Eggerthella sp. YY7918	Prokaryotes;Bacteria;Actinobacteria;Eggerthella	2730	2680
489	T01285	ols	Olsenella uli	Prokaryotes;Bacteria;Actinobacteria;Olsenella	1841	1739
490	T01453	cgo	Coriobacterium glomerans	Prokaryotes;Bacteria;Actinobacteria;Coriobacterium	1858	1768
491	T02609	gpa	Gordonibacter pamelaeae	Prokaryotes;Bacteria;Actinobacteria;Gordonibacter	2071	2027
492	T02875	aeq	Adlercreutzia equolifaciens	Prokaryotes;Bacteria;Actinobacteria;Adlercreutzia	2335	2281
493	T02166	cfw	Chlamydia trachomatis F/SW5	Prokaryotes;Bacteria;Chlamydiae;Chlamydia	943	883
494	T00332	cfe	Chlamydophila felis	Prokaryotes;Bacteria;Chlamydiae;Chlamydophila	1054	1013
495	T00172	pcu	Candidatus Protochlamydia amoebophila	Prokaryotes;Bacteria;Chlamydiae;Protochlamydia	2075	2031
496	T01552	puv	Parachlamydia acanthamoebae	Prokaryotes;Bacteria;Chlamydiae;Parachlamydia	2835	2782
497	T01255	wch	Waddlia chondrophila	Prokaryotes;Bacteria;Chlamydiae;Waddlia	1999	1956
498	T01559	sng	Simkania negevensis	Prokaryotes;Bacteria;Chlamydiae;Simkania	2561	2518
499	T00689	ote	Opitutus terrae	Prokaryotes;Bacteria;Verrucomicrobia;Opitutus	4704	4612
500	T01204	caa	Coraliomargarita akajimensis	Prokaryotes;Bacteria;Verrucomicrobia;Coraliomargarita	3192	3120
501	T00727	min	Methylacidiphilum infernorum	Prokaryotes;Bacteria;Verrucomicrobia;Methylacidiphilum	2524	2472
502	T00736	amu	Akkermansia muciniphila	Prokaryotes;Bacteria;Verrucomicrobia;Akkermansia	2240	2138
503	T00383	baf	Borrelia afzelii (FLI)	Prokaryotes;Bacteria;Spirochaetes;Borrelia	1244	1205
504	T01749	tpc	Treponema pallidum subsp. pertenue CDC2	Prokaryotes;Bacteria;Spirochaetes;Treponema	1122	1065
505	T02016	stq	Spirochaeta thermophila DSM 6578	Prokaryotes;Bacteria;Spirochaetes;Spirochaeta	2350	2264
506	T00166	lic	Leptospira interrogans serovar Copenhageni	Prokaryotes;Bacteria;Spirochaetes;Leptospira	3762	3667
507	T02157	tpx	Turneriella parva	Prokaryotes;Bacteria;Spirochaetes;Turneriella	4214	4139
508	T02387	bpip	Brachyspira pilosicoli P43/6/78	Prokaryotes;Bacteria;Spirochaetes;Brachyspira	2244	2208
509	T01439	sbu	Spirochaeta sp. Buddy	Prokaryotes;Bacteria;Spirochaetes;Sphaerochaeta	3122	3017
510	T00352	aba	Candidatus Koribacter versatilis	Prokaryotes;Bacteria;Acidobacteria;Koribacter	4834	4777
511	T00868	aca	Acidobacterium capsulatum	Prokaryotes;Bacteria;Acidobacteria;Acidobacterium	3492	3377
512	T01664	gma	Granulicella mallensis	Prokaryotes;Bacteria;Acidobacteria;Granulicella	4960	4815
513	T01408	tsa	Terriglobus saanensis	Prokaryotes;Bacteria;Acidobacteria;Terriglobus	4334	4180
514	T00412	sus	Candidatus Solibacter usitatus	Prokaryotes;Bacteria;Acidobacteria;Solibacter	8002	7826
515	T01629	ctm	Candidatus Chloracidobacterium thermophilum B	Prokaryotes;Bacteria;Acidobacteria;Chloracidobacterium	3110	3054
516	T02105	fsc	Fibrobacter succinogenes	Prokaryotes;Bacteria;Fibrobacteres;Fibrobacter	3131	2871
517	T00741	emi	Elusimicrobium minutum	Prokaryotes;Bacteria;Elusimicrobia;Elusimicrobium	1599	1529
518	T00755	rsd	Uncultured Termite group 1 bacterium phylotype Rs-D17	Prokaryotes;Bacteria;Elusimicrobia;Termite group 1	824	776
519	T02680	fus	Fusobacterium sp. 4_8	Prokaryotes;Bacteria;Fusobacteria;Fusobacterium	2192	2124
520	T00975	lba	Leptotrichia buccalis	Prokaryotes;Bacteria;Fusobacteria;Leptotrichia	2370	2220
521	T01123	str	Sebaldella termitidis	Prokaryotes;Bacteria;Fusobacteria;Sebaldella	4266	4150
522	T01125	smf	Streptobacillus moniliformis	Prokaryotes;Bacteria;Fusobacteria;Streptobacillus	1568	1442
523	T01337	ipo	Ilyobacter polytropus	Prokaryotes;Bacteria;Fusobacteria;Ilyobacter	3041	2880
524	T00878	gau	Gemmatimonas aurantiaca	Prokaryotes;Bacteria;Gemmatimonadetes;Gemmatimonas	3989	3935
525	T01129	tai	Thermanaerovibrio acidaminovorans	Prokaryotes;Bacteria;Synergistetes;Thermanaerovibrio	1821	1730
526	T01202	aco	Aminobacterium colombiense	Prokaryotes;Bacteria;Synergistetes;Aminobacterium	1972	1876
527	T01644	tli	Thermovirga lienii	Prokaryotes;Bacteria;Synergistetes;Thermovirga	1972	1875
528	T02151	amo	Anaerobaculum mobile	Prokaryotes;Bacteria;Synergistetes;Anaerobaculum	2109	2017
529	T02602	sbr	Synergistetes bacterium	Prokaryotes;Bacteria;Synergistetes;Unclassified Synergistetes	1472	1431
530	T00134	rba	Rhodopirellula baltica	Prokaryotes;Bacteria;Planctomycetes;Rhodopirellula	7405	7325
531	T01147	psl	Pirellula staleyi	Prokaryotes;Bacteria;Planctomycetes;Pirellula	4825	4717
532	T01431	pbs	Planctomyces brasiliensis	Prokaryotes;Bacteria;Planctomycetes;Planctomyces	4865	4750
533	T01407	ipa	Isosphaera pallida	Prokaryotes;Bacteria;Planctomycetes;Isosphaera	3823	3722
534	T02393	saci	Singulisphaera acidiphila	Prokaryotes;Bacteria;Planctomycetes;Singulisphaera	7683	7251
535	T01800	phm	Phycisphaera mikurensis	Prokaryotes;Bacteria;Planctomycetes;Phycisphaera	3334	3282
536	T01777	syt	Synechocystis sp. PCC 6803 GT-I	Prokaryotes;Bacteria;Cyanobacteria;Synechocystis	3218	3169
537	T00523	syr	Synechococcus sp. RCC307	Prokaryotes;Bacteria;Cyanobacteria;Synechococcus	2581	2533
538	T00090	tel	Thermosynechococcus elongatus	Prokaryotes;Bacteria;Cyanobacteria;Thermosynechococcus	2525	2476
539	T00647	mar	Microcystis aeruginosa	Prokaryotes;Bacteria;Cyanobacteria;Microcystis	6364	6312
540	T00806	cyp	Cyanothece sp. PCC 8801	Prokaryotes;Bacteria;Cyanobacteria;Cyanothece	4619	4367
541	T00617	amr	Acaryochloris marina	Prokaryotes;Bacteria;Cyanobacteria;Acaryochloris	8571	8383
542	T02359	cgc	Cyanobium gracile	Prokaryotes;Bacteria;Cyanobacteria;Cyanobium	3437	3280
543	T02376	can	Cyanobacterium aponinum	Prokaryotes;Bacteria;Cyanobacteria;Cyanobacterium	3614	3431
544	T02378	dsl	Dactylococcopsis salina	Prokaryotes;Bacteria;Cyanobacteria;Dactylococcopsis	3684	3337
545	T02379	hao	Halothece sp. PCC 7418	Prokaryotes;Bacteria;Cyanobacteria;Halothece	3920	3708
546	T02400	glp	Gloeocapsa sp. PCC 7428	Prokaryotes;Bacteria;Cyanobacteria;Gloeocapsa	5304	5011
547	T02414	cmp	Chamaesiphon minutus	Prokaryotes;Bacteria;Cyanobacteria;Chamaesiphon	6426	5945
548	T01159	cyu	Cyanobacterium UCYN-A	Prokaryotes;Bacteria;Cyanobacteria;Unclassified Chroococcales	1241	1199
549	T02885	glj	Gloeobacter sp. JS	Prokaryotes;Bacteria;Cyanobacteria;Gloeobacter	4562	4507
550	T02362	nos	Nostoc sp. PCC 7107	Prokaryotes;Bacteria;Cyanobacteria;Nostoc	5538	5237
551	T01260	naz	Anabaena azollae 0708	Prokaryotes;Bacteria;Cyanobacteria;Trichormus	5380	3651
552	T02398	csg	Cylindrospermum stagnale	Prokaryotes;Bacteria;Cyanobacteria;Cylindrospermum	6738	6229
553	T02358	calo	Calothrix sp. PCC 7507	Prokaryotes;Bacteria;Cyanobacteria;Calothrix	6250	5950
554	T02364	riv	Rivularia sp. PCC 7116	Prokaryotes;Bacteria;Cyanobacteria;Rivularia	6946	6644
555	T00465	pmc	Prochlorococcus marinus MIT 9515	Prokaryotes;Bacteria;Cyanobacteria;Prochlorococcus	1964	1905
556	T00387	ter	Trichodesmium erythraeum	Prokaryotes;Bacteria;Cyanobacteria;Trichodesmium	5126	4451
557	T02361	lep	Leptolyngbya sp. PCC 7376	Prokaryotes;Bacteria;Cyanobacteria;Leptolyngbya	4654	4228
558	T02366	gei	Geitlerinema sp. PCC 7407	Prokaryotes;Bacteria;Cyanobacteria;Geitlerinema	3912	3815
559	T02375	oni	Oscillatoria nigro-viridis	Prokaryotes;Bacteria;Cyanobacteria;Oscillatoria	7006	6360
560	T02369	pseu	Pseudanabaena sp. PCC 7367	Prokaryotes;Bacteria;Cyanobacteria;Pseudanabaena	4014	3854
561	T02373	cep	Crinalium epipsammum	Prokaryotes;Bacteria;Cyanobacteria;Crinalium	5059	4752
562	T02374	mic	Microcoleus sp. PCC 7113	Prokaryotes;Bacteria;Cyanobacteria;Microcoleus	6821	6441
563	T02608	arp	Arthrospira platensis	Prokaryotes;Bacteria;Cyanobacteria;Arthrospira	6676	6630
564	T02360	cthe	Chroococcidiopsis thermalis	Prokaryotes;Bacteria;Cyanobacteria;Chroococcidiopsis	6033	5752
565	T02367	plp	Pleurocapsa sp. PCC 7327	Prokaryotes;Bacteria;Cyanobacteria;Pleurocapsa	4665	4268
566	T02406	scs	Stanieria cyanosphaera	Prokaryotes;Bacteria;Cyanobacteria;Stanieria	5041	4781
567	T01691	bfg	Bacteroides fragilis 638R	Prokaryotes;Bacteria;Bacteroidetes;Bacteroides	4416	4290
568	T01485	pah	Porphyromonas asaccharolytica	Prokaryotes;Bacteria;Bacteroidetes;Porphyromonas	1777	1699
569	T00549	pdi	Parabacteroides distasonis	Prokaryotes;Bacteria;Bacteroidetes;Parabacteroides	3964	3849
570	T01362	ppn	Paludibacter propionicigenes	Prokaryotes;Bacteria;Bacteroidetes;Paludibacter	3118	3020
571	T01428	osp	Odoribacter splanchnicus	Prokaryotes;Bacteria;Bacteroidetes;Odoribacter	3746	3497
572	T01682	tfo	Tannerella forsythia	Prokaryotes;Bacteria;Bacteroidetes;Tannerella	3207	3001
573	T00792	aps	Candidatus Azobacteroides pseudotrichonymphae	Prokaryotes;Bacteria;Bacteroidetes;Azobacteroides	894	852
574	T01212	pru	Prevotella ruminicola	Prokaryotes;Bacteria;Bacteroidetes;Prevotella	2860	2763
575	T02578	ash	Alistipes shahii	Prokaryotes;Bacteria;Bacteroidetes;Alistipes	2616	2563
576	T01209	srm	Salinibacter ruber M8	Prokaryotes;Bacteria;Bacteroidetes;Salinibacter	3303	3257
577	T01606	rmg	Rhodothermus marinus SG0.5JP17-172	Prokaryotes;Bacteria;Bacteroidetes;Rhodothermus	2968	2838
578	T00959	cpi	Chitinophaga pinensis	Prokaryotes;Bacteria;Bacteroidetes;Chitinophaga	7399	7192
579	T01679	nko	Niastella koreensis	Prokaryotes;Bacteria;Bacteroidetes;Niastella	7444	7174
580	T00978	phe	Pedobacter heparinus	Prokaryotes;Bacteria;Bacteroidetes;Pedobacter	4339	4252
581	T01450	shg	Sphingobacterium sp. 21	Prokaryotes;Bacteria;Bacteroidetes;Sphingobacterium	5338	5169
582	T02084	scn	Solitalea canadensis	Prokaryotes;Bacteria;Bacteroidetes;Solitalea	4490	4310
583	T01491	hhy	Haliscomenobacter hydrossis	Prokaryotes;Bacteria;Bacteroidetes;Haliscomenobacter	6918	6752
584	T01764	sgn	Saprospira grandis	Prokaryotes;Bacteria;Bacteroidetes;Saprospira	4325	4251
585	T01592	cmr	Cyclobacterium marinum	Prokaryotes;Bacteria;Bacteroidetes;Cyclobacterium	5149	5000
586	T02134	bbd	Belliella baltica	Prokaryotes;Bacteria;Bacteroidetes;Belliella	3879	3680
587	T02388	evi	Echinicola vietnamensis	Prokaryotes;Bacteria;Bacteroidetes;Echinicola	4684	4547
588	T00385	chu	Cytophaga hutchinsonii	Prokaryotes;Bacteria;Bacteroidetes;Cytophaga	3837	3785
589	T00970	dfe	Dyadobacter fermentans	Prokaryotes;Bacteria;Bacteroidetes;Dyadobacter	5855	5719
590	T01156	sli	Spirosoma linguale	Prokaryotes;Bacteria;Bacteroidetes;Spirosoma	7130	6938
591	T01350	lby	Leadbetterella byssophila	Prokaryotes;Bacteria;Bacteroidetes;Leadbetterella	3665	3465
592	T01553	rsi	Runella slithyformis	Prokaryotes;Bacteria;Bacteroidetes;Runella	6023	5774
593	T02149	fli	Flexibacter litoralis	Prokaryotes;Bacteria;Bacteroidetes;Flexibacter	4090	3878
594	T02272	eol	Emticicia oligotrophica	Prokaryotes;Bacteria;Bacteroidetes;Emticicia	4365	4267
595	T02429	fae	Fibrella aestuarina	Prokaryotes;Bacteria;Bacteroidetes;Fibrella	5703	5627
596	T01365	mtt	Marivirga tractuosa	Prokaryotes;Bacteria;Bacteroidetes;Marivirga	3857	3757
597	T00448	gfo	Gramella forsetii	Prokaryotes;Bacteria;Bacteroidetes;Gramella	3637	3584
598	T01625	fbr	Flavobacterium branchiophilum	Prokaryotes;Bacteria;Bacteroidetes;Flavobacterium	3087	2872
599	T00961	coc	Capnocytophaga ochracea	Prokaryotes;Bacteria;Bacteroidetes;Capnocytophaga	2255	2171
600	T00992	rbi	Robiginitalea biformata	Prokaryotes;Bacteria;Bacteroidetes;Robiginitalea	3253	3209
601	T01216	zpr	Zunongwangia profunda	Prokaryotes;Bacteria;Bacteroidetes;Zunongwangia	4713	4653
602	T01256	cat	Croceibacter atlanticus	Prokaryotes;Bacteria;Bacteroidetes;Croceibacter	2746	2701
603	T02007	rar	Riemerella anatipestifer RA-GD	Prokaryotes;Bacteria;Bacteroidetes;Riemerella	2091	1985
604	T01306	fbc	Maribacter sp. HTCC2170	Prokaryotes;Bacteria;Bacteroidetes;Maribacter	3459	3411
605	T01404	cao	Cellulophaga algicola	Prokaryotes;Bacteria;Bacteroidetes;Cellulophaga	4344	4163
606	T01441	wvi	Weeksella virosa	Prokaryotes;Bacteria;Bacteroidetes;Weeksella	2179	2049
607	T01484	kdi	Krokinobacter sp. 4H-3-7-5	Prokaryotes;Bacteria;Bacteroidetes;Krokinobacter	3049	2978
608	T01533	lan	Lacinutrix sp. 5H-3-7-4	Prokaryotes;Bacteria;Bacteroidetes;Lacinutrix	3027	2967
609	T01586	zga	Zobellia galactanivorans	Prokaryotes;Bacteria;Bacteroidetes;Zobellia	4783	4732
610	T01598	mrs	Muricauda ruestringensis	Prokaryotes;Bacteria;Bacteroidetes;Muricauda	3525	3432
611	T02132	asl	Aequorivita sublithincola	Prokaryotes;Bacteria;Bacteroidetes;Aequorivita	3242	3140
612	T02145	orh	Ornithobacterium rhinotracheale	Prokaryotes;Bacteria;Bacteroidetes;Ornithobacterium	2371	2267
613	T02275	ptq	Psychroflexus torquis	Prokaryotes;Bacteria;Bacteroidetes;Psychroflexus	3950	3526
614	T02441	ndo	Nonlabens dokdonensis	Prokaryotes;Bacteria;Bacteroidetes;Nonlabens	3666	3618
615	T02533	pom	Polaribacter sp. MED152	Prokaryotes;Bacteria;Bacteroidetes;Polaribacter	2676	2635
616	T00953	fba	Flavobacteriaceae bacterium	Prokaryotes;Bacteria;Bacteroidetes;Unclassified Flavobacteriaceae	2582	2534
617	T01203	smh	Candidatus Sulcia muelleri DMIN	Prokaryotes;Bacteria;Bacteroidetes;Sulcia	261	226
618	T01660	bcp	Blattabacterium sp. (Cryptocercus punctulatus)	Prokaryotes;Bacteria;Bacteroidetes;Blattabacterium	589	548
619	T01455	fte	Fluviicola taffensis	Prokaryotes;Bacteria;Bacteroidetes;Fluviicola	4131	4033
620	T01677	oho	Owenweeksia hongkongensis	Prokaryotes;Bacteria;Bacteroidetes;Owenweeksia	3563	3485
621	T02439	udi	Candidatus Uzinura diaspidicola	Prokaryotes;Bacteria;Bacteroidetes;Uzinura	272	227
622	T00730	aas	Candidatus Amoebophilus asiaticus	Prokaryotes;Bacteria;Bacteroidetes;Amoebophilus	1597	1334
623	T02243	che	Cardinium endosymbiont cEper1 of Encarsia pergandiella	Prokaryotes;Bacteria;Bacteroidetes;Cardinium	947	904
624	T00088	cte	Chlorobaculum tepidum	Prokaryotes;Bacteria;Chlorobi;Chlorobaculum	2337	2245
625	T00709	cpb	Chlorobium phaeobacteroides BS1	Prokaryotes;Bacteria;Chlorobi;Chlorobium	2619	2469
626	T00291	plt	Pelodictyon luteolum	Prokaryotes;Bacteria;Chlorobi;Pelodictyon	2137	2083
627	T00732	paa	Prosthecochloris aestuarii	Prokaryotes;Bacteria;Chlorobi;Prosthecochloris	2455	2327
628	T00726	cts	Chloroherpeton thalassium	Prokaryotes;Bacteria;Chlorobi;Chloroherpeton	2782	2710
629	T01943	ial	Ignavibacterium album	Prokaryotes;Bacteria;Chlorobi;Ignavibacterium	3245	3195
630	T02176	mro	Melioribacter roseus	Prokaryotes;Bacteria;Chlorobi;Melioribacter	2902	2840
631	T02475	dmc	Dehalococcoides mccartyi BTF08	Prokaryotes;Bacteria;Chloroflexi;Dehalococcoides	1580	1529
632	T01264	dly	Dehalogenimonas lykanthroporepellens	Prokaryotes;Bacteria;Chloroflexi;Dehalogenimonas	1772	1659
633	T00542	rrs	Roseiflexus sp. RS-1	Prokaryotes;Bacteria;Chloroflexi;Roseiflexus	4682	4517
634	T00824	cag	Chloroflexus aggregans	Prokaryotes;Bacteria;Chloroflexi;Chloroflexus	3904	3731
635	T00614	hau	Herpetosiphon aurantiacus	Prokaryotes;Bacteria;Chloroflexi;Herpetosiphon	5364	5279
636	T00845	tro	Thermomicrobium roseum	Prokaryotes;Bacteria;Chloroflexi;Thermomicrobium	2904	2854
637	T01128	sti	Sphaerobacter thermophilus	Prokaryotes;Bacteria;Chloroflexi;Sphaerobacterineae	3585	3485
638	T01410	atm	Anaerolinea thermophila	Prokaryotes;Bacteria;Chloroflexi;Anaerolinea	3235	3166
639	T01797	cap	Caldilinea aerophila	Prokaryotes;Bacteria;Chloroflexi;Caldilinea	4174	4119
640	T01412	dmr	Deinococcus maricopensis	Prokaryotes;Bacteria;Deinococcus-Thermus;Deinococcus	3367	3264
641	T01254	tra	Truepera radiovictrix	Prokaryotes;Bacteria;Deinococcus-Thermus;Truepera	3046	2945
642	T02009	ttl	Thermus thermophilus JL-18	Prokaryotes;Bacteria;Deinococcus-Thermus;Thermus	2508	2402
643	T02636	mre	Meiothermus ruber DSM 1279	Prokaryotes;Bacteria;Deinococcus-Thermus;Meiothermus	3109	3056
644	T01369	opr	Oceanithermus profundus	Prokaryotes;Bacteria;Deinococcus-Thermus;Oceanithermus	2445	2373
645	T01457	mhd	Marinithermus hydrothermalis	Prokaryotes;Bacteria;Deinococcus-Thermus;Marinithermus	2310	2205
646	T00013	aae	Aquifex aeolicus	Prokaryotes;Bacteria;Aquificae;Aquifex	1605	1526
647	T02482	hho	Hydrogenobaculum sp. HO	Prokaryotes;Bacteria;Aquificae;Hydrogenobaculum	1672	1579
648	T01167	hth	Hydrogenobacter thermophilus	Prokaryotes;Bacteria;Aquificae;Hydrogenobacter	1963	1893
649	T01179	tal	Thermocrinis albus	Prokaryotes;Bacteria;Aquificae;Thermocrinis	1652	1593
650	T00715	sul	Sulfurihydrogenibium sp. YO3AOP1	Prokaryotes;Bacteria;Aquificae;Sulfurihydrogenibium	1829	1721
651	T00870	pmx	Persephonella marina	Prokaryotes;Bacteria;Aquificae;Persephonella	2095	2051
652	T01391	tam	Thermovibrio ammonificans	Prokaryotes;Bacteria;Aquificae;Thermovibrio	1889	1813
653	T01427	dte	Desulfurobacterium thermolithotrophum	Prokaryotes;Bacteria;Aquificae;Desulfurobacterium	1594	1509
654	T00706	trq	Thermotoga sp. RQ2	Prokaryotes;Bacteria;Thermotogae;Thermotoga	1905	1819
655	T00797	taf	Thermosipho africanus	Prokaryotes;Bacteria;Thermotogae;Thermosipho	2041	1954
656	T00579	fno	Fervidobacterium nodosum	Prokaryotes;Bacteria;Thermotogae;Fervidobacterium	1846	1750
657	T00621	pmo	Petrotoga mobilis	Prokaryotes;Bacteria;Thermotogae;Petrotoga	2015	1898
658	T00914	kol	Kosmotoga olearia	Prokaryotes;Bacteria;Thermotogae;Kosmotoga	2224	2118
659	T01665	mpz	Marinitoga piezophila	Prokaryotes;Bacteria;Thermotogae;Marinitoga	2131	2046
660	T02123	mpg	Mesotoga prima	Prokaryotes;Bacteria;Thermotogae;Mesotoga	2736	2574
661	T02699	ccz	Chthonomonas calidirosea	Prokaryotes;Bacteria;Armatimonadetes;Chthonomonas	2929	2809
662	T01804	cex	Caldisericum exile	Prokaryotes;Bacteria;Caldiserica;Caldisericum	1633	1581
663	T01383	din	Desulfurispirillum indicum	Prokaryotes;Bacteria;Chrysiogenetes;Desulfurispirillum	2669	2571
664	T01188	ddf	Deferribacter desulfuricans SSM1	Prokaryotes;Bacteria;Deferribacteres;Deferribacter	2442	2374
665	T01189	dap	Denitrovibrio acetiphilus	Prokaryotes;Bacteria;Deferribacteres;Denitrovibrio	3068	2964
666	T01364	cni	Calditerrivibrio nitroreducens	Prokaryotes;Bacteria;Deferribacteres;Calditerrivibrio	2177	2100
667	T01539	fsi	Flexistipes sinusarabici	Prokaryotes;Bacteria;Deferribacteres;Flexistipes	2397	2261
668	T00774	dth	Dictyoglomus thermophilum	Prokaryotes;Bacteria;Dictyoglomi;Dictyoglomus	1973	1912
669	T00775	tye	Thermodesulfovibrio yellowstonii	Prokaryotes;Bacteria;Nitrospirae;Thermodesulfovibrio	2084	2028
670	T01281	nde	Candidatus Nitrospira defluvii	Prokaryotes;Bacteria;Nitrospirae;Nitrospira	4318	4266
671	T01809	lfc	Leptospirillum ferrooxidans	Prokaryotes;Bacteria;Nitrospirae;Leptospirillum	2477	2417
672	T01546	tid	Thermodesulfatator indicus	Prokaryotes;Bacteria;Thermodesulfobacteria;Thermodesulfatator	2291	2195
673	T01547	top	Thermodesulfobacterium sp. OPB45	Prokaryotes;Bacteria;Thermodesulfobacteria;Thermodesulfobacterium	1687	1596
674	T02942	sbe	Candidatus Saccharibacteria bacterium	Prokaryotes;Bacteria;Unclassified;Saccharibacteria	961	920
675	T01134	ttr	Thermobaculum terrenum	Prokaryotes;Bacteria;Unclassified;Thermobaculum	2933	2832
676	T02155	mox	Candidatus Methylomirabilis oxyfera	Prokaryotes;Bacteria;Unclassified;Methylomirabilis	3146	3072
677	T02947	wwe	Candidate division WWE3 bacterium RAAC2_WWE3_1	Prokaryotes;Bacteria;Unclassified;Other	919	871
678	T00003	mja	Methanocaldococcus jannaschii	Prokaryotes;Archaea;Euryarchaeota;Methanocaldococcus	1823	1771
679	T01510	mig	Methanotorris igneus	Prokaryotes;Archaea;Euryarchaeota;Methanotorris	1843	1772
680	T00553	mmz	Methanococcus maripaludis C7	Prokaryotes;Archaea;Euryarchaeota;Methanococcus	1855	1788
681	T01534	mok	Methanothermococcus okinawensis	Prokaryotes;Archaea;Euryarchaeota;Methanothermococcus	1672	1595
682	T00082	mma	Methanosarcina mazei Go1	Prokaryotes;Archaea;Euryarchaeota;Methanosarcina	3434	3368
683	T00341	mbu	Methanococcoides burtonii	Prokaryotes;Archaea;Euryarchaeota;Methanococcoides	2497	2273
684	T01211	mmh	Methanohalophilus mahii	Prokaryotes;Archaea;Euryarchaeota;Methanohalophilus	2096	1987
685	T01261	mev	Methanohalobium evestigatum	Prokaryotes;Archaea;Euryarchaeota;Methanohalobium	2437	2254
686	T01541	mzh	Methanosalsum zhilinae	Prokaryotes;Archaea;Euryarchaeota;Methanosalsum	2086	1976
687	T02280	mpy	Methanolobus psychrophilus	Prokaryotes;Archaea;Euryarchaeota;Methanolobus	3229	3167
688	T02418	mhz	Methanomethylovorans hollandica	Prokaryotes;Archaea;Euryarchaeota;Methanomethylovorans	2726	2556
689	T01468	mcj	Methanosaeta concilii	Prokaryotes;Archaea;Euryarchaeota;Methanosaeta	2927	2850
690	T00325	mhu	Methanospirillum hungatei	Prokaryotes;Archaea;Euryarchaeota;Methanospirillum	3294	3131
691	T00472	mla	Methanocorpusculum labreanum	Prokaryotes;Archaea;Euryarchaeota;Methanocorpusculum	1822	1741
692	T00477	mem	Methanoculleus marisnigri	Prokaryotes;Archaea;Euryarchaeota;Methanoculleus	2557	2490
693	T01312	mpi	Methanoplanus petrolearius	Prokaryotes;Archaea;Euryarchaeota;Methanoplanus	2881	2785
694	T00578	mbn	Methanoregula boonei	Prokaryotes;Archaea;Euryarchaeota;Methanoregula	2517	2452
695	T00823	mpl	Candidatus Methanosphaerula palustris	Prokaryotes;Archaea;Euryarchaeota;Methanosphaerula	2866	2655
696	T01774	mez	Methanocella conradii HZ254	Prokaryotes;Archaea;Euryarchaeota;Methanocella	2574	2455
697	T02692	mer	Methanomassiliicoccus sp. Mx1-Issoire	Prokaryotes;Archaea;Euryarchaeota;Methanomassiliicoccus	1868	1820
698	T01297	mmg	Methanothermobacter marburgensis	Prokaryotes;Archaea;Euryarchaeota;Methanothermobacter	1806	1757
699	T00313	mst	Methanosphaera stadtmanae	Prokaryotes;Archaea;Euryarchaeota;Methanosphaera	1591	1535
700	T00539	msi	Methanobrevibacter smithii ATCC 35061	Prokaryotes;Archaea;Euryarchaeota;Methanobrevibacter	1837	1793
701	T02957	meth	Methanobacterium sp. MB1	Prokaryotes;Archaea;Euryarchaeota;Methanobacterium	2069	2021
702	T01351	mfv	Methanothermus fervidus	Prokaryotes;Archaea;Euryarchaeota;Methanothermus	1352	1283
703	T00078	mka	Methanopyrus kandleri	Prokaryotes;Archaea;Euryarchaeota;Methanopyrus	1729	1687
704	T02624	max	Candidatus Methanomethylophilus alvus	Prokaryotes;Archaea;Euryarchaeota;Methanomethylophilus	1698	1651
705	T01152	apo	Archaeoglobus profundus	Prokaryotes;Archaea;Euryarchaeota;Archaeoglobus	1910	1823
706	T01172	fpl	Ferroglobus placidus	Prokaryotes;Archaea;Euryarchaeota;Ferroglobus	2621	2480
707	T00662	hsl	Halobacterium salinarum R1	Prokaryotes;Archaea;Euryarchaeota;Halobacterium	2934	2749
708	T01597	hhi	Haloarcula hispanica ATCC 33960	Prokaryotes;Archaea;Euryarchaeota;Haloarcula	3924	3859
709	T00375	hwa	Haloquadratum walsbyi DSM 16790	Prokaryotes;Archaea;Euryarchaeota;Haloquadratum	2911	2643
710	T02478	nmo	Natronomonas moolapensis	Prokaryotes;Archaea;Euryarchaeota;Natronomonas	2897	2749
711	T00856	hla	Halorubrum lacusprofundi	Prokaryotes;Archaea;Euryarchaeota;Halorubrum	3726	3560
712	T00971	hut	Halorhabdus utahensis	Prokaryotes;Archaea;Euryarchaeota;Halorhabdus	3078	2998
713	T00982	hmu	Halomicrobium mukohataei	Prokaryotes;Archaea;Euryarchaeota;Halomicrobium	3475	3349
714	T01154	htu	Haloterrigena turkmenica	Prokaryotes;Archaea;Euryarchaeota;Haloterrigena	5351	5113
715	T01176	nmg	Natrialba magadii	Prokaryotes;Archaea;Euryarchaeota;Natrialba	4364	4212
716	T02129	hme	Haloferax mediterranei	Prokaryotes;Archaea;Euryarchaeota;Haloferax	3928	3863
717	T01271	hje	Halalkalicoccus jeotgali	Prokaryotes;Archaea;Euryarchaeota;Halalkalicoccus	3925	3873
718	T01359	hbo	Halogeometricum borinquense	Prokaryotes;Archaea;Euryarchaeota;Halogeometricum	3993	3898
719	T01532	hxa	Halopiger xanaduensis	Prokaryotes;Archaea;Euryarchaeota;Halopiger	4370	4221
720	T02184	nat	Natrinema sp. J7-2	Prokaryotes;Archaea;Euryarchaeota;Natrinema	4360	4302
721	T02383	nge	Natronobacterium gregoryi	Prokaryotes;Archaea;Euryarchaeota;Natronobacterium	3835	3656
722	T02402	hru	Halovivax ruber	Prokaryotes;Archaea;Euryarchaeota;Halovivax	3187	3099
723	T02426	nou	Natronococcus occultus	Prokaryotes;Archaea;Euryarchaeota;Natronococcus	4371	4154
724	T02693	sali	Salinarchaeum sp. Harcht-Bsk1	Prokaryotes;Archaea;Euryarchaeota;Salinarchaeum	3061	3013
725	T00037	tac	Thermoplasma acidophilum	Prokaryotes;Archaea;Euryarchaeota;Thermoplasma	1532	1484
726	T00177	pto	Picrophilus torridus	Prokaryotes;Archaea;Euryarchaeota;Picrophilus	1587	1537
727	T02713	fac	Ferroplasma acidarmanus	Prokaryotes;Archaea;Euryarchaeota;Ferroplasma	2001	1951
728	T02532	tar	Thermoplasmatales archaeon BRNA1	Prokaryotes;Archaea;Euryarchaeota;Unclassified Thermoplasmatales	1572	1523
729	T02183	pfi	Pyrococcus furiosus COM1	Prokaryotes;Archaea;Euryarchaeota;Pyrococcus	2113	2064
730	T00226	tko	Thermococcus kodakarensis	Prokaryotes;Archaea;Euryarchaeota;Thermococcus	2358	2306
731	T01180	abi	Aciduliprofundum boonei	Prokaryotes;Archaea;Euryarchaeota;Aciduliprofundum	1601	1544
732	T00023	ape	Aeropyrum pernix	Prokaryotes;Archaea;Crenarchaeota;Aeropyrum	1752	1700
733	T00485	smr	Staphylothermus marinus	Prokaryotes;Archaea;Crenarchaeota;Staphylothermus	1655	1573
734	T00587	iho	Ignicoccus hospitalis	Prokaryotes;Archaea;Crenarchaeota;Ignicoccus	1495	1434
735	T00817	dka	Desulfurococcus kamchatkensis	Prokaryotes;Archaea;Crenarchaeota;Desulfurococcus	1524	1471
736	T01237	tag	Thermosphaera aggregans	Prokaryotes;Archaea;Crenarchaeota;Thermosphaera	1458	1387
737	T01307	iag	Ignisphaera aggregans	Prokaryotes;Archaea;Crenarchaeota;Ignisphaera	2042	1930
738	T02127	thg	Thermogladius cellulolyticus 1633	Prokaryotes;Archaea;Crenarchaeota;Thermogladius	1465	1413
739	T00468	hbu	Hyperthermus butylicus	Prokaryotes;Archaea;Crenarchaeota;Hyperthermus	1673	1603
740	T01620	pfm	Pyrolobus fumarii	Prokaryotes;Archaea;Crenarchaeota;Pyrolobus	2038	1967
741	T00889	sis	Sulfolobus islandicus L.S.2.15	Prokaryotes;Archaea;Crenarchaeota;Sulfolobus	3071	2737
742	T00902	sin	Sulfolobus islandicus Y.N.15.51	Prokaryotes;Archaea;Crenarchaeota;Sulfolobus	3324	2900
743	T00509	mse	Metallosphaera sedula	Prokaryotes;Archaea;Crenarchaeota;Metallosphaera	2345	2256
744	T01493	aho	Acidianus hospitalis	Prokaryotes;Archaea;Crenarchaeota;Acidianus	2424	2329
745	T00503	pas	Pyrobaculum arsenaticum	Prokaryotes;Archaea;Crenarchaeota;Pyrobaculum	2408	2299
746	T00611	cma	Caldivirga maquilingensis	Prokaryotes;Archaea;Crenarchaeota;Caldivirga	2048	1963
747	T01460	tuz	Thermoproteus uzoniensis	Prokaryotes;Archaea;Crenarchaeota;Thermoproteus	2229	2186
748	T01313	vdi	Vulcanisaeta distributa	Prokaryotes;Archaea;Crenarchaeota;Vulcanisaeta	2592	2493
749	T02802	thb	Thermofilum sp. 1910b	Prokaryotes;Archaea;Crenarchaeota;Thermofilum	1942	1896
750	T01283	asc	Acidilobus saccharovorans	Prokaryotes;Archaea;Crenarchaeota;Acidilobus	1551	1499
751	T02380	clg	Caldisphaera lagunensis	Prokaryotes;Archaea;Crenarchaeota;Caldisphaera	1576	1478
752	T01936	ffo	Fervidicoccus fontis	Prokaryotes;Archaea;Crenarchaeota;Fervidicoccus	1439	1385
753	T02303	nir	Candidatus Nitrosopumilus sp. AR2	Prokaryotes;Archaea;Thaumarchaeota;Nitrosopumilus	2014	1974
754	T01380	csy	Cenarchaeum symbiosum A	Prokaryotes;Archaea;Thaumarchaeota;Cenarchaeum	2066	2017
755	T02305	nga	Candidatus Nitrososphaera gargensis	Prokaryotes;Archaea;Thaumarchaeota;Nitrososphaera	3602	3565
756	T02904	csu	Candidatus Caldiarchaeum subterraneum	Prokaryotes;Archaea;Thaumarchaeota;Caldiarchaeum	1790	1730
757	T00152	neq	Nanoarchaeum equitans	Prokaryotes;Archaea;Nanoarchaeota;Nanoarchaeum	585	540
758	T00668	kcr	Candidatus Korarchaeum cryptofilum	Prokaryotes;Archaea;Korarchaeota;Korarchaeum	1662	1603
759	T01603	hah	Halophilic archaeon	Prokaryotes;Archaea;Unclassified	3788	3476

## Sheet: Table_S2
#ID:the id of mitochondrial proteins used in phylogenetic profiling.
#Entrez:the entrez name of each mitochondrial protein.
#Anno:annotation including gene symbols and description of each mitochondrial proteins
#The rest columns (D~ACG): the phylogenetic profiles of 758 species and human genome was used as reference. 1 denoted "presence" and 0 denoted "absence".
ID	Entrez	Anno	aac	aae	aao	aar	aas	aau	aba	abi	abl	abo	abz	aca	acan	ace	acl	acn	aco	acp	adg	adk	aeh	aeq	aex	afl	afo	afr	aha	ahe	aho	ain	aka	alv	amaa	ami	amm	amo	amr	ams	amu	amv	aoe	aol	apa	ape	apg	api	apo
1	hsa:1593	CYP27A1, CP27, CTX, CYP27; cytochrome P450, family 27, subfamily A, polypeptide 1 (EC:1.14.13.15); K00488 cholestanetriol 26-monooxygenase [EC:1.14.13.15]	1	0	0	0	0	1	1	0	0	1	0	0	1	1	0	0	0	0	0	1	0	0	1	0	0	0	0	0	0	0	1	0	0	0	1	0	0	1	0	0	0	1	0	0	0	1	0
2	hsa:55288	RHOT1, ARHT1, MIRO-1, MIRO1; ras homolog family member T1; K07870 Ras homolog gene family, member T1	0	0	1	0	0	0	0	0	1	0	0	0	1	0	1	0	0	0	0	0	0	0	0	0	0	0	0	0	0	0	0	0	0	0	0	0	0	0	0	0	0	0	0	0	0	1	0
3	hsa:128240	APOA1BP, AIBP, YJEFN1; apolipoprotein A-I binding protein (EC:5.1.99.6); K17759 NAD(P)H-hydrate epimerase [EC:5.1.99.6]	1	1	0	1	0	1	1	1	1	1	1	0	1	0	0	1	1	0	0	0	0	0	0	0	1	0	1	0	1	1	0	1	1	0	1	1	0	0	1	1	0	1	0	0	1	1	1
4	hsa:2356	FPGS; folylpolyglutamate synthase (EC:6.3.2.17); K01930 folylpolyglutamate synthase [EC:6.3.2.17]	1	0	1	1	0	1	1	1	1	1	1	1	1	1	1	1	1	1	1	1	1	1	1	1	1	1	1	1	0	1	1	1	1	1	1	1	0	1	1	1	1	1	1	0	1	1	0
5	hsa:27034	ACAD8, ACAD-8, ARC42; acyl-CoA dehydrogenase family, member 8; K11538 isobutyryl-CoA dehydrogenase [EC:1.3.99.-]	1	0	0	0	0	1	0	0	1	1	1	1	1	1	1	0	0	1	0	1	1	1	0	0	1	0	1	1	1	1	0	0	1	1	1	0	1	1	0	1	1	1	0	1	1	1	1
6	hsa:399512	SLC25A35; solute carrier family 25, member 35; K15117 solute carrier family 25, member 34/35	0	0	0	0	0	0	0	0	0	0	0	0	1	0	0	0	0	0	0	0	0	0	0	0	0	0	0	0	0	0	0	0	0	0	0	0	0	0	0	0	0	0	0	0	0	1	0
7	hsa:51312	SLC25A37, MFRN, MFRN1, MSC, MSCP, PRO1278, PRO1584, PRO2217; solute carrier family 25 (mitochondrial iron transporter), member 37; K15113 solute carrier family 25 (mitochondrial iron transporter), member 28/37	0	0	0	0	0	0	0	0	0	0	0	0	1	0	0	0	0	0	0	0	0	0	0	0	0	0	0	0	0	0	0	0	0	0	0	0	0	0	0	0	0	0	0	0	0	1	0
8	hsa:79085	SLC25A23, APC2, MCSC2, SCaMC-3; solute carrier family 25 (mitochondrial carrier; phosphate carrier), member 23; K14684 solute carrier family 25 (mitochondrial phosphate transporter), member 23/24/25/41	0	0	0	0	0	0	0	0	0	0	0	0	1	0	0	0	0	0	0	0	0	0	0	0	0	0	0	0	0	0	0	0	0	0	0	0	0	0	0	0	0	0	0	0	0	1	0
9	hsa:283600	SLC25A47, C14orf68, HDMCP; solute carrier family 25, member 47; K15123 solute carrier family 25, member 45/47	0	0	0	0	0	0	0	0	0	0	0	0	1	0	0	0	0	0	0	0	0	0	0	0	0	0	0	0	0	0	0	0	0	0	0	0	0	0	0	0	0	0	0	0	0	1	0
10	hsa:64975	MRPL41, BMRP, MRP-L27, MRPL27, RPML27; mitochondrial ribosomal protein L41; K17422 large subunit ribosomal protein L41, mitochondrial	0	0	0	0	0	0	0	0	0	0	0	0	1	0	0	0	1	0	0	0	0	0	0	0	0	0	0	0	0	0	0	0	0	0	0	0	0	0	0	0	0	0	0	0	0	1	0
11	hsa:60386	SLC25A19, DNC, MCPHA, MUP1, THMD3, THMD4, TPC; solute carrier family 25 (mitochondrial thiamine pyrophosphate carrier), member 19; K15108 solute carrier family 25 (mitochondrial thiamine pyrophosphate transporter), member 19	0	0	0	0	0	0	0	0	0	0	0	0	1	0	0	0	0	0	0	0	0	0	0	0	0	0	0	0	0	0	0	0	0	0	0	0	0	0	0	0	0	0	0	0	0	1	0
12	hsa:1355	COX15, CEMCOX2; cytochrome c oxidase assembly homolog 15 (yeast); K02259 cytochrome c oxidase assembly protein subunit 15	0	0	0	0	0	0	0	0	0	0	0	0	1	0	0	1	0	0	0	0	0	0	1	0	0	0	0	0	0	0	0	0	0	0	0	0	0	0	0	1	0	1	0	0	1	1	0
13	hsa:1374	CPT1A, CPT1, CPT1-L, L-CPT1; carnitine palmitoyltransferase 1A (liver) (EC:2.3.1.21); K08765 carnitine O-palmitoyltransferase 1 [EC:2.3.1.21]	0	0	0	0	0	0	0	0	0	0	0	0	1	0	0	0	0	0	0	0	0	0	0	0	0	0	0	0	0	0	0	0	0	0	1	0	0	0	0	0	0	0	0	0	0	1	0
14	hsa:55186	SLC25A36, PNC2; solute carrier family 25 (pyrimidine nucleotide carrier ), member 36; K15116 solute carrier family 25, member 33/36	0	0	0	0	0	0	0	0	0	0	0	0	1	0	0	0	0	0	0	0	0	0	0	0	0	0	0	0	0	0	0	0	0	0	0	0	0	0	0	0	0	0	0	0	0	1	0
15	hsa:81894	SLC25A28, MFRN2, MRS3/4, MRS4L; solute carrier family 25 (mitochondrial iron transporter), member 28; K15113 solute carrier family 25 (mitochondrial iron transporter), member 28/37	0	0	0	0	0	0	0	0	0	0	0	0	1	0	0	0	0	0	0	0	0	0	0	0	0	0	0	0	0	0	0	0	0	0	0	0	0	0	0	0	0	0	0	0	0	1	0
16	hsa:112817	HOGA1, C10orf65, DHDPS2, DHDPSL, HP3, NPL2; 4-hydroxy-2-oxoglutarate aldolase 1 (EC:4.1.3.16)	0	0	0	1	0	0	1	0	0	0	0	1	1	1	0	0	1	0	0	0	0	0	0	0	0	0	1	0	0	0	0	0	0	1	1	1	0	0	0	0	0	0	0	0	0	1	0
17	hsa:92170	MTG1, GTP, GTPBP7, RP11-108K14.2; mitochondrial ribosome-associated GTPase 1	1	0	0	1	0	1	0	0	0	1	0	0	1	1	1	1	1	0	1	1	1	0	1	0	1	0	1	1	1	1	0	0	1	0	0	1	0	0	0	1	1	1	0	1	0	1	1
18	hsa:26164	MTG2, GTPBP5, ObgH1, dJ1005F21.2; mitochondrial ribosome-associated GTPase 2; K03979 GTP-binding protein	1	1	1	1	1	1	1	1	1	1	1	1	1	1	1	1	1	1	0	1	1	0	1	1	1	1	1	1	1	1	1	1	1	0	1	1	1	1	1	1	1	1	1	1	1	1	1
19	hsa:51011	FAHD2A; fumarylacetoacetate hydrolase domain containing 2A (EC:3.-.-.-)	1	0	0	1	0	1	1	1	1	1	1	1	1	1	0	0	1	1	0	1	1	0	1	1	1	1	1	1	1	1	0	0	1	0	1	1	0	1	1	1	0	1	0	1	0	1	1
20	hsa:7352	UCP3, SLC25A9; uncoupling protein 3 (mitochondrial, proton carrier); K15103 solute carrier family 25 (mitochondrial uncoupling protein), member 8/9	0	0	0	0	0	0	0	0	0	0	0	0	1	0	0	0	0	0	0	0	0	0	0	0	0	0	0	0	0	0	0	0	0	0	0	0	0	0	1	0	0	0	0	0	0	1	0
21	hsa:572	BAD, BBC2, BCL2L8; BCL2-associated agonist of cell death; K02158 BCL2-antagonist of cell death	0	0	0	0	0	0	0	0	0	0	0	0	0	0	0	0	0	0	0	0	0	0	0	0	0	0	0	0	0	0	0	0	0	0	0	0	0	0	0	0	0	0	0	0	0	0	0
22	hsa:2180	ACSL1, ACS1, FACL1, FACL2, LACS, LACS1, LACS2; acyl-CoA synthetase long-chain family member 1 (EC:6.2.1.3); K01897 long-chain acyl-CoA synthetase [EC:6.2.1.3]	1	1	1	1	0	1	1	0	1	1	1	0	1	1	0	0	1	1	1	1	1	1	1	0	1	1	1	1	1	1	1	1	1	0	1	1	0	1	1	1	0	1	1	1	1	1	1
23	hsa:10166	SLC25A15, D13S327, HHH, ORC1, ORNT1; solute carrier family 25 (mitochondrial carrier; ornithine transporter) member 15; K15101 solute carrier family 25 (mitochondrial ornithine transporter) member 2/15	0	0	0	0	0	0	0	0	0	0	0	0	1	0	0	0	0	0	0	0	0	0	0	0	0	0	0	0	0	0	0	0	0	0	0	0	0	0	0	0	0	0	0	0	0	1	0
24	hsa:7350	UCP1, SLC25A7, UCP; uncoupling protein 1 (mitochondrial, proton carrier); K08769 solute carrier family 25 (mitochondrial uncoupling protein), member 7	0	0	0	0	0	0	0	0	0	0	0	0	1	0	0	0	0	0	0	0	0	0	0	0	0	0	0	0	0	0	0	0	0	0	0	0	0	0	0	0	0	0	0	0	0	1	0
25	hsa:7351	UCP2, BMIQ4, SLC25A8, UCPH; uncoupling protein 2 (mitochondrial, proton carrier); K15103 solute carrier family 25 (mitochondrial uncoupling protein), member 8/9	0	0	0	0	0	0	0	0	0	0	0	0	1	0	0	0	0	0	0	0	0	0	0	0	0	0	0	0	0	0	0	0	0	0	0	0	0	0	0	0	0	0	0	0	0	1	0
26	hsa:3735	KARS, CMTRIB, DFNB89, KARS1, KARS2, KRS; lysyl-tRNA synthetase (EC:6.1.1.6); K04567 lysyl-tRNA synthetase, class II [EC:6.1.1.6]	1	1	1	1	0	1	1	1	1	1	1	1	1	1	1	1	1	1	1	1	1	1	1	1	1	1	1	1	1	1	1	1	1	0	1	1	0	1	1	1	1	1	1	1	1	1	1
27	hsa:153328	SLC25A48; solute carrier family 25, member 48; K15124 solute carrier family 25, member 48	0	0	0	0	0	0	0	0	0	0	0	0	1	0	0	0	0	0	0	0	0	0	0	0	0	0	0	0	0	0	0	0	0	0	0	0	0	0	0	0	0	0	0	0	0	1	0
28	hsa:374291	NDUFS7, CI-20, CI-20KD, MY017, PSST; NADH dehydrogenase (ubiquinone) Fe-S protein 7, 20kDa (NADH-coenzyme Q reductase) (EC:1.6.5.3 1.6.99.3); K03940 NADH dehydrogenase (ubiquinone) Fe-S protein 7 [EC:1.6.5.3 1.6.99.3]	0	1	1	0	1	0	1	1	1	0	1	1	1	1	0	1	1	1	0	1	1	1	1	1	1	1	1	1	1	0	1	1	0	1	1	1	1	1	0	1	0	1	0	1	1	1	1
29	hsa:25996	REXO2, REX2, RFN, SFN; RNA exonuclease 2; K13288 oligoribonuclease [EC:3.1.-.-]	0	1	1	0	0	1	0	0	0	1	1	0	1	1	0	0	0	0	0	1	1	0	0	0	1	1	1	1	0	0	1	1	1	1	1	0	0	1	0	0	0	0	1	0	0	1	0
30	hsa:27429	HTRA2, OMI, PARK13, PRSS25; HtrA serine peptidase 2 (EC:3.4.21.108); K08669 HtrA serine peptidase 2 [EC:3.4.21.108]	1	1	1	1	0	1	0	1	1	1	1	1	1	1	1	1	1	1	1	1	1	1	1	1	1	1	1	1	0	1	0	1	1	0	1	1	0	1	1	1	1	1	1	0	1	0	0
31	hsa:23576	DDAH1, DDAH; dimethylarginine dimethylaminohydrolase 1 (EC:3.5.3.18); K01482 dimethylargininase [EC:3.5.3.18]	0	0	0	0	0	0	1	1	0	0	0	0	0	0	0	0	0	0	0	0	0	1	0	0	0	0	1	0	0	0	0	0	0	0	0	0	0	0	0	0	0	0	0	1	0	1	0
32	hsa:33	ACADL, ACAD4, LCAD; acyl-CoA dehydrogenase, long chain (EC:1.3.8.8); K00255 long-chain-acyl-CoA dehydrogenase [EC:1.3.8.8]	1	0	0	0	0	1	1	0	1	1	1	1	1	1	1	0	0	1	0	1	1	1	1	0	1	0	1	1	1	1	1	0	1	0	1	0	0	1	0	1	1	1	0	1	1	1	1
33	hsa:137872	ADHFE1, ADH8, HOT; alcohol dehydrogenase, iron containing, 1 (EC:1.1.99.24); K11173 hydroxyacid-oxoacid transhydrogenase [EC:1.1.99.24]	1	1	1	1	0	1	1	0	1	1	1	0	1	0	1	0	1	0	1	0	0	1	0	0	0	0	1	0	0	1	1	0	1	0	1	1	0	1	1	1	1	1	1	1	1	1	1
34	hsa:318	NUDT2, APAH1; nudix (nucleoside diphosphate linked moiety X)-type motif 2 (EC:3.6.1.17); K01518 bis(5'-nucleosidyl)-tetraphosphatase [EC:3.6.1.17]	1	0	0	0	1	1	1	1	0	0	0	0	1	1	1	0	0	1	0	1	1	1	1	0	1	0	1	0	0	0	1	1	1	0	1	1	0	1	1	0	1	1	1	0	0	1	0
35	hsa:84275	SLC25A33, BMSC-MCP, PNC1; solute carrier family 25 (pyrimidine nucleotide carrier), member 33; K15116 solute carrier family 25, member 33/36	0	0	0	0	0	0	0	0	0	0	0	0	1	0	0	0	0	0	0	0	0	0	0	0	0	0	0	0	0	0	0	0	0	0	0	0	0	0	0	0	0	0	0	0	0	1	0
36	hsa:788	SLC25A20, CAC, CACT; solute carrier family 25 (carnitine/acylcarnitine translocase), member 20; K15109 solute carrier family 25 (mitochondrial carnitine/acylcarnitine transporter), member 20/29	0	0	0	0	0	0	0	0	0	0	0	0	1	0	0	0	0	0	0	0	0	0	0	0	0	0	0	0	0	0	0	0	0	0	0	0	0	0	0	0	0	0	0	0	0	1	0
37	hsa:8402	SLC25A11, OGC, SLC20A4; solute carrier family 25 (mitochondrial carrier; oxoglutarate carrier), member 11; K15104 solute carrier family 25 (mitochondrial oxoglutarate transporter), member 11	0	0	0	0	0	0	0	0	0	0	0	0	1	0	0	0	0	0	0	0	0	0	0	0	0	0	0	0	0	0	0	0	0	0	0	0	0	0	0	0	0	0	0	0	0	1	0
38	hsa:25874	MPC2, BRP44; mitochondrial pyruvate carrier 2	0	0	0	0	0	0	0	0	0	0	0	0	1	0	0	0	0	0	0	0	0	0	0	0	0	0	0	0	0	0	0	0	0	0	0	0	0	0	0	0	0	0	0	0	0	1	0
39	hsa:92014	SLC25A51, CG7943, MCART1; solute carrier family 25, member 51	0	0	0	0	0	0	0	0	0	0	0	0	1	0	0	0	0	0	0	0	0	0	0	0	0	0	0	0	0	0	0	0	0	0	0	0	0	0	0	0	0	0	0	0	0	1	0
40	hsa:5095	PCCA; propionyl CoA carboxylase, alpha polypeptide (EC:6.4.1.3); K01965 propionyl-CoA carboxylase alpha chain [EC:6.4.1.3]	1	1	1	1	1	1	1	1	1	1	1	1	1	1	1	1	1	1	1	1	1	1	1	0	1	1	1	1	1	1	0	1	1	1	1	1	1	1	1	1	1	1	1	1	1	1	1
41	hsa:55349	CHDH; choline dehydrogenase (EC:1.1.99.1); K00108 choline dehydrogenase [EC:1.1.99.1]	0	0	0	0	0	1	0	0	0	1	1	0	1	0	0	0	0	0	0	1	0	0	0	0	1	1	0	0	0	0	1	0	1	1	1	0	0	1	0	1	0	1	0	0	1	1	0
42	hsa:54931	TRMT10C, HNYA, MRPP1, RG9MTD1; tRNA methyltransferase 10 homolog C (S. cerevisiae); K17654 mitochondrial ribonuclease P protein 1 [EC:2.1.1.-]	0	0	0	0	0	0	0	0	0	0	0	0	1	0	0	0	0	0	0	0	0	0	0	0	0	0	0	0	0	0	0	0	0	0	0	0	0	0	0	0	0	0	0	0	0	1	0
43	hsa:55245	UQCC1, BFZB, C20orf44, CBP3, UQCC; ubiquinol-cytochrome c reductase complex assembly factor 1; K17662 cytochrome b pre-mRNA-processing protein 3	0	0	0	0	0	0	0	0	0	0	0	0	1	0	0	0	0	0	0	0	0	0	0	0	0	0	0	0	0	0	0	0	0	0	0	0	0	0	0	0	0	0	0	0	0	1	0
44	hsa:2819	GPD1, GPD-C, GPDH-C, HTGTI; glycerol-3-phosphate dehydrogenase 1 (soluble) (EC:1.1.1.8); K00006 glycerol-3-phosphate dehydrogenase (NAD+) [EC:1.1.1.8]	1	1	1	1	0	1	0	0	1	1	1	0	1	1	1	1	1	1	0	1	1	1	1	1	0	1	1	0	0	1	0	1	1	0	1	1	0	1	1	1	1	1	1	0	1	1	0
45	hsa:84300	UQCC2, C6orf125, Cbp6, M19, MNF1, bA6B20.2; ubiquinol-cytochrome c reductase complex assembly factor 2 (EC:2.7.4.21); K17682 mitochondrial nucleoid factor 1	0	0	0	0	0	0	0	0	0	0	0	0	0	0	0	0	0	0	0	0	0	0	0	0	0	0	0	0	0	0	0	0	0	0	0	0	0	0	0	0	0	0	0	0	0	0	0
46	hsa:5165	PDK3, CMTX6; pyruvate dehydrogenase kinase, isozyme 3 (EC:2.7.11.2); K00898 pyruvate dehydrogenase kinase 2/3/4 [EC:2.7.11.2]	1	0	1	1	0	0	0	0	1	1	1	0	1	1	0	0	0	1	1	0	1	1	1	0	1	0	1	0	0	1	0	1	1	0	1	0	0	1	0	0	1	1	0	0	1	1	1
47	hsa:5827	PXMP2, PMP22; peroxisomal membrane protein 2, 22kDa; K13347 peroxisomal membrane protein 2	0	0	0	0	0	0	0	0	0	0	0	0	1	0	0	0	0	0	0	0	0	0	0	0	0	0	0	0	0	0	0	0	0	0	0	0	0	0	0	0	0	0	0	0	0	1	0
48	hsa:80221	ACSF2, ACSMW, AVYV493; acyl-CoA synthetase family member 2 (EC:6.2.1.-); K00666 fatty-acyl-CoA synthase [EC:6.2.1.-]	1	0	1	1	1	1	1	0	1	1	1	1	1	1	0	0	1	1	1	1	1	1	1	0	1	1	1	1	1	1	0	1	1	1	1	1	0	1	1	1	0	1	1	1	1	1	1
49	hsa:116447	TOP1MT; topoisomerase (DNA) I, mitochondrial (EC:5.99.1.2); K03163 DNA topoisomerase I [EC:5.99.1.2]	0	0	0	0	0	0	0	0	0	0	0	0	1	0	0	0	0	0	0	0	0	0	1	0	0	0	0	0	0	0	0	0	0	0	0	0	0	0	0	0	0	0	0	0	0	1	0
50	hsa:29957	SLC25A24, APC1, SCAMC-1; solute carrier family 25 (mitochondrial carrier; phosphate carrier), member 24; K14684 solute carrier family 25 (mitochondrial phosphate transporter), member 23/24/25/41	0	0	0	0	0	0	0	0	0	0	0	0	1	0	0	0	0	0	0	0	0	0	0	0	0	0	0	0	0	0	0	0	1	0	0	0	0	0	0	0	0	0	0	0	0	1	0
51	hsa:6742	SSBP1, Mt-SSB, SOSS-B1, SSBP, mtSSB; single-stranded DNA binding protein 1, mitochondrial; K03111 single-strand DNA-binding protein	1	1	1	1	1	0	1	0	1	1	1	1	1	0	1	1	1	1	1	1	1	1	1	0	1	1	1	1	0	0	0	1	1	0	0	1	0	0	1	1	1	1	1	0	1	1	0
52	hsa:114789	SLC25A25, MCSC, PCSCL, RP11-395P17.4, SCAMC-2; solute carrier family 25 (mitochondrial carrier; phosphate carrier), member 25; K14684 solute carrier family 25 (mitochondrial phosphate transporter), member 23/24/25/41	0	0	0	0	0	0	0	0	0	0	0	0	1	0	0	0	0	0	0	0	0	0	0	0	0	0	0	0	0	0	0	0	0	0	0	0	0	0	0	0	0	0	0	0	0	1	0
53	hsa:10455	ECI2, ACBD2, DRS-1, DRS1, HCA88, PECI, dJ1013A10.3; enoyl-CoA delta isomerase 2 (EC:5.3.3.8); K13239 peroxisomal 3,2-trans-enoyl-CoA isomerase [EC:5.3.3.8]	1	1	1	0	1	1	1	0	0	1	1	1	1	1	0	0	0	1	1	1	1	1	1	0	1	0	1	1	1	1	1	1	1	0	1	0	0	1	1	1	1	1	1	1	1	1	0
54	hsa:3028	HSD17B10, 17b-HSD10, ABAD, CAMR, DUPXp11.22, ERAB, HADH2, HCD2, MHBD, MRPP2, MRX17, MRX31, MRXS10, SCHAD, SDR5C1; hydroxysteroid (17-beta) dehydrogenase 10 (EC:1.1.1.35 1.1.1.178 1.1.1.51); K08683 3-hydroxyacyl-CoA dehydrogenase / 3-hydroxy-2-methylbutyry	1	0	1	1	0	1	1	1	1	1	1	1	1	1	1	1	1	1	1	1	1	1	1	0	1	1	1	0	1	1	1	1	1	0	1	1	0	1	1	1	1	1	1	1	1	1	0
55	hsa:4190	MDH1, MDH-s, MDHA, MGC:1375, MOR2; malate dehydrogenase 1, NAD (soluble) (EC:1.1.1.37 1.1.1.96); K00025 malate dehydrogenase [EC:1.1.1.37]	1	1	1	1	0	1	0	0	1	1	1	1	1	1	0	1	0	1	0	1	1	0	1	1	1	0	1	1	0	0	0	0	1	1	1	0	1	1	0	1	0	1	0	1	0	1	0
56	hsa:9481	SLC25A27, UCP4; solute carrier family 25, member 27; K15112 solute carrier family 25 (mitochondrial uncoupling protein), member 27	0	0	0	0	0	0	0	0	0	0	0	0	1	0	0	0	0	0	0	0	0	0	0	0	0	0	0	0	0	0	0	0	0	0	0	0	0	0	0	0	0	0	0	0	0	1	0
57	hsa:284439	SLC25A42; solute carrier family 25, member 42; K15085 solute carrier family 25, member 42	0	0	0	0	0	0	0	0	0	0	0	0	1	0	0	0	0	0	0	0	0	0	0	0	0	0	0	0	0	0	0	0	0	0	0	0	0	0	0	0	0	0	0	0	0	1	0
58	hsa:1468	SLC25A10, DIC; solute carrier family 25 (mitochondrial carrier; dicarboxylate transporter), member 10; K13577 solute carrier family 25 (mitochondrial dicarboxylate transporter), member 10	0	0	0	0	0	0	0	0	0	0	0	0	1	0	0	0	0	0	0	0	0	0	0	0	0	0	0	0	0	0	0	0	0	0	0	0	0	0	0	0	0	0	0	0	0	1	0
59	hsa:54974	THG1L, ICF45, IHG-1; tRNA-histidine guanylyltransferase 1-like (S. cerevisiae) (EC:2.7.7.79); K10761 tRNA(His) guanylyltransferase [EC:2.7.7.79]	0	0	0	0	0	0	0	0	0	0	0	0	0	0	0	0	0	0	0	0	0	0	0	0	0	0	0	0	0	0	0	0	0	0	0	0	0	0	0	0	0	0	0	0	0	1	1
60	hsa:29925	GMPPB, MDDGA14, MDDGB14, MDDGC14; GDP-mannose pyrophosphorylase B (EC:2.7.7.13); K00966 mannose-1-phosphate guanylyltransferase [EC:2.7.7.13]	1	0	1	1	0	1	1	1	1	1	1	1	1	1	1	0	1	1	1	1	1	0	0	0	1	1	1	1	1	1	1	1	1	0	1	1	0	1	1	1	1	1	1	1	1	1	1
61	hsa:58472	SQRDL, PRO1975; sulfide quinone reductase-like (yeast); K17218 sulfide:quinone oxidoreductase [EC:1.8.5.-]	1	1	0	0	0	1	0	0	1	1	1	0	0	1	0	0	0	1	0	1	1	0	0	1	1	1	0	0	1	0	0	1	1	0	1	0	0	0	0	1	0	1	1	1	1	0	0
62	hsa:55687	TRMU, MTO2, MTU1, TRMT, TRMT1, TRNT1; tRNA 5-methylaminomethyl-2-thiouridylate methyltransferase (EC:2.1.1.61); K00566 tRNA-specific 2-thiouridylase [EC:2.8.1.-]	1	1	1	1	1	1	1	0	1	1	1	1	1	1	1	1	1	1	0	1	1	1	1	1	1	1	1	0	0	1	0	1	1	0	1	1	1	1	0	1	1	1	1	0	1	0	0
63	hsa:2194	FASN, FAS, OA-519, SDR27X1; fatty acid synthase (EC:2.3.1.85 2.3.1.38 2.3.1.39 2.3.1.41 3.1.2.14 4.2.1.59 1.1.1.100 1.3.1.39); K00665 fatty acid synthase, animal type [EC:2.3.1.85]	1	0	1	1	1	1	1	0	1	1	1	1	1	1	1	1	1	1	1	1	1	1	1	1	1	1	1	0	1	1	0	1	1	1	1	1	1	1	1	1	1	1	1	1	1	1	0
64	hsa:84266	ALKBH7, ABH7, SPATA11, UNQ6002; alkB, alkylation repair homolog 7 (E. coli); K10769 alkylated DNA repair protein alkB homolog 7 [EC:1.14.11.-]	0	0	0	0	0	0	0	0	0	0	0	0	1	0	0	0	0	1	0	0	0	0	0	0	0	0	0	0	0	0	0	0	0	0	0	0	0	0	0	0	0	0	0	0	0	1	0
65	hsa:23456	ABCB10, EST20237, M-ABC2, MTABC2; ATP-binding cassette, sub-family B (MDR/TAP), member 10; K05657 ATP-binding cassette, subfamily B (MDR/TAP), member 10	1	0	1	1	1	1	1	0	1	1	1	1	1	1	1	1	1	1	1	1	1	1	0	1	1	1	1	1	1	1	1	1	1	0	1	1	0	1	0	1	1	1	1	1	1	1	1
66	hsa:6390	SDHB, CWS2, IP, PGL4, SDH, SDH1, SDH2, SDHIP; succinate dehydrogenase complex, subunit B, iron sulfur (Ip) (EC:1.3.5.1); K00235 succinate dehydrogenase (ubiquinone) iron-sulfur subunit [EC:1.3.5.1]	1	1	1	0	0	1	1	0	1	1	1	1	1	1	0	1	0	1	0	1	1	1	1	1	1	1	1	1	1	0	0	1	1	1	1	0	1	1	0	1	0	1	1	1	1	1	1
67	hsa:64757	MARC1, MOSC1; mitochondrial amidoxime reducing component 1	0	0	0	0	0	0	1	0	0	0	0	0	1	0	0	0	0	0	0	0	0	0	1	0	0	0	1	0	0	0	0	0	0	0	0	0	1	1	0	1	0	1	1	0	1	1	0
68	hsa:57038	RARS2, ArgRS, DALRD2, PCH6, PRO1992, RARSL, dJ382I10.6; arginyl-tRNA synthetase 2, mitochondrial (EC:6.1.1.19); K01887 arginyl-tRNA synthetase [EC:6.1.1.19]	1	1	1	1	1	1	1	1	1	1	1	1	1	1	1	1	1	1	1	1	1	1	1	1	1	1	1	1	1	1	0	1	1	1	1	1	0	1	1	1	1	1	1	1	1	1	1
69	hsa:387	RHOA, ARH12, ARHA, RHO12, RHOH12; ras homolog family member A; K04513 Ras homolog gene family, member A	0	1	0	1	1	0	0	0	0	0	0	0	1	0	0	1	0	0	0	0	0	0	0	1	0	0	0	0	0	0	0	0	1	0	0	0	0	0	0	0	0	0	0	0	0	1	0
70	hsa:1329	COX5B, COXVB; cytochrome c oxidase subunit Vb (EC:1.9.3.1); K02265 cytochrome c oxidase subunit 5b	0	0	0	0	0	0	0	0	0	0	0	0	1	0	0	0	0	0	0	0	0	0	0	0	0	0	0	0	0	0	0	0	0	0	0	0	0	0	0	0	0	0	0	0	0	1	0
71	hsa:7284	TUFM, COXPD4, EF-TuMT, EFTU, P43; Tu translation elongation factor, mitochondrial; K02358 elongation factor Tu	1	1	1	1	0	1	0	1	1	1	1	1	1	1	1	1	1	1	1	1	1	1	1	1	1	1	1	1	1	1	1	1	1	1	1	1	0	1	1	1	1	1	1	1	1	1	0
72	hsa:10245	TIMM17B, DXS9822, TIM17B; translocase of inner mitochondrial membrane 17 homolog B (yeast); K17795 mitochondrial import inner membrane translocase subunit TIM17	0	0	0	0	0	0	0	0	0	0	0	0	1	0	0	0	0	0	0	0	0	0	0	0	0	0	0	0	0	0	0	0	0	0	0	0	0	0	0	0	0	0	0	0	0	1	0
73	hsa:54996	MARC2, MOSC2, RP11-270A6.1; mitochondrial amidoxime reducing component 2	0	0	0	0	0	0	0	0	0	0	0	0	1	0	0	0	0	0	0	0	0	0	1	0	0	0	1	0	0	0	1	0	0	0	0	0	1	1	0	0	0	1	1	0	1	1	0
74	hsa:2395	FXN, CyaY, FA, FARR, FRDA, X25; frataxin (EC:1.16.3.1)	0	0	0	0	0	0	1	0	0	0	0	1	1	0	0	1	0	0	0	0	0	0	0	0	0	1	1	0	0	0	0	0	0	0	0	0	0	0	0	0	0	0	0	0	0	1	0
75	hsa:6648	SOD2, IPOB, MNSOD, MVCD6; superoxide dismutase 2, mitochondrial (EC:1.15.1.1); K04564 superoxide dismutase, Fe-Mn family [EC:1.15.1.1]	1	0	1	0	1	1	1	0	1	1	1	0	1	0	1	1	0	1	0	1	1	0	0	0	0	1	1	1	1	0	1	1	1	0	1	0	1	0	1	1	0	1	1	1	1	1	0
76	hsa:708	C1QBP, GC1QBP, HABP1, SF2p32, gC1Q-R, gC1qR, p32; complement component 1, q subcomponent binding protein; K15414 complement component 1 Q subcomponent-binding protein, mitochondrial	0	0	0	0	0	0	0	0	0	0	0	0	0	0	0	0	0	0	0	0	0	0	0	0	0	0	0	0	0	0	0	0	0	0	0	0	0	0	0	0	0	0	0	0	0	1	0
77	hsa:80777	CYB5B, CYB5-M, CYPB5M, OMB5; cytochrome b5 type B (outer mitochondrial membrane)	0	0	0	0	0	0	0	0	0	0	0	0	1	0	0	0	0	0	0	0	0	0	0	0	0	0	0	0	0	0	0	0	0	0	0	0	0	0	0	0	0	0	0	0	0	1	0
78	hsa:7263	TST, RDS; thiosulfate sulfurtransferase (rhodanese) (EC:2.8.1.1); K01011 thiosulfate/3-mercaptopyruvate sulfurtransferase [EC:2.8.1.1 2.8.1.2]	1	1	0	1	0	1	0	0	0	1	1	0	1	1	0	0	0	1	0	1	1	1	1	0	1	0	1	0	0	0	1	0	1	1	1	0	1	1	0	1	1	1	0	1	1	0	0
79	hsa:26517	TIMM13, TIM13, TIM13B, TIMM13A, TIMM13B, ppv1; translocase of inner mitochondrial membrane 13 homolog (yeast); K17781 mitochondrial import inner membrane translocase subunit TIM13	0	0	0	0	0	0	0	0	0	0	0	0	1	0	0	0	0	0	0	0	0	0	0	0	0	0	0	0	0	0	0	0	0	0	0	0	0	0	0	0	0	0	0	0	0	1	0
80	hsa:197257	LDHD, DLD; lactate dehydrogenase D (EC:1.1.2.4); K00102 D-lactate dehydrogenase (cytochrome) [EC:1.1.2.4]	1	1	1	1	0	1	1	0	1	1	1	1	1	1	1	0	0	1	1	1	1	0	1	1	1	1	1	0	1	1	0	1	0	1	1	1	0	1	1	1	0	1	1	1	1	1	0
81	hsa:215	ABCD1, ABC42, ALD, ALDP, AMN; ATP-binding cassette, sub-family D (ALD), member 1; K05675 ATP-binding cassette, subfamily D (ALD), member 1	1	1	1	1	1	1	0	1	1	1	1	0	1	1	1	1	1	1	1	1	1	0	0	0	1	1	1	1	1	1	1	1	1	0	1	1	1	1	1	1	1	1	1	1	1	1	1
82	hsa:56474	CTPS2; CTP synthase 2 (EC:6.3.4.2); K01937 CTP synthase [EC:6.3.4.2]	1	1	1	1	0	1	1	1	1	1	1	1	1	1	1	1	1	1	0	1	1	1	0	0	1	1	1	0	1	1	1	1	1	0	1	1	0	1	1	1	0	1	1	1	1	1	1
83	hsa:79671	NLRX1, CLR11.3, DLNB26, NOD26, NOD5, NOD9; NLR family member X1; K12653 NLR family member X1	0	0	0	0	1	0	0	0	0	0	0	0	1	0	0	0	0	0	0	0	0	0	0	0	0	0	0	0	0	0	0	0	0	0	0	0	0	0	0	0	0	0	0	0	0	0	0
84	hsa:10935	PRDX3, AOP-1, AOP1, HBC189, MER5, PRO1748, SP-22, prx-III; peroxiredoxin 3 (EC:1.11.1.15); K03386 peroxiredoxin (alkyl hydroperoxide reductase subunit C) [EC:1.11.1.15]	1	1	1	1	1	1	1	0	1	1	1	1	1	1	0	1	1	1	1	1	1	0	1	0	1	1	1	1	1	1	0	1	1	1	1	1	1	1	1	1	1	1	1	1	1	1	0
85	hsa:87178	PNPT1, COXPD13, DFNB70, OLD35, PNPASE, old-35; polyribonucleotide nucleotidyltransferase 1 (EC:2.7.7.8); K00962 polyribonucleotide nucleotidyltransferase [EC:2.7.7.8]	1	0	1	1	0	1	0	1	1	1	1	1	0	1	1	1	1	1	1	1	1	0	0	0	1	1	1	1	1	1	1	1	1	0	1	1	0	1	1	1	1	1	1	1	1	1	1
86	hsa:5052	PRDX1, MSP23, NKEF-A, NKEFA, PAG, PAGA, PAGB, PRX1, PRXI, TDPX2; peroxiredoxin 1 (EC:1.11.1.15); K13279 peroxiredoxin 1 [EC:1.11.1.15]	1	1	1	1	1	1	1	1	1	1	1	1	1	1	0	1	1	1	1	1	1	0	1	1	1	1	1	1	1	1	0	1	1	0	1	0	1	1	1	1	1	1	1	1	1	1	1
87	hsa:81034	SLC25A32, MFT, MFTC; solute carrier family 25 (mitochondrial folate carrier), member 32; K15115 solute carrier family 25 (mitochondrial folate transporter), member 32	0	0	0	0	0	0	0	0	0	0	0	0	1	0	0	0	0	0	0	0	0	0	0	0	0	0	0	0	0	0	0	0	0	0	0	0	0	0	0	0	0	0	0	0	0	1	0
88	hsa:6687	SPG7, CAR, CMAR, PGN, SPG5C; spastic paraplegia 7 (pure and complicated autosomal recessive); K09552 spastic paraplegia 7 [EC:3.4.24.-]	1	1	1	1	1	1	1	1	1	1	1	1	1	1	1	1	1	1	1	1	1	1	1	1	1	1	1	1	1	1	1	1	1	0	1	1	0	1	1	1	1	1	1	1	1	1	0
89	hsa:57665	RDH14, PAN2, SDR7C4; retinol dehydrogenase 14 (all-trans/9-cis/11-cis) (EC:1.1.1.-); K11162 retinol dehydrogenase 14 [EC:1.1.1.-]	1	1	1	1	1	1	1	1	1	1	1	1	1	1	1	1	1	1	1	1	1	1	1	1	1	1	1	1	1	1	1	1	1	0	1	1	1	1	1	1	1	1	1	1	1	1	0
90	hsa:79810	PTCD2; pentatricopeptide repeat domain 2; K17711 pentatricopeptide repeat domain-containing protein 2	0	0	0	0	0	0	0	0	0	0	0	0	0	0	0	0	0	0	0	0	0	0	0	0	0	0	0	0	0	0	0	0	0	0	0	0	0	0	0	0	0	0	0	0	0	1	0
91	hsa:8034	SLC25A16, D10S105E, GDA, GDC, HGT.1, ML7, hML7; solute carrier family 25 (mitochondrial carrier; Graves disease autoantigen), member 16; K15084 solute carrier family 25 (mitochondrial carrier protein), member 16	0	0	0	0	0	0	0	0	0	0	0	0	1	0	0	0	0	0	0	0	0	0	0	0	0	0	0	0	0	0	0	0	0	0	0	0	0	0	0	0	0	0	0	0	0	1	0
92	hsa:3658	IREB2, ACO3, IRP2, IRP2AD; iron-responsive element binding protein 2	1	1	0	1	0	1	1	1	1	1	1	1	1	1	0	1	1	1	1	1	1	1	1	1	1	1	1	1	1	1	1	1	1	0	1	1	0	1	1	1	0	1	1	1	1	1	1
93	hsa:47	ACLY, ACL, ATPCL, CLATP; ATP citrate lyase (EC:2.3.3.8); K01648 ATP citrate (pro-S)-lyase [EC:2.3.3.8]	1	1	1	0	0	1	1	1	1	1	1	1	1	1	0	1	1	1	0	1	1	0	1	1	1	1	1	1	1	0	1	1	1	1	1	0	1	1	1	1	1	1	1	1	1	1	0
94	hsa:57001	ACN9; ACN9 homolog (S. cerevisiae)	0	0	0	0	0	0	0	0	0	0	0	0	0	0	0	0	0	0	0	0	0	0	0	0	0	0	0	0	0	0	0	0	0	0	0	0	0	0	0	0	0	0	0	0	0	1	0
95	hsa:29078	NDUFAF4, C6orf66, HRPAP20, My013, bA22L21.1; NADH dehydrogenase (ubiquinone) complex I, assembly factor 4	0	0	0	0	0	0	0	0	0	0	0	0	0	0	0	0	0	0	0	0	0	0	0	0	0	0	0	0	0	0	0	0	0	0	0	0	0	0	0	0	0	0	0	0	0	1	0
96	hsa:1537	CYC1, MC3DN6, UQCR4; cytochrome c-1; K00413 ubiquinol-cytochrome c reductase cytochrome c1 subunit	0	0	0	0	0	0	0	0	0	1	0	0	1	0	0	1	0	0	0	1	1	0	1	0	0	1	1	0	0	0	0	1	1	0	0	0	0	0	0	1	0	1	0	0	1	1	0
97	hsa:55130	ARMC4, CILD23; armadillo repeat containing 4	0	0	0	0	0	0	0	0	0	0	0	0	1	0	0	0	0	0	0	0	0	0	0	0	0	0	0	0	0	0	0	0	0	0	0	0	0	0	0	0	0	0	0	0	0	1	0
98	hsa:291	SLC25A4, 1, AAC1, ANT, ANT_1, ANT1, MTDPS12, PEO2, PEO3, T1; solute carrier family 25 (mitochondrial carrier; adenine nucleotide translocator), member 4; K05863 solute carrier family 25 (mitochondrial adenine nucleotide translocator), member 4/5/6/31	0	0	0	0	0	0	0	0	0	0	0	0	1	0	0	0	0	0	0	0	0	0	0	0	0	0	0	0	0	0	0	0	0	0	0	0	0	0	0	0	0	0	0	0	0	1	0
99	hsa:60528	ELAC2, COXPD17, ELC2, HPC2; elaC ribonuclease Z 2 (EC:3.1.26.11); K00784 ribonuclease Z [EC:3.1.26.11]	1	0	0	0	0	1	0	0	0	0	1	0	1	0	0	0	0	1	0	0	0	0	0	1	0	0	1	0	1	0	0	0	0	1	1	0	0	1	0	0	1	1	0	1	0	1	1
100	hsa:10939	AFG3L2, SCA28, SPAX5; AFG3-like AAA ATPase 2; K08956 AFG3 family protein [EC:3.4.24.-]	1	1	1	1	0	1	1	1	1	1	1	1	1	1	1	1	1	1	0	1	1	1	1	1	1	1	1	1	1	1	1	1	1	0	1	1	1	1	1	1	1	1	1	1	1	1	1
101	hsa:51117	COQ4, CGI-92; coenzyme Q4	0	0	0	0	0	0	0	0	0	0	0	0	1	0	0	0	0	0	0	0	0	0	0	0	0	0	0	0	0	0	0	0	0	0	0	0	0	0	0	1	0	0	0	0	0	1	0
102	hsa:152100	CMC1, C3orf68; C-x(9)-C motif containing 1	0	0	0	0	0	0	0	0	0	0	0	0	0	0	0	0	0	0	0	0	0	0	0	0	0	0	0	0	0	0	0	0	0	0	0	0	0	0	0	0	0	0	0	0	0	1	0
103	hsa:57017	COQ9, C16orf49, COQ10D5; coenzyme Q9	0	0	0	0	0	0	0	0	0	0	0	0	1	0	0	1	0	0	0	0	0	0	0	0	0	0	0	0	0	0	0	0	0	0	0	0	0	0	0	1	0	0	0	0	0	1	0
104	hsa:2110	ETFDH, ETFQO, MADD; electron-transferring-flavoprotein dehydrogenase (EC:1.5.5.1); K00311 electron-transferring-flavoprotein dehydrogenase [EC:1.5.5.1]	0	1	0	1	0	0	1	1	0	1	1	0	1	0	0	0	0	0	0	1	0	1	0	1	0	1	1	1	1	0	0	0	1	0	0	1	0	0	0	1	1	1	0	1	1	1	0
105	hsa:27166	PRELID1, PRELI, PX19, SBBI12; PRELI domain containing 1	0	0	0	0	0	0	0	0	0	0	0	0	1	0	0	0	0	0	0	0	0	0	0	0	0	0	0	0	0	0	0	0	0	0	0	0	0	0	0	0	0	0	0	0	0	1	0
106	hsa:4336	MOBP; myelin-associated oligodendrocyte basic protein	0	0	0	0	0	0	0	0	0	0	0	0	1	1	0	0	0	0	0	0	0	0	0	0	0	0	0	0	0	0	0	0	0	0	0	0	0	1	0	0	0	0	0	0	0	0	0
107	hsa:11019	LIAS, LAS, LIP1, LS, PDHLD; lipoic acid synthetase (EC:2.8.1.8); K03644 lipoic acid synthetase [EC:2.8.1.8]	1	0	1	0	1	1	1	0	1	1	1	0	1	1	0	1	0	1	0	1	1	0	0	1	1	1	1	1	0	0	1	1	1	0	1	1	0	1	1	1	0	1	1	1	1	1	0
108	hsa:4191	MDH2, M-MDH, MDH, MGC:3559, MOR1; malate dehydrogenase 2, NAD (mitochondrial) (EC:1.1.1.37); K00026 malate dehydrogenase [EC:1.1.1.37]	1	1	1	1	0	0	1	0	1	0	0	1	1	1	1	1	0	1	1	0	1	0	1	0	1	0	1	1	1	1	0	0	1	0	0	0	0	0	0	0	0	1	1	1	0	1	0
109	hsa:10131	TRAP1, HSP_75, HSP75, HSP90L, TRAP-1; TNF receptor-associated protein 1; K09488 TNF receptor-associated protein 1	0	0	1	1	1	0	0	0	1	1	1	0	1	0	0	1	0	0	0	1	1	1	0	0	0	1	1	0	0	0	0	1	1	1	1	0	1	1	1	1	1	1	1	0	1	1	0
110	hsa:5831	PYCR1, ARCL2B, ARCL3B, P5C, P5CR, PIG45, PP222, PRO3, PYCR; pyrroline-5-carboxylate reductase 1 (EC:1.5.1.2); K00286 pyrroline-5-carboxylate reductase [EC:1.5.1.2]	1	1	1	1	0	1	1	0	1	1	1	1	1	1	0	0	1	1	1	1	1	1	0	0	1	1	1	0	1	1	1	1	1	1	1	1	0	1	1	1	1	1	1	1	1	1	0
111	hsa:122961	ISCA2, HBLD1, ISA2, c14_5557; iron-sulfur cluster assembly 2	0	0	0	0	0	0	0	0	0	0	0	0	0	0	0	0	0	0	0	0	0	0	0	0	0	0	0	0	0	0	0	0	0	0	0	0	0	0	0	0	0	0	0	0	0	0	0
112	hsa:11194	ABCB8, EST328128, M-ABC1, MABC1; ATP-binding cassette, sub-family B (MDR/TAP), member 8; K05655 ATP-binding cassette, subfamily B (MDR/TAP), member 8	1	1	1	1	1	1	1	0	1	1	1	0	1	1	1	1	1	1	1	1	1	0	0	1	1	1	1	1	1	1	1	1	1	1	1	1	0	1	1	1	1	1	1	1	1	1	1
113	hsa:10587	TXNRD2, SELZ, TR, TR-BETA, TR3, TRXR2; thioredoxin reductase 2 (EC:1.8.1.9); K00384 thioredoxin reductase (NADPH) [EC:1.8.1.9]	1	1	1	1	0	1	1	1	1	1	1	1	1	1	1	1	1	1	0	1	1	1	1	0	1	1	1	1	1	1	1	1	1	1	1	1	0	1	0	1	1	1	1	1	1	1	1
114	hsa:10901	DHRS4, CR, NRDR, PHCR, PSCD, SCAD-SRL, SDR-SRL, SDR25C1, SDR25C2; dehydrogenase/reductase (SDR family) member 4 (EC:1.1.1.184); K11147 dehydrogenase/reductase SDR family member 4 [EC:1.1.-.-]	1	1	1	1	1	1	1	1	0	1	1	1	1	1	1	1	1	1	1	1	1	1	1	0	1	1	1	0	1	1	1	1	1	1	1	1	0	1	1	1	1	1	1	1	1	1	0
115	hsa:80222	TARS2, TARSL1, thrRS; threonyl-tRNA synthetase 2, mitochondrial (putative) (EC:6.1.1.3); K01868 threonyl-tRNA synthetase [EC:6.1.1.3]	1	1	1	1	1	1	1	1	1	1	1	0	1	1	1	1	1	1	0	1	1	0	1	1	1	1	1	1	1	1	1	1	1	0	1	1	0	1	1	1	1	1	1	1	1	1	0
116	hsa:4329	ALDH6A1, MMSADHA, MMSDH; aldehyde dehydrogenase 6 family, member A1 (EC:1.2.1.27 1.2.1.18); K00140 malonate-semialdehyde dehydrogenase (acetylating) / methylmalonate-semialdehyde dehydrogenase [EC:1.2.1.18 1.2.1.27]	1	1	1	0	0	1	1	0	1	1	1	1	1	1	1	1	0	1	0	1	1	1	1	1	1	1	1	1	1	1	1	0	1	1	1	0	0	1	1	1	1	1	1	1	1	1	0
117	hsa:23438	HARS2, HARSL, HARSR, HO3, PRLTS2; histidyl-tRNA synthetase 2, mitochondrial (EC:6.1.1.21); K01892 histidyl-tRNA synthetase [EC:6.1.1.21]	1	0	1	1	0	1	1	1	1	1	1	0	1	1	1	1	1	1	0	1	1	1	1	1	1	1	1	1	1	1	0	1	1	1	1	1	0	1	1	1	1	1	1	1	1	1	1
118	hsa:23203	PMPCA, Alpha-MPP, INPP5E, P-55; peptidase (mitochondrial processing) alpha (EC:3.4.24.64); K01412 mitochondrial-processing peptidase subunit alpha [EC:3.4.24.64]	1	0	0	0	0	1	1	0	0	0	0	1	1	1	0	1	0	0	0	0	0	0	1	1	0	1	0	0	0	0	0	0	0	1	1	0	0	1	0	1	1	1	0	0	1	1	0
119	hsa:81554	WBSCR16; Williams-Beuren syndrome chromosome region 16	0	0	0	0	0	1	0	0	0	0	0	0	1	0	0	0	0	1	0	0	1	0	0	0	0	0	0	0	0	0	0	0	0	0	1	0	0	0	0	0	0	0	0	0	0	1	0
120	hsa:9361	LONP1, LON, LONP, LonHS, PIM1, PRSS15, hLON; lon peptidase 1, mitochondrial; K08675 Lon-like ATP-dependent protease [EC:3.4.21.-]	1	1	1	1	1	1	1	0	1	1	1	0	1	1	1	1	1	1	1	1	1	1	0	0	1	1	1	1	1	1	0	1	1	1	1	1	0	1	1	1	1	1	1	1	1	1	1
121	hsa:25961	NUDT13; nudix (nucleoside diphosphate linked moiety X)-type motif 13; K01567 [EC:3.-.-.-]	0	0	0	0	0	1	0	0	0	1	0	0	1	0	0	0	1	0	0	0	0	0	0	0	0	0	0	1	0	0	0	0	0	0	0	0	0	1	0	1	0	1	0	0	0	0	0
122	hsa:8816	DCAF5, BCRG2, BCRP2, D14S1461E, WDR22; DDB1 and CUL4 associated factor 5; K11800 WD repeat-containing protein 22	0	0	0	0	0	0	0	0	0	0	0	0	1	0	0	0	0	1	0	0	0	0	0	0	0	0	0	0	0	0	0	0	0	0	1	0	1	1	0	0	0	0	0	0	0	1	0
123	hsa:5245	PHB, PHB1; prohibitin; K17080 prohibitin 1	0	1	1	0	0	1	0	1	1	1	0	0	1	1	1	0	0	1	1	0	1	1	0	0	1	1	0	0	1	0	0	0	0	0	0	1	1	0	0	0	0	1	1	1	0	1	0
124	hsa:23787	MTCH1, CGI-64, PIG60, PSAP, SLC25A49; mitochondrial carrier 1; K17885 mitochondrial carrier	0	0	0	0	0	0	0	0	0	0	0	0	1	0	0	0	0	0	0	0	0	0	0	0	0	0	0	0	0	0	0	0	0	0	0	0	0	0	0	0	0	0	0	0	0	1	0
125	hsa:6470	SHMT1, CSHMT, SHMT; serine hydroxymethyltransferase 1 (soluble) (EC:2.1.2.1); K00600 glycine hydroxymethyltransferase [EC:2.1.2.1]	1	1	1	1	1	1	1	1	1	1	1	0	1	1	1	1	1	1	0	1	1	1	1	1	1	1	1	1	1	0	0	1	1	0	1	1	1	1	1	1	1	1	1	1	1	1	1
126	hsa:6392	SDHD, CBT1, CII-4, CWS3, PGL, PGL1, QPs3, SDH4, cybS; succinate dehydrogenase complex, subunit D, integral membrane protein; K00237 succinate dehydrogenase (ubiquinone) membrane anchor subunit	0	0	0	0	0	0	0	0	0	0	0	0	0	0	0	0	0	0	0	0	0	0	0	0	0	0	0	0	0	0	0	0	0	0	0	0	0	0	0	0	0	0	0	0	0	0	0
127	hsa:253190	SERHL2, dJ222E13.1; serine hydrolase-like 2	0	0	0	0	0	0	0	0	0	1	0	0	1	0	0	0	0	0	0	0	0	0	0	0	0	0	1	0	0	0	0	0	1	0	0	0	0	0	0	0	0	0	0	0	0	1	0
128	hsa:55347	ABHD10; abhydrolase domain containing 10 (EC:3.1.1.93); K13702 abhydrolase domain-containing protein 10	1	0	1	1	0	1	1	0	0	0	0	0	1	1	0	1	0	1	0	1	1	0	0	0	0	1	0	0	0	0	1	0	1	0	1	0	0	0	0	1	1	1	0	0	0	0	0
129	hsa:54471	MIEF1, HSU79252, MID51, SMCR7L, dJ1104E15.3; mitochondrial elongation factor 1	0	0	0	0	0	0	0	0	0	0	0	0	0	0	0	0	0	0	0	0	0	0	0	0	0	0	0	0	0	0	0	0	0	0	0	0	0	0	0	0	0	0	0	0	0	0	0
130	hsa:57546	PDP2, PPM2C2; pyruvate dehyrogenase phosphatase catalytic subunit 2 (EC:3.1.3.43); K01102 pyruvate dehydrogenase phosphatase [EC:3.1.3.43]	0	0	0	0	0	0	0	0	0	0	0	0	1	0	0	0	0	0	0	0	0	0	0	0	0	0	0	0	0	0	0	0	0	0	0	0	0	0	0	0	0	0	0	0	0	1	0
131	hsa:284723	SLC25A34, RP11-169K16.2; solute carrier family 25, member 34; K15117 solute carrier family 25, member 34/35	0	0	0	0	0	0	0	0	0	0	0	0	1	0	0	0	0	0	0	0	0	0	0	0	0	0	0	0	0	0	0	0	0	0	0	0	0	0	0	0	0	0	0	0	0	1	0
132	hsa:26355	FAM162A, C3orf28, E2IG5, HGTD-P; family with sequence similarity 162, member A	0	0	0	0	0	0	0	0	0	0	0	0	0	0	0	0	0	0	0	0	0	0	0	0	0	0	0	0	0	0	0	0	0	0	0	0	0	0	0	0	0	0	0	0	0	1	0
133	hsa:83733	SLC25A18, GC2; solute carrier family 25 (glutamate carrier), member 18; K15107 solute carrier family 25 (mitochondrial glutamate transporter), member 18/22	0	0	0	0	0	0	0	0	0	0	0	0	1	0	0	0	0	0	0	0	0	0	0	0	0	0	0	0	0	0	0	0	0	0	0	0	0	0	0	0	0	0	0	0	0	1	0
134	hsa:31	ACACA, ACAC, ACACAD, ACC, ACC1, ACCA; acetyl-CoA carboxylase alpha (EC:6.4.1.2 6.3.4.14); K11262 acetyl-CoA carboxylase / biotin carboxylase [EC:6.4.1.2 6.3.4.14]	1	1	1	1	1	1	0	1	1	1	1	1	1	1	1	1	1	1	1	1	1	1	1	1	1	1	1	1	1	1	1	1	1	0	1	1	1	1	1	1	1	1	1	0	1	1	1
135	hsa:54958	TMEM160; transmembrane protein 160	0	0	0	0	0	0	0	0	0	0	0	0	0	0	0	0	0	0	0	0	0	0	0	0	0	0	0	0	0	0	0	0	0	0	0	0	0	0	0	0	0	0	0	0	0	0	0
136	hsa:23395	LARS2, LEURS, PRLTS4; leucyl-tRNA synthetase 2, mitochondrial (EC:6.1.1.4); K01869 leucyl-tRNA synthetase [EC:6.1.1.4]	1	0	1	1	1	1	0	1	1	1	1	1	1	1	1	1	1	1	1	1	1	1	0	1	1	1	1	1	1	1	0	1	1	1	1	1	1	1	1	1	1	1	1	1	1	1	1
137	hsa:2876	GPX1, GPXD, GSHPX1; glutathione peroxidase 1 (EC:1.11.1.9); K00432 glutathione peroxidase [EC:1.11.1.9]	1	0	0	0	0	1	0	0	0	1	1	1	1	0	1	0	0	0	0	1	0	0	1	0	1	0	1	0	0	0	1	1	1	0	1	0	0	1	0	0	0	1	0	0	1	1	0
138	hsa:25934	NIPSNAP3A, NIPSNAP4, TASSC; nipsnap homolog 3A (C. elegans)	0	0	0	0	0	0	0	0	0	0	0	0	1	0	0	0	0	0	0	0	0	0	0	0	0	0	0	0	0	0	1	0	0	0	0	0	0	0	0	1	0	0	0	0	0	1	0
139	hsa:55335	NIPSNAP3B, NIPSNAP3; nipsnap homolog 3B (C. elegans)	0	0	0	0	0	0	0	0	0	0	0	0	1	0	0	0	0	0	0	0	0	0	0	0	0	0	0	0	0	0	1	0	0	0	0	0	0	0	0	1	0	0	0	0	0	1	0
140	hsa:506	ATP5B, ATPMB, ATPSB; ATP synthase, H+ transporting, mitochondrial F1 complex, beta polypeptide (EC:3.6.3.14); K02133 F-type H+-transporting ATPase subunit beta [EC:3.6.3.14]	1	1	1	1	0	1	0	1	1	1	1	1	1	1	1	1	1	1	1	1	1	1	1	1	1	1	1	1	1	1	1	1	1	0	1	1	0	1	1	1	1	1	1	1	1	1	1
141	hsa:56945	MRPS22, C3orf5, COXPD5, GIBT, MRP-S22, RPMS22; mitochondrial ribosomal protein S22; K17401 small subunit ribosomal protein S22, mitochondrial	0	0	0	0	0	0	0	0	0	0	0	0	0	0	0	0	0	0	0	0	0	0	0	0	0	0	0	0	0	0	0	0	0	0	0	0	0	0	0	0	0	0	0	0	0	1	0
142	hsa:91137	SLC25A46; solute carrier family 25, member 46; K03454 solute carrier family 25, member 46	0	0	0	0	0	0	0	0	0	0	0	0	1	0	0	0	0	0	0	0	0	0	0	0	0	0	0	0	0	0	0	0	0	0	0	0	0	0	0	0	0	0	0	0	0	1	0
143	hsa:79922	MRM1; mitochondrial rRNA methyltransferase 1 homolog (S. cerevisiae); K15507 21S rRNA (GM2251-2'-O)-methyltransferase [EC:2.1.1.-]	1	1	1	1	0	1	1	1	1	1	1	1	1	1	1	1	1	1	1	1	1	1	1	1	1	1	1	1	0	1	1	1	1	0	1	1	1	1	1	1	1	1	1	0	1	1	1
144	hsa:8192	CLPP, PRLTS3; caseinolytic mitochondrial matrix peptidase proteolytic subunit (EC:3.4.21.92); K01358 ATP-dependent Clp protease, protease subunit [EC:3.4.21.92]	1	1	1	1	1	1	1	0	1	1	1	1	0	1	0	1	1	1	1	1	1	1	0	0	1	1	1	1	0	1	0	1	1	1	1	1	0	1	1	1	1	1	1	0	1	1	0
145	hsa:3032	HADHB, ECHB, MTPB, TP-BETA; hydroxyacyl-CoA dehydrogenase/3-ketoacyl-CoA thiolase/enoyl-CoA hydratase (trifunctional protein), beta subunit (EC:2.3.1.16); K07509 acetyl-CoA acyltransferase [EC:2.3.1.16]	1	0	1	1	0	1	0	1	0	1	1	1	1	1	1	0	1	1	0	1	1	0	0	0	1	0	1	0	1	1	1	1	1	1	1	0	0	1	0	1	1	1	1	1	0	1	1
146	hsa:55486	PARL, PSARL, PSARL1, PSENIP2, RHBDS1; presenilin associated, rhomboid-like (EC:3.4.21.105); K09650 rhomboid-like protein [EC:3.4.21.105]	0	0	0	0	0	0	0	0	0	0	0	0	1	0	0	0	0	0	0	0	1	0	0	0	0	0	0	0	0	0	0	0	0	0	0	0	0	0	1	0	0	0	0	0	0	1	1
147	hsa:7978	MTERF; mitochondrial transcription termination factor; K15031 transcription termination factor, mitochondrial	0	0	0	0	0	0	0	0	0	0	0	0	0	0	0	0	0	0	0	0	0	0	0	0	0	0	0	0	0	0	0	0	0	0	0	0	0	0	0	0	0	0	0	0	0	1	0
148	hsa:83884	SLC25A2, ORC2, ORNT2; solute carrier family 25 (mitochondrial carrier; ornithine transporter) member 2; K15101 solute carrier family 25 (mitochondrial ornithine transporter) member 2/15	0	0	0	0	0	0	0	0	0	0	0	0	1	0	0	0	0	0	0	0	0	0	0	0	0	0	0	0	0	0	0	0	0	0	0	0	0	0	0	0	0	0	0	0	0	1	0
149	hsa:10247	HRSP12, P14.5, PSP, UK114; heat-responsive protein 12	1	1	1	1	0	1	0	0	1	1	1	1	1	1	0	0	1	1	1	1	1	1	1	1	0	1	1	0	1	1	1	1	1	1	1	1	0	1	0	1	1	1	1	1	1	1	0
150	hsa:3396	ICT1, DS-1, DS1, MRP-L58; immature colon carcinoma transcript 1 (EC:3.1.1.29); K15033 peptidyl-tRNA hydrolase ICT1 [EC:3.1.1.29]	0	0	0	1	0	1	0	0	0	1	0	0	0	1	0	1	0	0	0	1	1	0	1	0	0	1	1	1	0	1	0	1	1	0	1	0	1	1	1	0	0	1	0	0	1	1	0
151	hsa:54998	AURKAIP1, AIP, AKIP, MRP-S38; aurora kinase A interacting protein 1; K16830 aurora kinase A-interacting protein	0	0	0	0	0	0	0	0	0	0	0	0	1	0	0	0	0	0	0	0	0	0	0	0	0	0	0	0	0	0	0	0	0	0	0	0	0	0	0	0	0	0	0	0	0	0	0
152	hsa:90480	GADD45GIP1, CKBBP2, CRIF1, MRP-L59, PLINP, PLINP-1, PRG6, Plinp1; growth arrest and DNA-damage-inducible, gamma interacting protein 1	0	0	0	0	0	0	0	0	0	0	0	0	0	0	0	0	0	0	0	0	0	0	0	0	0	0	0	0	0	0	0	0	0	0	0	0	0	0	0	0	0	0	0	0	0	1	0
153	hsa:79783	C7orf10, DERP13, ORF19, SUGCT; chromosome 7 open reading frame 10 (EC:2.8.3.13)	1	0	0	0	0	1	0	0	0	1	1	0	1	0	0	0	1	1	0	1	0	1	0	1	1	0	1	1	0	1	0	0	1	0	1	0	0	1	0	1	1	1	0	0	1	1	0
154	hsa:55037	PTCD3, MRP-S39; pentatricopeptide repeat domain 3; K17659 pentatricopeptide repeat domain-containing protein 3	0	0	0	0	0	0	0	0	0	0	0	0	1	0	0	0	0	0	0	0	0	0	0	0	0	0	0	0	0	0	0	0	0	0	0	0	0	0	0	0	0	0	0	0	0	1	0
155	hsa:8659	ALDH4A1, ALDH4, P5CD, P5CDh; aldehyde dehydrogenase 4 family, member A1 (EC:1.2.1.88); K00294 1-pyrroline-5-carboxylate dehydrogenase [EC:1.2.1.88]	1	1	1	0	0	1	1	0	1	1	1	1	1	1	1	1	0	1	0	1	1	1	1	1	1	1	1	1	1	1	1	0	1	1	1	0	1	1	1	1	1	1	1	1	1	1	0
156	hsa:3336	HSPE1, CPN10, EPF, GROES, HSP10; heat shock 10kDa protein 1; K04078 chaperonin GroES	1	1	0	1	1	1	1	0	1	1	1	1	0	1	1	1	1	1	1	1	1	1	1	1	1	1	1	1	0	1	0	1	1	1	1	1	1	1	1	1	1	1	1	0	1	1	0
157	hsa:118487	CHCHD1, C10orf34, C2360, MRP-S37; coiled-coil-helix-coiled-coil-helix domain containing 1	0	0	0	0	0	0	0	0	0	0	0	0	0	0	0	0	0	0	0	0	0	0	0	0	0	0	0	0	0	0	0	0	0	0	0	0	0	0	0	0	0	0	0	0	0	1	0
158	hsa:6647	SOD1, ALS, ALS1, IPOA, SOD, hSod1, homodimer; superoxide dismutase 1, soluble (EC:1.15.1.1); K04565 superoxide dismutase, Cu-Zn family [EC:1.15.1.1]	0	0	1	1	0	0	0	0	0	0	1	0	1	0	0	0	0	0	0	0	0	0	0	1	0	0	0	0	0	0	0	0	1	0	0	0	0	0	0	0	0	0	1	0	0	1	0
159	hsa:50	ACO2, ACONM, ICRD; aconitase 2, mitochondrial (EC:4.2.1.3); K01681 aconitate hydratase [EC:4.2.1.3]	1	1	0	1	0	1	0	1	1	1	1	1	1	1	0	1	1	1	0	1	1	1	0	1	1	1	1	1	1	1	1	1	1	1	1	1	1	1	1	1	0	1	1	1	1	1	1
160	hsa:27044	SND1, TDRD11, p100; staphylococcal nuclease and tudor domain containing 1; K15979 staphylococcal nuclease domain-containing protein 1	0	0	0	0	0	0	0	0	0	0	0	0	1	0	0	0	0	0	0	0	0	0	0	1	0	0	0	0	0	0	0	0	0	0	0	0	0	0	0	0	0	0	0	0	0	1	1
161	hsa:596	BCL2, Bcl-2, PPP1R50; B-cell CLL/lymphoma 2; K02161 apoptosis regulator BCL-2	0	0	0	0	0	0	0	0	0	0	0	0	0	0	0	0	0	0	0	0	0	0	0	0	0	0	0	0	0	0	0	0	0	0	0	0	0	0	0	0	0	0	0	0	0	0	0
162	hsa:56922	MCCC1, MCC-B, MCCA; methylcrotonoyl-CoA carboxylase 1 (alpha) (EC:6.4.1.4); K01968 3-methylcrotonyl-CoA carboxylase alpha subunit [EC:6.4.1.4]	1	1	1	1	0	1	1	1	1	1	1	1	1	1	1	1	1	1	1	1	1	1	0	1	1	1	1	1	1	1	0	1	1	0	1	1	1	1	0	1	1	1	1	1	1	1	1
163	hsa:3418	IDH2, D2HGA2, ICD-M, IDH, IDHM, IDP, IDPM, mNADP-IDH; isocitrate dehydrogenase 2 (NADP+), mitochondrial (EC:1.1.1.42); K00031 isocitrate dehydrogenase [EC:1.1.1.42]	1	1	0	1	0	0	0	1	0	0	0	1	1	1	0	1	1	0	1	0	0	1	1	1	1	1	1	0	1	1	0	1	1	0	1	1	0	1	0	1	0	1	1	1	1	1	1
164	hsa:22921	MSRB2, CBS-1, CBS1, MSRB, PILB; methionine sulfoxide reductase B2; K07305 peptide-methionine (R)-S-oxide reductase [EC:1.8.4.12]	1	0	1	1	0	1	1	0	1	1	1	0	1	1	1	0	1	1	0	1	1	0	0	0	0	1	1	1	0	0	1	1	1	1	1	0	0	1	0	0	1	1	1	0	1	1	0
165	hsa:4830	NME1, AWD, GAAD, NB, NBS, NDKA, NDPK-A, NDPKA, NM23, NM23-H1; NME/NM23 nucleoside diphosphate kinase 1 (EC:2.7.4.6); K00940 nucleoside-diphosphate kinase [EC:2.7.4.6]	1	1	1	1	1	1	1	1	1	1	1	1	1	1	0	1	0	1	1	1	1	1	1	0	1	1	1	1	1	0	1	1	1	1	1	0	1	1	1	1	0	1	1	1	1	1	1
166	hsa:84105	PCBD2, DCOH2, DCOHM, PHS2; pterin-4 alpha-carbinolamine dehydratase/dimerization cofactor of hepatocyte nuclear factor 1 alpha (TCF1) 2 (EC:4.2.1.96); K01724 4a-hydroxytetrahydrobiopterin dehydratase [EC:4.2.1.96]	1	1	0	0	0	0	1	0	0	1	0	0	1	1	0	0	0	1	0	1	1	0	0	0	1	1	1	0	1	0	1	1	1	1	1	0	0	1	0	1	0	1	0	0	0	1	0
167	hsa:1585	CYP11B2, ALDOS, CPN2, CYP11B, CYP11BL, CYPXIB2, P-450C18, P450C18, P450aldo; cytochrome P450, family 11, subfamily B, polypeptide 2 (EC:1.14.15.4 1.14.15.5); K07433 steroid 11beta-monooxygenase / corticosterone 18-monooxygenase [EC:1.14.15.4 1.14.15.5]	1	0	0	0	0	1	1	0	0	1	0	1	1	1	0	0	0	0	0	1	0	0	0	0	0	0	0	0	0	0	0	0	0	1	1	0	1	1	0	0	0	1	0	0	0	1	0
168	hsa:64951	MRPS24, MRP-S24, S24mt, bMRP-47, bMRP47; mitochondrial ribosomal protein S24; K17403 small subunit ribosomal protein S24, mitochondrial	0	0	0	0	0	0	0	0	0	0	0	0	0	0	0	0	0	0	0	0	0	0	0	0	0	0	0	0	0	0	0	0	0	0	0	0	0	0	0	0	0	0	0	0	0	1	0
169	hsa:5019	OXCT1, OXCT, SCOT; 3-oxoacid CoA transferase 1 (EC:2.8.3.5); K01027 3-oxoacid CoA-transferase [EC:2.8.3.5]	1	0	1	1	0	1	1	0	0	0	1	1	1	1	0	0	1	1	0	1	0	0	0	0	0	0	0	0	1	0	1	0	1	0	1	0	0	1	0	1	1	1	0	1	1	1	0
170	hsa:23095	KIF1B, CMT2, CMT2A, CMT2A1, HMSNII, KLP, NBLST1; kinesin family member 1B; K10392 kinesin family member 1	0	0	0	0	0	0	0	0	0	0	0	0	1	0	0	0	0	0	0	0	0	0	0	0	0	0	0	0	0	0	0	0	0	0	0	0	0	0	0	0	0	0	0	0	0	1	0
171	hsa:8803	SUCLA2, A-BETA, MTDPS5, SCS-betaA; succinate-CoA ligase, ADP-forming, beta subunit (EC:6.2.1.5); K01900 succinyl-CoA synthetase beta subunit [EC:6.2.1.4 6.2.1.5]	1	1	1	0	0	1	0	1	0	1	1	1	1	1	0	1	1	1	0	1	1	0	0	0	1	1	1	1	1	0	0	1	1	0	1	0	0	1	0	1	1	1	1	1	0	1	0
172	hsa:189	AGXT, AGT, AGT1, AGXT1, PH1, SPAT, SPT, TLH6; alanine-glyoxylate aminotransferase (EC:2.6.1.44 2.6.1.51); K00830 alanine-glyoxylate transaminase / serine-glyoxylate transaminase / serine-pyruvate transaminase [EC:2.6.1.44 2.6.1.45 2.6.1.51]	1	1	1	1	0	1	1	1	1	1	1	1	1	1	0	0	1	1	1	1	0	1	1	1	1	1	1	0	1	0	0	1	1	0	1	1	0	1	1	1	1	1	1	1	1	0	0
173	hsa:10128	LRPPRC, CLONE-23970, GP130, LRP130, LSFC; leucine-rich pentatricopeptide repeat containing; K17964 leucine-rich PPR motif-containing protein, mitochondrial	0	0	0	0	0	0	0	0	0	0	0	0	1	0	0	0	0	0	0	0	0	0	0	0	0	0	0	0	0	0	0	0	0	0	0	0	0	0	0	0	0	0	0	0	0	1	0
174	hsa:57144	PAK7, PAK5; p21 protein (Cdc42/Rac)-activated kinase 7 (EC:2.7.11.1); K05736 p21-activated kinase 7 [EC:2.7.11.1]	1	1	0	1	0	1	0	0	0	1	0	0	1	1	0	0	0	1	1	1	1	1	1	0	1	0	0	1	1	1	0	1	1	0	1	0	0	1	1	1	1	1	0	0	1	1	0
175	hsa:25994	HIGD1A, HIG1, RCF1a; HIG1 hypoxia inducible domain family, member 1A	0	0	0	0	0	0	0	0	0	0	0	0	0	0	0	0	0	0	0	0	0	0	0	0	0	1	0	0	0	0	0	0	0	0	0	0	0	0	0	0	0	0	0	0	0	1	0
176	hsa:285343	TCAIM, C3orf23, TOAG-1, TOAG1; T cell activation inhibitor, mitochondrial	0	0	0	0	0	0	0	0	0	0	0	0	0	0	0	0	0	0	0	0	0	0	0	0	0	0	0	0	0	0	0	0	0	0	0	0	0	0	0	0	0	0	0	0	0	0	0
177	hsa:83447	SLC25A31, AAC4, ANT4, SFEC35kDa; solute carrier family 25 (mitochondrial carrier; adenine nucleotide translocator), member 31; K05863 solute carrier family 25 (mitochondrial adenine nucleotide translocator), member 4/5/6/31	0	0	0	0	0	0	0	0	0	0	0	0	1	0	0	0	0	0	0	0	0	0	0	0	0	0	0	0	0	0	0	0	0	0	0	0	0	0	0	0	0	0	0	0	0	1	0
178	hsa:9927	MFN2, CMT2A, CMT2A2, CPRP1, HSG, MARF; mitofusin 2; K06030 mitofusin [EC:3.6.5.-]	0	0	0	0	0	0	0	0	1	0	0	0	0	0	0	0	0	0	0	0	0	0	0	1	0	1	0	0	0	0	0	0	0	1	1	0	0	0	0	0	0	0	0	0	0	1	0
179	hsa:51642	MRPL48, HSPC290, L48MT, MRP-L48; mitochondrial ribosomal protein L48; K17429 large subunit ribosomal protein L48, mitochondrial	0	0	0	0	0	0	0	0	0	0	0	0	0	0	0	0	0	0	0	0	0	0	0	0	0	0	0	0	0	0	0	0	0	0	0	0	0	0	0	0	0	0	0	0	0	1	0
180	hsa:11315	PARK7, DJ-1, DJ1; parkinson protein 7; K05687 protein DJ-1	1	1	0	0	0	1	1	1	1	1	1	1	1	0	1	0	1	1	0	0	1	1	0	0	1	1	1	0	0	1	1	1	1	1	1	1	1	1	1	1	0	1	0	1	0	1	0
181	hsa:51024	FIS1, TTC11; fission 1 (mitochondrial outer membrane) homolog (S. cerevisiae); K17969 mitochondrial fission 1 protein	0	0	0	0	0	0	0	0	0	0	0	0	1	0	0	0	0	0	0	0	0	0	0	0	0	0	0	0	0	0	0	0	0	0	0	0	0	0	1	0	0	0	0	0	0	1	0
182	hsa:60492	CCDC90B, MDS011, MDS025; coiled-coil domain containing 90B	0	0	0	0	0	0	0	0	0	0	0	0	0	0	0	0	0	0	0	0	0	0	0	0	0	0	0	0	0	0	0	0	0	0	0	0	0	0	0	0	0	0	0	0	0	0	0
183	hsa:9673	SLC25A44, RP11-54H19.3; solute carrier family 25, member 44; K15121 solute carrier family 25, member 44	0	0	0	0	0	0	0	0	0	0	0	0	1	0	0	0	0	0	0	0	0	0	0	0	0	0	0	0	0	0	0	0	0	0	0	0	0	0	0	0	0	0	0	0	0	1	0
184	hsa:2806	GOT2, KAT4, KATIV, mitAAT; glutamic-oxaloacetic transaminase 2, mitochondrial (EC:2.6.1.1 2.6.1.7); K14455 aspartate aminotransferase, mitochondrial [EC:2.6.1.1]	1	1	1	1	0	0	1	0	0	1	1	0	1	0	1	0	1	0	1	1	0	0	1	0	1	0	1	0	0	1	0	0	1	0	0	1	0	1	0	0	0	1	1	1	0	1	0
185	hsa:34	ACADM, ACAD1, MCAD, MCADH; acyl-CoA dehydrogenase, C-4 to C-12 straight chain (EC:1.3.8.7); K00249 acyl-CoA dehydrogenase [EC:1.3.8.7]	1	0	0	0	0	1	1	0	1	1	1	1	1	1	1	0	0	1	0	1	1	0	1	1	1	0	1	1	1	1	1	0	1	1	1	0	0	1	0	1	1	1	0	1	1	1	1
186	hsa:3029	HAGH, GLO2, GLX2, GLXII, HAGH1; hydroxyacylglutathione hydrolase (EC:3.1.2.6); K01069 hydroxyacylglutathione hydrolase [EC:3.1.2.6]	1	1	1	1	1	1	0	0	0	1	1	1	1	1	1	0	1	1	1	1	1	0	1	0	1	1	1	1	0	1	1	1	1	1	1	1	0	1	0	1	1	1	1	1	1	1	0
187	hsa:57128	LYRM4, C6orf149, CGI-203, ISD11; LYR motif containing 4	0	0	0	0	0	0	0	0	0	0	0	0	0	0	0	0	0	0	0	0	0	0	0	0	0	0	0	0	0	0	0	0	0	0	0	0	0	0	0	0	0	0	0	0	0	1	0
188	hsa:168002	DACT2, C6orf116, DAPPER2, DPR2, RP11-503C24.7, bA503C24.7; dishevelled-binding antagonist of beta-catenin 2	0	0	0	0	0	0	0	0	0	0	0	0	0	0	0	0	0	0	0	0	0	0	0	0	0	0	0	0	0	0	0	0	0	0	0	0	0	0	0	0	0	0	0	0	0	0	0
189	hsa:84134	TOMM40L, RP11-297K8.10, TOMM40B; translocase of outer mitochondrial membrane 40 homolog (yeast)-like; K11518 mitochondrial import receptor subunit TOM40	0	0	0	0	0	0	0	0	0	0	0	0	1	0	0	0	0	0	0	0	0	0	0	0	0	0	0	0	0	0	0	0	0	0	0	0	0	0	0	0	0	0	0	0	0	1	0
190	hsa:51629	SLC25A39, CGI69; solute carrier family 25, member 39; K15119 solute carrier family 25, member 39/40	0	0	0	0	0	0	0	0	0	0	0	0	1	0	0	0	0	0	0	0	0	0	0	0	0	0	0	0	0	0	0	0	0	0	0	0	0	0	0	0	0	0	0	0	0	1	0
191	hsa:292	SLC25A5, 2F1, AAC2, ANT2, T2, T3; solute carrier family 25 (mitochondrial carrier; adenine nucleotide translocator), member 5; K05863 solute carrier family 25 (mitochondrial adenine nucleotide translocator), member 4/5/6/31	0	0	0	0	0	0	0	0	0	0	0	0	1	0	0	0	0	0	0	0	0	0	0	0	0	0	0	0	0	0	0	0	0	0	0	0	0	0	0	0	0	0	0	0	0	1	0
192	hsa:293	SLC25A6, 2, 3, AAC3, ANT, ANT_2, ANT_3, ANT3, ANT3Y; solute carrier family 25 (mitochondrial carrier; adenine nucleotide translocator), member 6; K05863 solute carrier family 25 (mitochondrial adenine nucleotide translocator), member 4/5/6/31	0	0	0	0	0	0	0	0	0	0	0	0	1	0	0	0	0	0	0	0	0	0	0	0	0	0	0	0	0	0	0	0	0	0	0	0	0	0	0	0	0	0	0	0	0	1	0
193	hsa:1312	COMT; catechol-O-methyltransferase (EC:2.1.1.6); K00545 catechol O-methyltransferase [EC:2.1.1.6]	1	1	1	1	1	1	0	0	0	0	1	1	1	0	0	1	0	1	1	0	1	0	0	1	1	0	1	0	0	0	1	0	0	1	1	0	0	1	0	0	1	1	0	0	1	0	0
194	hsa:22868	FASTKD2, KIAA0971; FAST kinase domains 2	0	0	0	0	0	0	0	0	0	0	0	0	0	0	0	0	0	0	0	0	0	0	0	0	0	0	0	0	0	0	0	0	0	0	0	0	0	0	0	0	0	0	0	0	0	1	0
195	hsa:64781	CERK, LK4, dA59H18.2, dA59H18.3, hCERK; ceramide kinase (EC:2.7.1.138); K04715 ceramide kinase [EC:2.7.1.138]	0	0	0	0	0	0	0	0	0	0	0	0	1	1	0	0	0	0	0	0	0	0	0	1	0	0	0	0	0	0	0	0	0	0	0	0	0	0	0	0	1	0	0	0	0	1	0
196	hsa:58486	ZBED5, Buster1; zinc finger, BED-type containing 5	0	0	0	0	0	0	0	0	0	0	0	0	0	0	0	0	0	0	0	0	0	0	0	0	0	0	0	0	0	0	0	0	0	0	0	0	0	0	0	0	0	0	0	0	0	1	0
197	hsa:4976	OPA1, MGM1, NPG, NTG, largeG; optic atrophy 1 (autosomal dominant) (EC:3.6.5.5); K17079 optic atrophy protein 1 [EC:3.6.5.5]	0	0	0	0	0	0	0	0	0	0	0	0	1	0	0	0	0	0	0	0	0	0	0	0	0	0	0	0	0	0	0	0	0	0	0	0	0	0	0	0	0	0	0	0	0	1	1
198	hsa:2224	FDPS, FPPS, FPS; farnesyl diphosphate synthase (EC:2.5.1.1 2.5.1.10); K00787 farnesyl diphosphate synthase [EC:2.5.1.1 2.5.1.10]	1	1	1	1	0	1	0	1	1	1	1	1	1	1	0	1	1	0	1	1	1	1	1	0	1	1	1	1	1	1	0	1	1	1	1	1	0	1	0	1	1	1	0	1	1	1	1
199	hsa:253512	SLC25A30, KMCP1; solute carrier family 25, member 30; K15106 solute carrier family 25 (mitochondrial carrier), member 14/30	0	0	0	0	0	0	0	0	0	0	0	0	1	0	0	0	0	0	0	0	0	0	0	0	0	0	0	0	0	0	0	0	0	0	0	0	0	0	0	0	0	0	0	0	0	1	0
200	hsa:171425	CLYBL, CLB; citrate lyase beta like; K11390 citrate lyase subunit beta-like protein [EC:4.1.-.-]	0	0	1	0	0	1	0	1	1	0	0	0	1	0	0	0	1	1	0	1	0	0	1	0	1	0	0	0	0	1	0	1	0	1	1	0	0	1	0	1	0	1	0	1	0	0	0
201	hsa:5250	SLC25A3, PHC, PTP; solute carrier family 25 (mitochondrial carrier; phosphate carrier), member 3; K15102 solute carrier family 25 (mitochondrial phosphate transporter), member 3	0	0	0	0	0	0	0	0	0	0	0	0	1	0	0	0	0	0	0	0	0	0	0	0	0	0	0	0	0	0	0	0	0	0	0	0	0	0	0	0	0	0	0	0	0	1	0
202	hsa:23788	MTCH2, MIMP, SLC25A50; mitochondrial carrier 2; K17885 mitochondrial carrier	0	0	0	0	0	0	0	0	0	0	0	0	1	0	0	0	0	0	0	0	0	0	0	0	0	0	0	0	0	0	0	0	0	0	0	0	0	0	0	0	0	0	0	0	0	1	0
203	hsa:56624	ASAH2, BCDase, HNAC1, LCDase, N-CDase, NCDase; N-acylsphingosine amidohydrolase (non-lysosomal ceramidase) 2 (EC:3.5.1.23); K12349 neutral ceramidase [EC:3.5.1.23]	0	0	0	0	0	0	0	0	0	0	0	0	1	0	0	0	0	1	0	0	0	0	0	0	0	0	0	0	0	0	0	0	0	0	0	0	1	0	0	0	0	0	0	0	0	1	0
204	hsa:9804	TOMM20, MAS20, MOM19, TOM20; translocase of outer mitochondrial membrane 20 homolog (yeast); K17770 mitochondrial import receptor subunit TOM20	0	0	0	0	0	0	0	0	0	0	0	0	0	0	0	0	0	0	0	0	0	0	0	0	0	0	0	0	0	0	0	0	0	0	0	0	0	0	0	0	0	0	0	0	0	1	0
205	hsa:54704	PDP1, PDH, PDP, PDPC, PPM2C; pyruvate dehyrogenase phosphatase catalytic subunit 1 (EC:3.1.3.43); K01102 pyruvate dehydrogenase phosphatase [EC:3.1.3.43]	0	0	0	0	0	0	0	0	0	0	0	0	1	0	0	0	0	0	0	0	0	0	0	0	0	0	0	0	0	0	0	0	0	0	0	0	0	0	0	0	0	0	0	0	0	1	0
206	hsa:4482	MSRA, PMSR; methionine sulfoxide reductase A (EC:1.8.4.11); K07304 peptide-methionine (S)-S-oxide reductase [EC:1.8.4.11]	1	0	1	0	0	1	0	0	1	1	1	0	1	1	1	0	1	1	0	1	1	1	1	1	0	1	1	1	0	0	1	1	1	0	1	0	1	1	0	1	1	1	1	0	1	1	0
207	hsa:10551	AGR2, AG2, GOB-4, HAG-2, PDIA17, XAG-2; anterior gradient 2	0	0	0	0	0	0	0	0	0	0	0	0	1	0	0	0	0	0	0	0	0	0	0	0	0	0	0	0	0	0	0	0	0	0	0	0	0	0	1	0	0	0	0	0	0	0	0
208	hsa:7417	VDAC2, POR; voltage-dependent anion channel 2; K15040 voltage-dependent anion channel protein 2	0	0	0	0	0	0	0	0	0	0	0	0	1	0	0	0	0	0	0	0	0	0	0	0	0	0	0	0	0	0	0	0	0	0	0	0	0	0	0	0	0	0	0	0	0	1	0
209	hsa:54205	CYCS, CYC, HCS, THC4; cytochrome c, somatic; K08738 cytochrome c	0	1	0	0	0	0	1	0	1	0	0	0	1	0	0	1	0	0	0	1	0	0	1	0	0	0	0	0	0	0	0	0	0	0	0	0	0	0	0	1	0	1	0	0	1	1	0
210	hsa:5164	PDK2, PDHK2, PDKII; pyruvate dehydrogenase kinase, isozyme 2 (EC:2.7.11.2); K00898 pyruvate dehydrogenase kinase 2/3/4 [EC:2.7.11.2]	1	0	1	1	0	1	0	0	1	1	1	0	1	1	0	1	0	1	0	0	1	1	0	1	1	0	1	0	0	1	0	1	1	1	1	0	0	1	0	0	1	1	1	0	0	1	0
211	hsa:115286	SLC25A26, SAMC; solute carrier family 25 (S-adenosylmethionine carrier), member 26; K15111 solute carrier family 25 (mitochondrial S-adenosylmethionine transporter), member 26	0	0	0	0	0	0	0	0	0	0	0	0	1	0	0	0	0	0	0	0	0	0	0	0	0	0	0	0	0	0	0	0	0	0	0	0	0	0	0	0	0	0	0	0	0	1	0
212	hsa:586	BCAT1, BCATC, BCT1, ECA39, MECA39, PNAS121, PP18; branched chain amino-acid transaminase 1, cytosolic (EC:2.6.1.42); K00826 branched-chain amino acid aminotransferase [EC:2.6.1.42]	1	1	1	1	0	1	1	0	1	1	1	1	1	1	1	0	0	1	1	1	0	1	0	0	1	0	1	0	0	1	0	0	1	1	1	0	1	1	1	1	1	1	1	0	1	1	1
213	hsa:10367	MICU1, CALC, CBARA1, EFHA3; mitochondrial calcium uptake 1	0	0	0	0	0	0	0	0	0	0	0	0	1	0	0	0	0	0	0	0	0	0	0	0	0	0	0	0	0	0	0	0	0	0	0	0	0	0	0	0	0	0	0	0	0	1	0
214	hsa:3945	LDHB, LDH-B, LDH-H, LDHBD, TRG-5; lactate dehydrogenase B (EC:1.1.1.27); K00016 L-lactate dehydrogenase [EC:1.1.1.27]	1	1	0	1	0	0	1	0	1	0	0	1	0	1	1	1	0	1	1	0	1	0	1	1	0	1	1	1	1	1	1	0	1	0	0	0	0	0	1	0	0	1	1	1	0	1	1
215	hsa:8766	RAB11A, YL8; RAB11A, member RAS oncogene family; K07904 Ras-related protein Rab-11A	0	0	0	0	0	0	0	1	0	1	0	0	1	0	1	0	0	0	0	0	0	0	0	0	0	0	0	0	0	1	0	0	1	0	0	0	0	1	0	0	0	0	0	0	0	1	0
216	hsa:29103	DNAJC15, DNAJD1, HSD18, MCJ; DnaJ (Hsp40) homolog, subfamily C, member 15; K09535 DnaJ homolog subfamily C member 15	0	0	0	1	0	0	0	0	0	0	0	0	1	0	0	1	0	0	0	0	0	0	1	1	0	0	1	0	0	0	0	1	0	0	0	0	0	0	0	0	0	1	0	0	0	1	0
217	hsa:54802	TRIT1, IPT, MOD5; tRNA isopentenyltransferase 1 (EC:2.5.1.75); K00791 tRNA dimethylallyltransferase [EC:2.5.1.75]	1	1	1	1	0	1	1	0	1	1	1	1	1	1	1	1	1	1	1	1	1	0	0	1	1	1	1	1	0	1	1	1	1	1	1	1	1	1	1	1	1	1	1	0	1	1	0
218	hsa:55156	ARMC1, Arcp; armadillo repeat containing 1; K17306 armadillo repeat-containing protein 1	0	0	0	0	0	0	0	0	0	0	0	0	0	0	0	0	0	0	0	0	0	0	0	0	0	0	0	0	0	0	0	0	0	0	0	0	0	0	0	0	0	0	0	0	0	0	0
219	hsa:3155	HMGCL, HL; 3-hydroxymethyl-3-methylglutaryl-CoA lyase (EC:4.1.3.4); K01640 hydroxymethylglutaryl-CoA lyase [EC:4.1.3.4]	1	0	1	1	0	1	0	1	1	1	1	1	1	1	0	0	1	1	1	1	1	0	1	1	1	1	1	0	1	1	1	1	1	0	1	1	0	1	1	1	1	1	1	0	1	1	1
220	hsa:11021	RAB35, H-ray, RAB1C, RAY; RAB35, member RAS oncogene family; K07876 Ras-related protein Rab-35	0	0	0	0	0	0	0	1	0	0	0	0	1	0	0	0	0	0	0	0	0	0	0	0	0	1	0	0	0	0	0	0	1	0	0	0	0	1	0	0	0	0	0	0	0	1	0
221	hsa:124995	MRPL10, L10MT, MRP-L10, MRP-L8, MRPL8, RPML8; mitochondrial ribosomal protein L10; K02864 large subunit ribosomal protein L10	0	0	0	0	0	0	0	0	0	0	0	0	0	0	0	0	0	0	0	0	0	0	0	0	0	0	0	0	0	0	1	0	0	0	0	0	0	0	0	1	0	1	0	0	1	1	0
222	hsa:123096	SLC25A29, C14orf69, CACL, ORNT3; solute carrier family 25 (mitochondrial carnitine/acylcarnitine carrier), member 29; K15109 solute carrier family 25 (mitochondrial carnitine/acylcarnitine transporter), member 20/29	0	0	0	0	0	0	0	0	0	0	0	0	1	0	0	0	0	0	0	0	0	0	0	0	0	0	0	0	0	0	0	0	0	0	0	0	0	0	0	0	0	0	0	0	0	1	0
223	hsa:5625	PRODH, HSPOX2, PIG6, POX, PRODH1, PRODH2, TP53I6; proline dehydrogenase (oxidase) 1 (EC:1.5.99.8); K00318 proline dehydrogenase [EC:1.5.-.-]	1	0	0	0	0	0	0	0	0	0	1	0	1	0	0	1	0	0	0	1	1	0	0	0	1	0	1	0	0	0	1	0	1	0	0	0	0	1	1	0	0	1	0	0	0	1	0
224	hsa:1327	COX4I1, COX4, COX4-1, COXIV; cytochrome c oxidase subunit IV isoform 1 (EC:1.9.3.1); K02263 cytochrome c oxidase subunit 4	0	0	0	0	0	0	0	0	0	0	0	0	0	0	0	0	0	0	0	0	0	0	0	0	0	0	0	0	0	0	0	0	0	0	0	0	0	0	0	0	0	0	0	0	0	1	0
225	hsa:2631	GBAS, NIPSNAP2; glioblastoma amplified sequence	0	0	0	0	0	0	0	0	0	0	0	0	1	0	0	0	0	0	0	0	0	0	0	0	0	0	0	0	0	0	0	0	0	0	0	0	0	0	0	1	0	0	0	0	0	1	0
226	hsa:515	ATP5F1, PIG47; ATP synthase, H+ transporting, mitochondrial Fo complex, subunit B1; K02127 F-type H+-transporting ATPase subunit b [EC:3.6.3.14]	0	0	0	0	0	0	0	0	0	0	0	0	0	0	0	0	0	0	0	0	0	0	0	0	0	0	0	0	0	0	0	0	0	0	0	0	0	0	0	0	0	0	0	0	0	1	0
227	hsa:205	AK4, AK_4, AK3, AK3L1, AK3L2; adenylate kinase 4 (EC:2.7.4.10 2.7.4.6); K00939 adenylate kinase [EC:2.7.4.3]	1	1	1	1	1	1	0	1	1	1	1	1	1	1	1	1	1	1	1	1	1	1	0	0	1	1	1	1	1	1	1	1	1	1	1	1	0	1	1	1	1	1	1	1	1	1	1
228	hsa:516	ATP5G1, ATP5A, ATP5G; ATP synthase, H+ transporting, mitochondrial Fo complex, subunit C1 (subunit 9); K02128 F-type H+-transporting ATPase subunit c [EC:3.6.3.14]	1	0	0	0	0	0	0	0	0	0	0	0	0	0	0	1	0	0	0	0	0	0	1	0	0	0	0	0	0	0	0	0	0	0	1	0	0	1	0	1	1	1	0	0	1	1	0
229	hsa:517	ATP5G2, ATP5A; ATP synthase, H+ transporting, mitochondrial Fo complex, subunit C2 (subunit 9); K02128 F-type H+-transporting ATPase subunit c [EC:3.6.3.14]	1	1	0	0	0	0	0	0	0	0	0	0	0	0	0	1	0	0	0	0	0	0	1	0	0	0	0	0	0	0	0	0	0	1	1	0	0	0	0	1	1	1	0	0	1	1	0
230	hsa:518	ATP5G3, P3; ATP synthase, H+ transporting, mitochondrial Fo complex, subunit C3 (subunit 9); K02128 F-type H+-transporting ATPase subunit c [EC:3.6.3.14]	1	0	0	0	0	0	0	0	0	0	0	0	0	0	0	1	0	0	0	0	0	0	1	0	0	0	0	0	0	0	0	0	0	0	1	0	0	1	0	1	1	1	0	0	1	1	0
231	hsa:8508	NIPSNAP1; nipsnap homolog 1 (C. elegans)	0	0	0	0	0	0	0	0	0	0	0	0	1	0	0	0	0	0	0	0	0	0	0	0	0	0	0	0	0	0	0	0	0	0	0	0	0	0	0	1	0	0	0	0	0	1	0
232	hsa:9545	RAB3D, D2-2, GOV, RAB16, RAD3D; RAB3D, member RAS oncogene family; K07884 Ras-related protein Rab-3D	0	0	0	0	0	0	0	1	0	0	0	0	1	0	0	0	0	0	0	0	0	0	0	0	0	0	0	0	0	0	0	0	1	0	0	0	0	1	0	0	0	0	0	0	0	1	0
233	hsa:3313	HSPA9, CSA, GRP-75, GRP75, HSPA9B, MOT, MOT2, MTHSP75, PBP74; heat shock 70kDa protein 9 (mortalin); K04043 molecular chaperone DnaK	1	1	1	1	1	1	0	0	1	1	1	1	1	1	1	1	1	1	1	1	1	1	0	1	1	1	1	1	0	1	0	1	1	1	1	1	0	1	1	1	1	1	1	0	1	1	0
234	hsa:6576	SLC25A1, CTP, D2L2AD, SEA, SLC20A3; solute carrier family 25 (mitochondrial carrier; citrate transporter), member 1; K15100 solute carrier family 25 (mitochondrial citrate transporter), member 1	0	0	0	0	0	0	0	0	0	0	0	0	1	0	0	0	0	0	0	0	0	0	0	0	0	0	0	0	0	0	0	0	0	0	0	0	0	0	0	0	0	0	0	0	0	1	0
235	hsa:55972	SLC25A40, MCFP; solute carrier family 25, member 40; K15119 solute carrier family 25, member 39/40	0	0	0	0	0	0	0	0	0	0	0	0	1	0	0	0	0	0	0	0	0	0	0	0	0	0	0	0	0	0	0	0	0	0	0	0	0	0	0	0	0	0	0	0	0	1	0
236	hsa:1723	DHODH, DHOdehase, POADS, URA1; dihydroorotate dehydrogenase (quinone) (EC:1.3.5.2); K00254 dihydroorotate dehydrogenase [EC:1.3.5.2]	1	1	1	1	0	1	1	1	1	1	1	1	1	1	0	1	1	1	1	1	1	0	1	1	1	1	1	1	1	1	0	1	1	1	1	1	0	1	1	1	1	1	1	1	1	1	0
237	hsa:7295	TXN, TRDX, TRX, TRX1; thioredoxin; K03671 thioredoxin 1	1	0	0	1	1	1	1	0	1	1	1	1	1	1	1	1	1	1	1	1	1	1	0	0	1	1	1	1	1	1	0	1	1	0	1	0	0	1	1	1	1	1	1	1	1	1	1
238	hsa:10058	ABCB6, ABC, ABC14, DUH3, LAN, MCOPCB7, MTABC3, PRP, umat; ATP-binding cassette, sub-family B (MDR/TAP), member 6; K05661 ATP-binding cassette, subfamily B (MDR/TAP), member 6	1	0	1	1	1	1	1	1	1	1	1	0	1	1	1	1	1	1	1	1	1	1	0	1	1	1	1	1	1	1	0	1	1	1	1	1	0	1	1	1	1	1	1	1	1	1	0
239	hsa:7381	UQCRB, MC3DN3, QCR7, QP-C, QPC, UQBC, UQBP, UQCR6, UQPC; ubiquinol-cytochrome c reductase binding protein (EC:1.10.2.2); K00417 ubiquinol-cytochrome c reductase subunit 7	0	0	0	0	0	0	0	0	0	0	0	0	1	0	0	0	0	0	0	0	0	0	0	0	0	0	0	0	0	0	0	0	0	0	0	0	0	0	0	0	0	0	0	0	0	1	0
240	hsa:137682	NDUFAF6, C8orf38; NADH dehydrogenase (ubiquinone) complex I, assembly factor 6	1	0	0	0	0	0	1	0	0	0	0	1	1	0	0	0	0	0	0	1	1	0	0	0	1	0	0	0	0	0	1	1	0	0	1	0	0	1	0	1	0	1	0	0	1	1	0
241	hsa:581	BAX, BCL2L4; BCL2-associated X protein; K02159 apoptosis regulator BAX	0	0	0	0	0	0	0	0	0	0	0	0	0	0	0	0	0	0	0	0	0	0	0	0	0	0	0	0	0	0	0	0	0	0	0	0	0	0	0	0	0	0	0	0	0	0	0
242	hsa:55750	AGK, CATC5, CTRCT38, MTDPS10, MULK; acylglycerol kinase (EC:2.7.1.107 2.7.1.94); K09881 acylglycerol kinase [EC:2.7.1.94]	0	0	0	1	0	1	1	0	0	0	1	0	1	0	1	0	0	1	0	0	0	1	0	0	0	0	0	0	0	0	0	0	1	0	1	0	0	0	0	0	1	1	0	0	0	1	0
243	hsa:2936	GSR; glutathione reductase (EC:1.8.1.7); K00383 glutathione reductase (NADPH) [EC:1.8.1.7]	1	1	1	1	1	1	1	1	1	1	1	1	1	1	1	1	1	1	1	1	1	0	1	1	1	1	1	1	1	1	1	1	1	0	1	1	1	1	1	1	1	1	1	1	1	1	1
244	hsa:4968	OGG1, HMMH, HOGG1, MUTM, OGH1; 8-oxoguanine DNA glycosylase (EC:4.2.99.18); K03660 N-glycosylase/DNA lyase [EC:3.2.2.- 4.2.99.18]	0	0	0	0	0	0	0	0	0	0	0	0	1	0	0	0	1	0	0	0	1	1	0	0	0	1	0	0	0	1	0	0	0	0	0	1	0	0	0	0	1	0	0	0	0	1	0
245	hsa:1716	DGUOK, MTDPS3, dGK; deoxyguanosine kinase (EC:2.7.1.113); K00904 deoxyguanosine kinase [EC:2.7.1.113]	0	0	0	0	0	0	1	0	0	1	0	1	1	0	0	0	0	1	0	0	0	0	0	1	0	0	0	0	0	0	0	0	0	0	0	0	0	0	0	0	0	0	0	0	0	1	0
246	hsa:51079	NDUFA13, B16.6, CDA016, GRIM-19, GRIM19; NADH dehydrogenase (ubiquinone) 1 alpha subcomplex, 13; K11353 NADH dehydrogenase (ubiquinone) 1 alpha subcomplex subunit 13	0	0	0	0	0	0	0	0	0	0	0	0	1	0	0	0	0	0	0	0	0	0	0	0	0	0	0	0	0	0	0	0	0	0	0	0	0	0	0	0	0	0	0	0	0	1	0
247	hsa:3939	LDHA, GSD11, LDH1, LDHM; lactate dehydrogenase A (EC:1.1.1.27); K00016 L-lactate dehydrogenase [EC:1.1.1.27]	1	1	0	1	0	0	0	0	1	0	0	1	0	1	1	1	0	1	1	0	0	0	1	1	0	1	0	1	1	1	1	0	0	0	0	0	1	0	0	0	0	1	0	1	0	0	1
248	hsa:79751	SLC25A22, EIEE3, GC1, NET44; solute carrier family 25 (mitochondrial carrier: glutamate), member 22; K15107 solute carrier family 25 (mitochondrial glutamate transporter), member 18/22	0	0	0	0	0	0	0	0	0	0	0	0	1	0	0	0	0	0	0	0	0	0	0	0	0	0	0	0	0	0	0	0	0	0	0	0	0	0	0	0	0	0	0	0	0	1	0
249	hsa:1583	CYP11A1, CYP11A, CYPXIA1, P450SCC; cytochrome P450, family 11, subfamily A, polypeptide 1 (EC:1.14.15.6); K00498 cholesterol monooxygenase (side-chain-cleaving) [EC:1.14.15.6]	1	0	0	0	0	1	0	0	0	1	0	1	1	1	0	0	0	0	0	1	0	0	0	0	0	0	0	0	0	0	1	0	0	0	1	0	0	1	0	0	0	1	0	0	0	1	0
250	hsa:55669	MFN1, hfzo1, hfzo2; mitofusin 1; K06030 mitofusin [EC:3.6.5.-]	0	0	0	0	0	0	0	0	1	0	0	0	1	0	0	0	0	0	0	0	0	0	0	0	0	1	0	0	0	0	0	0	0	0	0	0	1	1	0	0	0	0	0	0	0	1	0
251	hsa:5106	PCK2, PEPCK, PEPCK-M, PEPCK2; phosphoenolpyruvate carboxykinase 2 (mitochondrial) (EC:4.1.1.32); K01596 phosphoenolpyruvate carboxykinase (GTP) [EC:4.1.1.32]	0	0	0	0	0	1	1	1	0	0	1	0	1	0	0	0	0	1	0	1	0	0	0	0	1	0	0	1	0	0	1	0	0	1	1	0	0	1	1	0	0	0	0	0	0	1	0
252	hsa:706	TSPO, BPBS, BZRP, DBI, IBP, MBR, PBR, PBS, PKBS, PTBR, mDRC, pk18; translocator protein (18kDa); K05770 benzodiazapine receptor	0	0	0	0	0	0	0	0	0	0	0	1	1	0	0	0	0	0	0	0	1	0	0	0	0	0	0	1	0	0	0	0	0	1	1	0	0	1	0	1	0	1	0	0	0	1	0
253	hsa:9054	NFS1, IscS, NIFS; NFS1 cysteine desulfurase (EC:2.8.1.7); K04487 cysteine desulfurase [EC:2.8.1.7]	1	1	1	1	1	1	1	0	1	1	1	1	1	1	1	1	1	1	0	1	1	1	0	0	1	1	1	1	1	1	1	1	1	1	1	1	0	1	1	1	1	1	1	1	1	1	0
254	hsa:55848	PLGRKT, C9orf46, MDS030, PLG-RKT, Plg-R(KT); plasminogen receptor, C-terminal lysine transmembrane protein	0	0	0	0	0	0	0	0	0	0	0	0	0	0	0	0	0	0	0	0	0	0	0	0	0	0	0	0	0	0	0	0	0	0	0	0	0	0	0	0	0	0	0	0	0	0	0
255	hsa:10452	TOMM40, C19orf1, D19S1177E, PER-EC1, PEREC1, TOM40; translocase of outer mitochondrial membrane 40 homolog (yeast); K11518 mitochondrial import receptor subunit TOM40	0	0	0	0	0	0	0	0	0	0	0	0	1	0	0	0	0	0	0	0	0	0	0	0	0	0	0	0	0	0	0	0	0	0	0	0	0	0	0	0	0	0	0	0	0	1	0
256	hsa:80025	PANK2, C20orf48, HARP, HSS, NBIA1, PKAN; pantothenate kinase 2 (EC:2.7.1.33); K09680 type II pantothenate kinase [EC:2.7.1.33]	0	0	0	0	0	0	0	0	0	0	0	0	0	0	0	0	0	0	0	0	0	0	0	0	0	0	0	0	0	0	0	0	0	0	0	0	0	0	0	0	0	0	0	0	0	1	0
257	hsa:501	ALDH7A1, ATQ1, EPD, PDE; aldehyde dehydrogenase 7 family, member A1 (EC:1.2.1.3 1.2.1.8 1.2.1.31); K14085 aldehyde dehydrogenase family 7 member A1 [EC:1.2.1.31 1.2.1.8 1.2.1.3]	1	1	1	0	0	1	0	0	1	1	1	1	1	1	1	1	0	1	0	1	1	1	1	1	1	1	1	1	1	1	1	0	1	0	1	0	0	1	1	1	1	1	1	1	1	1	0
258	hsa:2271	FH, HLRCC, LRCC, MCL, MCUL1; fumarate hydratase (EC:4.2.1.2); K01679 fumarate hydratase, class II [EC:4.2.1.2]	1	0	1	1	0	1	1	1	1	1	1	1	1	1	1	1	1	1	1	1	1	1	1	1	1	1	1	1	1	1	0	1	1	0	1	1	1	1	1	1	0	1	1	1	1	1	1
259	hsa:93974	ATPIF1, ATPI, ATPIP, IP; ATPase inhibitory factor 1	0	0	0	0	0	0	0	0	0	0	0	0	0	0	0	0	0	0	0	0	0	0	0	0	0	0	0	0	0	0	0	0	0	0	0	0	0	0	0	0	0	0	0	0	0	1	0
260	hsa:2647	BLOC1S1, BLOS1, GCN5L1, MICoA, RT14; biogenesis of lysosomal organelles complex-1, subunit 1	0	0	0	0	0	0	0	0	0	0	0	0	1	0	0	0	0	0	0	0	0	0	0	0	0	0	0	0	0	0	0	0	0	0	0	0	0	0	0	0	0	0	0	0	0	1	0
261	hsa:38	ACAT1, ACAT, MAT, T2, THIL; acetyl-CoA acetyltransferase 1 (EC:2.3.1.9); K00626 acetyl-CoA C-acetyltransferase [EC:2.3.1.9]	1	0	1	1	0	1	1	1	0	1	1	1	1	1	1	0	1	1	0	1	1	0	0	1	1	0	1	0	1	1	1	1	1	0	1	0	0	1	0	1	1	1	1	1	0	1	0
262	hsa:64745	METTL17, METT11D1; methyltransferase like 17	0	0	0	0	0	0	0	0	0	0	0	0	1	0	0	0	0	0	0	0	0	0	0	0	0	0	0	0	0	0	0	0	0	0	1	0	0	0	0	0	1	1	0	0	0	1	0
263	hsa:65018	PINK1, BRPK, PARK6; PTEN induced putative kinase 1 (EC:2.7.11.1); K05688 PTEN induced putative kinase 1 [EC:2.7.11.1]	0	1	0	0	1	1	1	0	0	0	0	1	1	1	0	0	0	1	1	0	0	1	0	1	1	0	0	1	0	0	0	0	0	0	1	0	1	1	1	1	1	0	0	0	0	1	0
264	hsa:23410	SIRT3, SIR2L3; sirtuin 3; K11413 NAD-dependent deacetylase sirtuin 3 [EC:3.5.1.-]	1	0	1	1	0	1	0	1	0	1	1	1	1	0	1	0	1	1	1	1	1	1	0	1	0	0	1	0	1	1	0	0	1	1	1	1	1	1	0	0	0	1	0	1	0	1	1
265	hsa:2744	GLS, AAD20, GAC, GAM, GLS1, KGA; glutaminase (EC:3.5.1.2); K01425 glutaminase [EC:3.5.1.2]	0	0	0	0	0	1	0	0	0	0	1	0	1	0	0	0	0	0	0	1	0	1	1	0	0	0	1	0	0	1	0	0	1	0	1	0	1	0	1	0	1	1	0	0	0	0	0
266	hsa:217	ALDH2, ALDH-E2, ALDHI, ALDM; aldehyde dehydrogenase 2 family (mitochondrial) (EC:1.2.1.3); K00128 aldehyde dehydrogenase (NAD+) [EC:1.2.1.3]	1	0	1	1	0	1	1	0	1	1	1	1	1	1	1	1	0	1	0	1	1	1	1	1	1	1	1	1	1	1	1	0	1	0	1	1	1	1	1	1	1	1	1	1	1	1	0
267	hsa:6182	MRPL12, 5c5-2, L12mt, MRP-L31/34, MRPL7, MRPL7/L12, RPML12; mitochondrial ribosomal protein L12; K02935 large subunit ribosomal protein L7/L12	1	0	1	0	0	1	1	0	1	1	0	1	1	0	1	1	1	1	0	1	1	1	1	0	1	1	1	0	0	1	0	0	1	0	0	1	1	0	0	1	1	1	1	0	1	1	0
268	hsa:7419	VDAC3, HD-VDAC3, VDAC-3; voltage-dependent anion channel 3; K15041 voltage-dependent anion channel protein 3	0	0	0	0	0	0	0	0	0	0	0	0	1	0	0	0	0	0	0	0	0	0	0	0	0	0	0	0	0	0	0	0	0	0	0	0	0	0	0	0	0	0	0	0	0	1	0
269	hsa:4702	NDUFA8, CI-19KD, CI-PGIV, PGIV; NADH dehydrogenase (ubiquinone) 1 alpha subcomplex, 8, 19kDa (EC:1.6.5.3 1.6.99.3); K03952 NADH dehydrogenase (ubiquinone) 1 alpha subcomplex subunit 8	0	0	0	0	0	0	0	0	0	0	0	0	1	0	0	0	0	0	0	0	0	0	0	0	0	0	0	0	0	0	0	0	0	0	0	0	0	0	0	0	0	0	0	0	0	1	0
270	hsa:27430	MAT2B, MAT-II, MATIIbeta, Nbla02999, SDR23E1, TGR; methionine adenosyltransferase II, beta (EC:2.5.1.6); K00789 S-adenosylmethionine synthetase [EC:2.5.1.6]	1	0	1	1	1	1	1	1	1	1	0	1	1	1	0	0	1	1	1	1	1	0	0	0	1	1	1	1	1	1	0	1	1	1	1	1	0	1	1	1	1	1	1	1	1	1	0
271	hsa:84992	PIGY, PIG-Y; phosphatidylinositol glycan anchor biosynthesis, class Y; K11001 phosphatidylinositol glycan anchor biosynthesis, class Y	0	0	0	0	0	0	0	0	0	0	0	0	0	0	0	0	0	0	0	0	0	0	0	0	0	0	0	0	0	0	0	0	0	0	0	0	0	0	0	0	0	0	0	0	0	0	0
272	hsa:7296	TXNRD1, GRIM-12, TR, TR1, TRXR1, TXNR; thioredoxin reductase 1 (EC:1.8.1.9); K00384 thioredoxin reductase (NADPH) [EC:1.8.1.9]	1	1	1	1	1	1	1	1	1	1	1	1	1	1	1	1	1	1	0	1	1	1	1	1	1	1	1	1	1	1	1	1	1	1	1	1	1	1	1	1	1	1	1	1	1	1	0
273	hsa:4128	MAOA, MAO-A; monoamine oxidase A (EC:1.4.3.4); K00274 monoamine oxidase [EC:1.4.3.4]	1	0	0	0	0	1	0	0	0	1	1	1	1	1	1	1	0	1	1	1	0	0	0	1	1	1	1	0	1	1	1	1	1	1	1	0	0	1	0	1	1	1	0	0	0	1	1
274	hsa:100287932	TIMM23, TIM23; translocase of inner mitochondrial membrane 23 homolog (yeast); K17794 mitochondrial import inner membrane translocase subunit TIM23	0	0	0	0	0	0	0	0	0	0	0	0	1	0	0	0	0	0	0	0	0	0	0	0	0	0	0	0	0	0	0	0	0	0	0	0	0	0	0	0	0	0	0	0	0	1	0
275	hsa:57380	MRS2, HPT, MRS2L; MRS2 magnesium transporter; K16075 magnesium transporter	0	0	0	0	0	0	0	0	0	0	0	0	1	0	0	0	0	0	0	0	0	0	0	0	0	0	0	0	0	0	0	0	0	0	0	0	0	0	0	0	0	0	0	0	0	0	0
276	hsa:85007	PHYKPL, AGXT2L2, PHLU; 5-phosphohydroxy-L-lysine phospho-lyase (EC:4.2.3.134); K14286 alanine-glyoxylate aminotransferase 2-like [EC:2.6.1.-]	1	1	1	1	0	1	1	0	1	1	1	1	1	1	0	1	1	1	0	1	1	1	1	1	1	1	1	1	1	1	0	1	1	1	1	1	0	1	0	1	1	1	1	1	1	1	1
277	hsa:9016	SLC25A14, BMCP1, UCP5; solute carrier family 25 (mitochondrial carrier, brain), member 14; K15106 solute carrier family 25 (mitochondrial carrier), member 14/30	0	0	0	0	0	0	0	0	0	0	0	0	1	0	0	0	0	0	0	0	0	0	0	0	0	0	0	0	0	0	0	0	0	0	0	0	0	0	0	0	0	0	0	0	0	1	0
278	hsa:84311	MRPL45, L45mt, MRP-L45; mitochondrial ribosomal protein L45; K17426 large subunit ribosomal protein L45, mitochondrial	0	0	0	0	0	0	0	0	0	0	0	0	0	0	0	0	0	0	0	0	0	0	0	0	0	0	0	0	0	0	0	0	0	0	0	0	0	0	0	0	0	0	0	0	0	1	0
279	hsa:132001	TAMM41, C3orf31, RAM41, TAM41; TAM41, mitochondrial translocator assembly and maintenance protein, homolog (S. cerevisiae); K17807 mitochondrial translocator assembly and maintenance protein 41	0	0	0	0	0	0	0	0	0	0	0	0	1	0	0	0	0	0	0	0	0	0	0	0	0	0	0	0	0	0	0	0	0	0	0	0	0	0	0	0	0	0	0	0	0	1	0
280	hsa:79048	SECISBP2, SBP2; SECIS binding protein 2	0	0	0	0	0	0	0	0	0	0	0	0	1	0	0	0	0	0	0	0	0	0	0	0	0	0	0	0	0	0	0	0	0	0	0	0	0	0	0	0	0	0	0	0	0	0	0
281	hsa:197322	ACSF3; acyl-CoA synthetase family member 3	1	1	1	1	1	1	0	0	1	1	1	1	1	1	0	0	1	1	1	1	1	1	1	1	1	1	1	1	1	1	1	1	1	0	1	1	0	1	1	1	0	1	1	1	1	1	1
282	hsa:203054	ADCK5; aarF domain containing kinase 5; K08869 aarF domain-containing kinase	1	0	0	1	0	1	0	0	1	1	1	0	1	1	0	1	0	1	1	1	1	1	1	0	1	1	1	0	1	0	1	1	1	0	1	1	0	1	0	1	0	1	1	1	1	1	0
283	hsa:4714	NDUFB8, ASHI, CI-ASHI; NADH dehydrogenase (ubiquinone) 1 beta subcomplex, 8, 19kDa; K03964 NADH dehydrogenase (ubiquinone) 1 beta subcomplex subunit 8	0	0	0	0	0	0	0	0	0	0	0	0	0	0	0	0	0	0	0	0	0	0	0	0	0	0	0	0	0	0	0	0	0	0	0	0	0	0	0	0	0	0	0	0	0	1	0
284	hsa:3417	IDH1, IDCD, IDH, IDP, IDPC, PICD; isocitrate dehydrogenase 1 (NADP+), soluble (EC:1.1.1.42); K00031 isocitrate dehydrogenase [EC:1.1.1.42]	1	1	0	0	0	0	1	1	1	1	1	1	1	1	0	0	0	0	0	1	1	1	0	1	1	1	1	0	1	1	0	0	1	1	1	0	0	1	0	1	0	1	1	0	1	1	0
285	hsa:2006	ELN, SVAS, WBS, WS; elastin; K14211 elastin	0	0	0	0	0	0	0	0	0	0	0	0	0	0	0	0	0	0	0	0	0	0	0	0	0	0	0	0	0	0	0	0	0	0	0	0	0	0	0	0	0	0	0	0	0	0	0
286	hsa:4698	NDUFA5, B13, CI-13KD-B, CI-13kB, NUFM, UQOR13; NADH dehydrogenase (ubiquinone) 1 alpha subcomplex, 5 (EC:1.6.5.3 1.6.99.3); K03949 NADH dehydrogenase (ubiquinone) 1 alpha subcomplex subunit 5	0	0	0	0	0	0	0	0	0	0	0	0	1	0	0	0	0	0	0	0	0	0	0	0	0	0	0	0	0	0	0	0	0	0	0	0	0	0	0	0	0	0	0	0	0	1	0
287	hsa:5163	PDK1; pyruvate dehydrogenase kinase, isozyme 1 (EC:2.7.11.2); K12077 pyruvate dehydrogenase kinase isoform 1 [EC:2.7.11.2]	1	1	1	1	0	1	0	0	1	1	1	0	1	1	1	0	0	1	1	0	1	1	1	1	1	1	1	0	0	1	0	1	1	1	1	1	0	1	1	1	1	1	1	0	1	1	0
288	hsa:7001	PRDX2, NKEF-B, NKEFB, PRP, PRX2, PRXII, PTX1, TDPX1, TPX1, TSA; peroxiredoxin 2 (EC:1.11.1.15); K03386 peroxiredoxin (alkyl hydroperoxide reductase subunit C) [EC:1.11.1.15]	1	1	1	1	1	1	1	1	1	1	1	1	1	1	0	1	1	1	1	1	1	0	1	0	1	1	1	1	1	1	1	1	1	0	1	1	0	1	0	1	1	1	1	1	1	1	1
289	hsa:80017	C14orf159; chromosome 14 open reading frame 159	0	0	0	1	0	0	0	0	0	0	1	0	1	0	0	0	1	0	0	1	0	0	0	0	0	0	0	0	0	1	0	0	0	0	1	1	0	0	0	0	0	1	0	0	0	1	0
290	hsa:5414	SEPT4, ARTS, BRADEION, CE5B3, H5, MART, PNUTL2, SEP4, hCDCREL-2; septin 4; K16943 septin 4	0	0	0	0	0	0	0	0	0	0	0	0	0	0	0	0	0	0	0	0	0	0	1	0	0	0	0	0	0	0	0	0	0	0	0	0	0	0	0	0	0	0	0	0	0	1	0
291	hsa:10667	FARS2, COXPD14, FARS1, HSPC320, PheRS, dJ520B18.2; phenylalanyl-tRNA synthetase 2, mitochondrial (EC:6.1.1.20); K01889 phenylalanyl-tRNA synthetase alpha chain [EC:6.1.1.20]	1	1	1	1	1	1	1	1	1	1	1	1	1	1	1	1	1	1	1	1	1	1	1	0	1	1	1	1	1	1	1	1	1	1	1	1	1	1	1	1	1	1	1	1	1	1	1
292	hsa:1373	CPS1, CPSASE1, PHN; carbamoyl-phosphate synthase 1, mitochondrial (EC:6.3.4.16); K01948 carbamoyl-phosphate synthase (ammonia) [EC:6.3.4.16]	1	1	0	1	1	1	0	0	1	1	1	1	1	1	1	1	0	1	1	1	1	1	1	0	1	1	1	1	1	1	1	1	1	0	1	1	1	1	1	1	1	1	1	1	1	1	1
293	hsa:578	BAK1, BAK, BAK-LIKE, BCL2L7, CDN1; BCL2-antagonist/killer 1; K14021 Bcl-2 homologous antagonist/killer	0	0	0	0	0	0	0	0	0	0	0	0	0	0	0	0	0	0	0	0	0	0	0	0	0	0	0	0	0	0	0	0	0	0	0	0	0	0	0	0	0	0	0	0	0	0	0
294	hsa:51300	TIMMDC1, C3orf1; translocase of inner mitochondrial membrane domain containing 1	0	0	0	0	0	0	0	0	0	0	0	0	0	0	0	0	0	0	0	0	0	0	0	0	0	0	0	0	0	0	0	0	0	0	0	0	0	0	0	0	0	0	0	0	0	1	0
295	hsa:4833	NME4, NDPK-D, NM23H4, nm23-H4; NME/NM23 nucleoside diphosphate kinase 4 (EC:2.7.4.6); K00940 nucleoside-diphosphate kinase [EC:2.7.4.6]	1	1	1	1	1	1	1	1	1	1	1	1	1	1	0	1	0	1	0	1	1	1	1	1	1	1	1	1	1	0	0	1	1	1	1	0	0	1	1	1	0	1	1	1	1	1	1
296	hsa:401024	FSIP2; fibrous sheath interacting protein 2	0	0	0	0	0	0	0	0	0	0	0	0	0	0	0	0	0	0	0	0	0	0	0	0	0	0	0	0	0	0	0	0	0	0	0	0	0	0	0	0	0	0	0	0	0	1	0
297	hsa:92483	LDHAL6B, LDH6B, LDHAL6, LDHL; lactate dehydrogenase A-like 6B (EC:1.1.1.27); K00016 L-lactate dehydrogenase [EC:1.1.1.27]	1	0	0	1	0	0	1	0	1	0	0	1	1	1	1	1	0	1	1	0	1	0	1	0	0	1	0	1	1	1	1	0	0	0	0	0	1	0	1	0	0	1	1	1	0	1	1
298	hsa:341392	ACSM4; acyl-CoA synthetase medium-chain family member 4 (EC:6.2.1.2); K01896 medium-chain acyl-CoA synthetase [EC:6.2.1.2]	1	0	1	1	1	1	1	0	1	1	1	1	1	1	0	0	1	1	1	1	1	1	0	1	1	1	1	1	1	1	0	1	1	1	1	1	0	1	0	1	0	1	1	1	1	1	1
299	hsa:441282	AKR1B15, AKR1B10L; aldo-keto reductase family 1, member B15	1	1	1	0	0	1	1	0	1	1	1	1	1	1	1	0	0	1	0	1	1	1	0	0	1	1	1	1	1	1	1	1	1	1	1	0	1	1	1	1	0	1	0	1	1	1	1
300	hsa:2712	GK2, GKP2, GKTA; glycerol kinase 2 (EC:2.7.1.30); K00864 glycerol kinase [EC:2.7.1.30]	1	0	1	0	0	1	1	1	0	1	1	1	1	1	0	0	0	1	0	1	1	1	0	1	1	0	1	1	0	0	1	0	1	1	1	1	1	1	1	1	1	1	1	1	1	1	0
301	hsa:5161	PDHA2, PDHAL; pyruvate dehydrogenase (lipoamide) alpha 2 (EC:1.2.4.1); K00161 pyruvate dehydrogenase E1 component subunit alpha [EC:1.2.4.1]	1	0	1	0	0	1	1	1	1	1	1	1	1	1	1	1	1	1	0	1	1	0	0	1	1	1	1	1	0	0	1	1	1	0	1	1	0	1	1	1	0	1	1	1	1	1	0
302	hsa:55312	RFK, RIFK; riboflavin kinase (EC:2.7.1.26); K00861 riboflavin kinase [EC:2.7.1.26]	1	1	1	1	0	1	0	0	0	1	0	0	0	1	1	1	1	1	0	1	1	1	0	1	1	1	0	1	0	1	0	1	1	1	1	1	1	1	1	1	1	1	1	0	1	1	0
303	hsa:92106	OXNAD1; oxidoreductase NAD-binding domain containing 1	0	0	1	1	0	1	1	1	0	1	1	0	1	1	1	0	0	1	1	1	1	1	0	0	1	1	1	0	0	1	0	1	1	1	1	0	0	1	0	1	0	1	1	0	1	1	1
304	hsa:84457	PHYHIPL; phytanoyl-CoA 2-hydroxylase interacting protein-like	0	0	0	0	0	0	0	0	0	0	0	0	0	0	0	0	0	0	0	0	0	0	0	0	0	0	0	0	0	0	0	0	0	0	0	0	0	0	0	0	0	0	0	0	0	0	0
305	hsa:26056	RAB11FIP5, GAF1, RIP11, pp75; RAB11 family interacting protein 5 (class I); K12484 Rab11 family-interacting protein 1/2/5	0	0	0	0	0	0	0	0	0	0	0	0	0	0	0	0	0	0	0	0	0	0	0	0	0	0	0	0	0	0	0	0	0	0	0	0	0	0	0	0	0	0	0	0	0	1	0
306	hsa:8310	ACOX3; acyl-CoA oxidase 3, pristanoyl (EC:1.3.3.6); K00232 acyl-CoA oxidase [EC:1.3.3.6]	1	0	0	0	0	1	0	0	0	1	1	1	1	1	0	0	0	1	0	1	0	1	1	1	1	0	1	0	1	1	1	0	0	1	1	0	0	1	0	1	1	1	0	1	1	1	0
307	hsa:58510	PRODH2, HSPOX1; proline dehydrogenase (oxidase) 2 (EC:1.5.99.8); K11394 hydroxyproline oxidase [EC:1.5.-.-]	1	0	0	0	0	1	0	0	0	0	1	0	1	0	0	1	0	0	0	1	1	0	1	0	1	0	1	0	0	0	1	0	0	0	0	0	1	1	1	0	0	0	0	0	1	1	0
308	hsa:126129	CPT1C, CATL1, CPT1-B, CPT1P, CPTI-B, CPTIC; carnitine palmitoyltransferase 1C (EC:2.3.1.21); K08765 carnitine O-palmitoyltransferase 1 [EC:2.3.1.21]	0	0	0	0	0	0	0	0	0	0	0	0	1	0	0	0	0	0	0	0	0	0	0	0	0	0	0	0	0	0	0	0	0	0	1	0	0	0	0	0	0	0	0	0	0	1	0
309	hsa:79877	DCAKD; dephospho-CoA kinase domain containing	1	0	1	1	0	1	1	0	1	1	1	1	1	1	1	1	1	1	1	1	1	1	1	1	1	1	1	1	0	1	1	1	1	1	1	1	0	1	1	1	1	1	1	0	1	1	0
310	hsa:84869	CBR4, SDR45C1; carbonyl reductase 4 (EC:1.1.1.-); K11539 carbonyl reductase 4 [EC:1.1.1.-]	1	1	1	1	1	1	1	1	1	1	1	1	1	1	1	1	1	1	1	1	1	1	1	1	1	1	1	1	1	1	1	1	1	0	1	1	1	1	1	1	1	1	1	1	1	1	0
311	hsa:125228	FAM210A, C18orf19, HsT2329; family with sequence similarity 210, member A	0	0	0	0	0	0	0	0	0	0	0	0	0	0	0	0	0	0	0	0	0	0	0	0	0	0	0	0	0	0	0	0	0	0	0	0	0	0	0	0	0	0	0	0	0	1	0
312	hsa:84129	ACAD11, ACAD-11; acyl-CoA dehydrogenase family, member 11; K11730 acyl-CoA dehydrogenase family member 11	1	0	0	0	0	1	0	0	0	1	1	1	1	1	1	0	0	1	0	1	1	1	1	1	1	0	1	1	1	1	0	0	1	0	1	0	1	1	0	1	1	1	0	1	1	1	0
313	hsa:10574	CCT7, CCTETA, CCTH, NIP7-1, TCP1ETA; chaperonin containing TCP1, subunit 7 (eta); K09499 T-complex protein 1 subunit eta	1	1	0	1	1	1	0	1	1	1	0	1	1	1	1	0	1	1	1	1	1	1	1	1	1	1	1	0	1	1	0	1	1	0	1	1	1	1	0	1	1	1	1	1	1	1	1
314	hsa:6843	VAMP1, SYB1, VAMP-1; vesicle-associated membrane protein 1 (synaptobrevin 1); K08510 vesicle-associated membrane protein 1	0	0	0	0	0	0	0	0	0	0	0	0	1	0	0	0	0	0	0	0	0	0	0	0	0	0	0	0	0	0	0	0	0	0	0	0	0	0	0	0	0	0	0	0	0	1	0
315	hsa:8540	AGPS, ADAP-S, ADAS, ADHAPS, ADPS, ALDHPSY; alkylglycerone phosphate synthase (EC:2.5.1.26); K00803 alkyldihydroxyacetonephosphate synthase [EC:2.5.1.26]	1	1	1	1	0	1	1	0	1	1	1	1	1	1	1	0	0	1	0	1	1	0	0	0	1	1	1	0	1	1	1	1	1	1	1	1	1	1	0	1	0	1	1	1	1	1	0
316	hsa:55278	QRSL1, GatA; glutaminyl-tRNA synthase (glutamine-hydrolyzing)-like 1; K02433 aspartyl-tRNA(Asn)/glutamyl-tRNA(Gln) amidotransferase subunit A [EC:6.3.5.6 6.3.5.7]	1	1	0	1	1	1	0	0	1	1	1	1	1	1	0	1	1	1	1	1	1	1	1	1	1	1	1	1	1	1	0	1	1	0	1	1	0	1	1	1	0	1	0	1	1	1	1
317	hsa:441024	MTHFD2L; methylenetetrahydrofolate dehydrogenase (NADP+ dependent) 2-like (EC:3.5.4.9 1.5.1.15); K13403 methylenetetrahydrofolate dehydrogenase(NAD+) / 5,10-methenyltetrahydrofolate cyclohydrolase [EC:1.5.1.15 3.5.4.9]	1	1	1	1	0	1	0	0	1	1	1	1	1	1	1	1	1	1	1	1	1	1	1	0	1	1	1	1	0	1	1	1	1	0	1	0	1	1	1	1	1	1	1	0	1	1	0
318	hsa:10588	MTHFS, HsT19268; 5,10-methenyltetrahydrofolate synthetase (5-formyltetrahydrofolate cyclo-ligase) (EC:6.3.3.2); K01934 5-formyltetrahydrofolate cyclo-ligase [EC:6.3.3.2]	1	1	1	1	0	1	0	0	0	1	1	0	1	0	1	1	0	0	1	0	0	1	1	0	0	1	1	1	0	1	0	1	1	1	1	0	0	0	1	1	1	0	1	0	1	1	0
319	hsa:54940	OCIAD1, ASRIJ, OCIA, TPA018; OCIA domain containing 1	0	0	0	0	0	0	0	0	0	0	0	0	0	0	0	0	0	0	0	0	0	0	0	0	0	0	0	0	0	0	0	0	0	0	0	0	0	0	0	0	0	0	0	0	0	1	0
320	hsa:60558	GUF1, EF-4; GUF1 GTPase homolog (S. cerevisiae)	1	0	1	1	1	1	0	1	1	1	1	0	1	1	1	1	1	1	1	1	1	1	1	1	1	1	1	1	1	1	1	1	1	1	1	1	0	1	1	1	1	1	1	1	1	1	1
321	hsa:339229	OXLD1, C17orf90; oxidoreductase-like domain containing 1	0	0	0	0	0	0	0	0	0	0	0	0	0	0	0	0	0	0	0	0	0	0	0	0	0	0	0	0	0	0	0	0	0	0	0	0	0	0	0	0	0	0	0	0	0	0	0
322	hsa:84419	C15orf48, FOAP-11, NMES1; chromosome 15 open reading frame 48	0	0	0	0	0	0	0	0	0	0	0	0	0	0	0	0	0	0	0	0	0	0	0	0	0	0	0	0	0	0	0	0	0	0	0	0	0	0	0	0	0	0	0	0	0	0	0
323	hsa:51700	CYB5R2, B5R.2; cytochrome b5 reductase 2 (EC:1.6.2.2); K00326 cytochrome-b5 reductase [EC:1.6.2.2]	0	0	1	1	0	1	0	1	0	1	1	1	1	1	1	0	0	1	1	1	1	1	0	0	0	1	1	0	0	0	0	1	1	1	1	0	1	1	0	1	0	1	1	0	0	1	1
324	hsa:53917	RAB24; RAB24, member RAS oncogene family; K07912 Ras-related protein Rab-24	0	0	0	0	0	1	0	1	0	0	0	0	1	0	0	0	0	0	0	0	0	0	0	0	0	0	0	0	0	0	0	0	1	0	0	0	0	0	0	0	1	0	0	0	0	1	0
325	hsa:84896	ATAD1, AFDC1, THORASE; ATPase family, AAA domain containing 1 (EC:3.6.1.3)	1	1	1	1	1	1	0	1	1	1	1	1	1	1	1	1	1	1	0	1	1	1	1	1	1	1	1	1	1	1	0	1	1	0	1	1	0	1	0	1	1	1	1	1	1	1	1
326	hsa:9751	SNPH, bA314N13.5; syntaphilin	0	0	0	0	0	0	0	0	0	0	0	0	0	0	0	0	0	0	0	0	0	0	0	0	0	0	0	0	0	0	0	0	0	0	0	0	0	0	0	0	0	0	0	1	0	1	0
327	hsa:60491	NIF3L1, ALS2CR1, CALS-7; NIF3 NGG1 interacting factor 3-like 1 (S. cerevisiae)	1	0	0	1	0	1	0	0	1	0	0	0	1	1	0	0	1	0	0	0	1	0	0	1	0	0	0	1	0	1	0	1	0	1	1	1	1	1	1	0	1	0	1	0	0	0	1
328	hsa:55177	RMDN3, FAM82A2, FAM82C, RMD-3, RMD3, ptpip51; regulator of microtubule dynamics 3	0	0	0	0	0	0	0	0	0	0	0	0	1	0	0	0	0	0	0	0	0	0	0	0	0	0	0	0	0	0	0	0	0	0	0	0	0	0	0	0	0	0	0	0	0	1	0
329	hsa:144363	LYRM5; LYR motif containing 5	0	0	0	0	0	0	0	0	0	0	0	0	1	0	0	0	0	0	0	0	0	0	0	0	0	0	0	0	0	0	0	0	0	0	0	0	0	0	0	0	0	0	0	0	0	1	0
330	hsa:284273	ZADH2; zinc binding alcohol dehydrogenase domain containing 2; K07119	1	1	1	1	0	1	0	0	1	1	1	1	1	1	0	1	0	1	0	1	1	0	0	1	1	1	1	1	1	1	0	1	1	1	1	1	0	1	1	1	1	1	1	1	1	1	0
331	hsa:29964	PRICKLE4, C6orf49, OBTP, OEBT, TOMM6; prickle homolog 4 (Drosophila)	0	0	0	0	0	0	0	0	0	0	0	0	1	0	0	0	0	0	0	0	0	0	0	0	0	0	0	0	0	0	0	0	0	0	0	0	0	0	0	0	0	0	0	0	0	1	0
332	hsa:10350	ABCA9, EST640918; ATP-binding cassette, sub-family A (ABC1), member 9; K05651 ATP-binding cassette, subfamily A (ABC1), member 9	1	0	1	1	0	1	0	1	1	1	1	1	1	1	1	1	1	1	0	1	1	1	0	1	1	1	1	1	1	1	0	1	1	1	1	1	0	1	1	1	1	1	1	1	1	1	1
333	hsa:5264	PHYH, LN1, LNAP1, PAHX, PHYH1, RD; phytanoyl-CoA 2-hydroxylase (EC:1.14.11.18); K00477 phytanoyl-CoA hydroxylase [EC:1.14.11.18]	0	0	0	0	0	0	0	0	1	0	0	0	1	1	0	0	0	0	0	0	0	0	0	0	0	0	0	0	0	0	0	0	0	0	0	0	0	0	0	0	0	0	0	0	0	1	0
334	hsa:57143	ADCK1; aarF domain containing kinase 1; K08869 aarF domain-containing kinase	1	0	0	1	0	1	0	0	1	1	1	0	1	1	0	1	0	1	1	1	1	1	0	0	1	1	1	0	1	0	0	1	1	1	1	1	0	1	0	1	0	1	1	0	1	1	0
335	hsa:55074	OXR1, TLDC3; oxidation resistance 1	1	0	0	1	0	0	0	0	0	1	0	0	1	0	0	0	0	0	1	0	0	0	0	1	0	0	0	0	0	0	0	0	0	0	0	0	0	0	0	0	0	0	0	0	0	1	0
336	hsa:23288	IQCE, 1700028P05Rik; IQ motif containing E	0	0	0	0	0	0	0	0	0	0	0	0	0	0	0	0	0	0	0	0	0	0	0	0	0	0	0	0	0	0	0	0	0	0	0	0	0	0	0	0	0	0	0	0	0	0	0
337	hsa:11067	C10orf10, DEPP, FIG; chromosome 10 open reading frame 10	0	0	0	0	0	0	0	0	0	0	0	0	0	0	0	0	0	0	0	0	0	0	0	0	0	0	0	0	0	0	0	0	0	0	0	0	0	0	0	0	0	0	0	0	0	0	0
338	hsa:153768	PRELID2; PRELI domain containing 2	0	0	0	0	0	0	0	0	0	0	0	0	1	0	0	0	0	0	0	0	0	0	0	0	0	0	0	0	0	0	0	0	0	0	0	0	0	0	0	0	0	0	0	0	0	1	0
339	hsa:84881	RPUSD4; RNA pseudouridylate synthase domain containing 4 (EC:5.4.99.12)	1	0	1	1	1	1	1	0	1	1	1	1	1	1	1	1	1	1	1	1	1	1	1	1	1	1	1	1	0	1	1	1	1	0	1	1	0	1	1	1	1	1	1	0	1	1	0
340	hsa:4141	MARS, METRS, MRS, MTRNS; methionyl-tRNA synthetase (EC:6.1.1.10); K01874 methionyl-tRNA synthetase [EC:6.1.1.10]	1	1	1	1	1	1	1	1	1	1	1	1	1	1	1	1	1	1	0	1	1	1	0	1	1	1	1	1	1	1	1	1	1	1	1	1	1	1	1	1	1	1	1	1	1	1	1
341	hsa:25880	TMEM186, C16orf51; transmembrane protein 186	0	0	0	0	0	0	0	0	0	0	0	0	0	0	0	0	0	0	0	0	0	0	0	0	0	0	0	0	0	0	0	0	0	0	0	0	0	0	0	0	0	0	0	0	0	1	0
342	hsa:11112	HIBADH, NS5ATP1; 3-hydroxyisobutyrate dehydrogenase (EC:1.1.1.31); K00020 3-hydroxyisobutyrate dehydrogenase [EC:1.1.1.31]	1	0	1	1	0	1	1	1	1	1	1	1	1	1	1	0	1	1	0	1	1	0	1	0	0	1	1	0	1	1	1	1	1	0	1	0	0	1	1	1	0	1	1	1	1	1	0
343	hsa:84293	FAM213A, C10orf58, PAMM; family with sequence similarity 213, member A	0	0	0	0	0	0	0	0	0	0	0	0	1	0	0	0	0	0	0	0	0	0	0	0	0	0	0	0	0	0	0	0	0	0	0	0	0	0	0	0	0	0	0	0	0	0	0
344	hsa:10922	FASTK, FAST; Fas-activated serine/threonine kinase (EC:2.7.11.8); K08290 Fas-activated serine/threonine kinase [EC:2.7.11.8]	0	0	0	0	0	0	0	0	0	0	0	0	0	0	0	0	0	0	0	0	0	0	0	0	0	0	0	0	0	0	0	0	0	0	0	0	0	0	0	0	0	0	0	0	0	0	0
345	hsa:57149	LYRM1, A211C6.1; LYR motif containing 1	0	0	0	0	1	0	0	0	0	0	0	0	1	0	0	0	0	0	0	0	0	0	0	0	0	0	0	0	0	0	0	0	0	0	0	0	0	0	0	0	0	0	0	0	0	0	0
346	hsa:9230	RAB11B, H-YPT3; RAB11B, member RAS oncogene family; K07905 Ras-related protein Rab-11B	0	0	0	0	0	0	0	1	0	1	0	0	1	0	1	0	0	0	0	0	0	0	0	0	0	0	0	0	1	0	0	0	1	0	0	0	1	1	0	0	0	0	0	0	0	1	0
347	hsa:2182	ACSL4, ACS4, FACL4, LACS4, MRX63, MRX68; acyl-CoA synthetase long-chain family member 4 (EC:6.2.1.3); K01897 long-chain acyl-CoA synthetase [EC:6.2.1.3]	1	1	1	1	0	1	0	0	1	1	1	1	1	1	0	0	1	1	1	1	1	0	0	1	1	1	1	1	1	1	0	1	1	1	1	1	1	1	1	1	0	1	1	1	1	1	0
348	hsa:51762	RAB8B; RAB8B, member RAS oncogene family; K07902 Ras-related protein Rab-8B	0	1	0	0	0	0	0	1	0	1	0	0	1	0	0	0	0	0	0	0	0	0	0	0	0	0	0	0	0	0	0	0	1	0	0	1	0	1	0	0	0	0	0	0	0	1	0
349	hsa:54988	ACSM5; acyl-CoA synthetase medium-chain family member 5 (EC:6.2.1.2); K01896 medium-chain acyl-CoA synthetase [EC:6.2.1.2]	1	1	1	1	1	1	1	0	1	1	1	1	1	1	0	0	1	1	1	1	1	0	1	1	1	1	1	1	1	1	0	1	1	0	1	1	1	1	1	1	0	1	1	1	1	1	1
350	hsa:4817	NIT1; nitrilase 1; K01506 [EC:3.5.-.-]	1	0	0	1	0	1	1	1	1	1	1	1	1	1	0	0	1	1	1	1	1	0	1	1	0	1	1	0	1	1	1	1	1	0	1	1	0	1	1	1	1	1	0	1	1	1	1
351	hsa:79714	CCDC51; coiled-coil domain containing 51	0	0	0	0	0	0	0	0	0	0	0	0	0	0	0	0	0	0	0	0	0	0	0	0	0	0	0	0	0	0	0	0	0	0	0	0	0	0	0	0	0	0	0	0	0	1	0
352	hsa:284184	C17orf89; chromosome 17 open reading frame 89	0	0	0	0	0	0	0	0	0	0	0	0	0	0	0	0	0	0	0	0	0	0	0	0	0	0	0	0	0	0	0	0	0	0	0	0	0	0	0	0	0	0	0	0	0	0	0
353	hsa:79899	PRR5L, PROTOR2; proline rich 5 like	0	0	0	0	0	0	0	0	0	0	0	0	0	0	0	0	0	0	0	0	0	0	0	0	0	0	0	0	0	0	0	0	0	0	0	0	0	0	0	0	0	0	0	0	0	0	0
354	hsa:140876	FAM65C, C20orf175, C20orf176, dJ530I15.2, dJ530I15.3; family with sequence similarity 65, member C	0	0	0	0	0	0	0	0	0	0	0	0	0	0	0	0	0	0	0	0	0	0	0	0	0	0	0	0	0	0	0	0	0	0	0	0	0	0	0	0	0	0	0	0	0	0	0
355	hsa:94160	ABCC12, MRP9; ATP-binding cassette, sub-family C (CFTR/MRP), member 12; K05672 ATP-binding cassette, subfamily C (CFTR/MRP), member 12	1	1	1	1	0	1	1	1	1	1	1	1	1	1	1	1	1	1	1	1	1	1	0	1	1	1	1	1	1	1	0	1	1	0	1	1	0	1	0	1	1	1	1	1	1	1	1
356	hsa:29083	GTPBP8, HSPC135; GTP-binding protein 8 (putative)	1	1	1	1	1	1	1	0	1	1	1	1	1	1	1	1	1	1	1	1	1	1	1	0	1	1	1	1	0	1	0	1	1	0	1	1	0	1	1	1	1	1	1	1	1	0	1
357	hsa:26073	POLDIP2, PDIP38, POLD4; polymerase (DNA-directed), delta interacting protein 2; K17809 polymerase delta-interacting protein 2	0	0	0	0	0	0	0	0	0	1	0	0	1	0	0	1	0	1	0	1	1	0	1	0	0	1	1	0	0	0	0	1	1	0	0	0	0	0	0	1	0	1	0	0	1	1	0
358	hsa:81855	SFXN3, BA108L7.2, SFX3; sideroflexin 3	0	0	0	0	0	0	0	0	0	0	0	0	1	0	0	0	0	0	0	0	0	0	0	0	0	0	0	0	0	0	0	0	0	0	0	0	0	0	0	0	0	0	0	0	0	1	0
359	hsa:224	ALDH3A2, ALDH10, FALDH, SLS; aldehyde dehydrogenase 3 family, member A2 (EC:1.2.1.3); K00128 aldehyde dehydrogenase (NAD+) [EC:1.2.1.3]	1	1	1	1	0	1	0	0	1	1	1	1	1	1	1	1	0	1	0	1	1	0	0	1	1	1	1	1	1	1	1	0	1	1	1	0	0	1	0	1	1	1	1	1	1	1	0
360	hsa:283377	SPRYD4; SPRY domain containing 4	0	0	0	0	0	0	0	0	0	0	0	0	1	0	0	0	0	0	0	0	0	0	0	0	0	0	0	0	0	0	0	0	0	0	0	0	0	0	0	0	0	0	0	0	0	1	0
361	hsa:4913	NTHL1, NTH1, OCTS3; nth endonuclease III-like 1 (E. coli) (EC:4.2.99.18); K10773 endonuclease III [EC:4.2.99.18]	1	1	1	1	1	1	1	1	1	1	1	1	1	1	1	1	1	1	1	1	1	1	0	1	1	1	1	1	1	1	0	1	1	1	1	1	1	1	1	1	1	1	1	1	1	1	1
362	hsa:11022	TDRKH, TDRD2; tudor and KH domain containing	0	0	0	0	0	0	0	1	0	0	0	0	1	0	0	1	0	0	0	0	0	1	0	0	0	0	0	0	0	0	1	0	0	0	0	0	0	0	0	1	0	0	0	0	0	1	0
363	hsa:55969	C20orf24, RIP5; chromosome 20 open reading frame 24	0	0	0	0	0	0	0	0	0	0	0	0	1	0	0	0	0	0	0	0	0	0	0	0	0	0	0	0	0	0	0	0	0	0	0	0	0	0	0	0	1	0	0	0	0	1	0
364	hsa:117145	THEM4, CTMP; thioesterase superfamily member 4 (EC:3.1.2.2); K16339 thioesterase superfamily member 4	1	0	0	1	0	0	1	0	0	1	0	1	1	0	0	0	1	0	1	1	0	0	0	0	0	0	0	0	0	0	0	0	0	0	1	1	0	1	0	0	0	0	0	0	0	0	0
365	hsa:9489	PGS1; phosphatidylglycerophosphate synthase 1 (EC:2.7.8.5); K00995 CDP-diacylglycerol--glycerol-3-phosphate 3-phosphatidyltransferase [EC:2.7.8.5]	0	0	1	0	0	0	0	0	0	0	0	0	1	0	0	0	0	0	0	0	0	0	0	0	0	0	1	0	0	0	0	0	0	0	0	0	0	0	0	0	0	0	1	0	0	1	0
366	hsa:6342	SCP2, NLTP, NSL-TP, SCP-2, SCP-CHI, SCP-X, SCPX; sterol carrier protein 2 (EC:2.3.1.176); K08764 sterol carrier protein 2 [EC:2.3.1.176]	1	0	1	1	0	1	0	1	0	1	1	0	1	1	1	0	0	1	0	1	1	0	1	1	1	0	1	0	1	1	0	1	1	0	1	0	0	1	0	1	1	1	0	1	0	1	1
367	hsa:118881	COMTD1; catechol-O-methyltransferase domain containing 1	1	1	0	1	0	1	1	0	0	0	1	1	1	1	1	1	0	1	1	0	1	0	0	1	0	0	1	1	0	0	1	0	0	1	1	0	1	1	0	0	1	0	0	0	1	0	0
368	hsa:64753	CCDC136; coiled-coil domain containing 136	0	0	0	0	0	0	0	1	0	0	0	0	0	0	0	0	0	0	0	0	0	0	0	0	0	0	0	0	0	0	0	0	0	0	0	0	0	0	0	0	1	0	0	1	0	1	0
369	hsa:23761	PISD, DJ858B16, PSD, PSDC, PSSC, dJ858B16.2; phosphatidylserine decarboxylase (EC:4.1.1.65); K01613 phosphatidylserine decarboxylase [EC:4.1.1.65]	1	0	1	0	0	0	0	0	1	1	1	0	1	0	0	0	0	1	0	1	1	0	0	1	0	0	1	0	0	0	0	1	1	0	0	0	0	0	1	0	1	1	1	0	0	1	1
370	hsa:79979	TRMT2B, CXorf34, dJ341D10.3; tRNA methyltransferase 2 homolog B (S. cerevisiae) (EC:2.1.1.35); K15331 tRNA (uracil-5-)-methyltransferase [EC:2.1.1.35]	1	1	1	1	1	0	0	1	0	1	1	0	1	0	1	0	1	1	0	1	1	1	0	1	0	1	1	1	0	1	0	1	1	0	0	1	1	1	0	0	1	1	1	0	0	1	0
371	hsa:4677	NARS, ASNRS, NARS1; asparaginyl-tRNA synthetase (EC:6.1.1.22); K01893 asparaginyl-tRNA synthetase [EC:6.1.1.22]	1	1	1	1	1	1	0	1	1	1	1	1	1	1	1	1	1	1	1	1	1	1	1	1	1	1	1	1	1	1	1	1	1	1	1	1	0	1	1	1	1	1	1	1	1	1	1
372	hsa:51250	C6orf203, PRED31, RP11-59I9.1; chromosome 6 open reading frame 203	0	0	0	0	0	0	0	0	0	0	0	0	0	0	0	0	0	0	0	0	0	0	0	0	0	0	0	0	0	0	0	0	0	0	0	0	0	0	0	0	0	0	0	0	0	1	0
373	hsa:57616	TSHZ3, TSH3, ZNF537; teashirt zinc finger homeobox 3; K09236 teashirt	0	0	0	0	0	0	0	0	0	0	0	0	0	0	0	0	0	0	0	0	0	0	0	0	0	0	0	0	1	0	0	0	0	0	0	0	0	0	0	0	0	0	0	0	0	1	0
374	hsa:1819	DRG2; developmentally regulated GTP binding protein 2; K06944	1	1	1	1	1	1	1	0	1	1	1	1	1	1	1	1	1	1	0	1	1	1	1	1	1	1	1	1	1	1	0	1	1	1	1	1	1	1	1	1	1	1	1	1	1	1	1
375	hsa:23590	PDSS1, COQ1, COQ10D2, DPS, RP13-16H11.3, SPS, TPRT, TPT, TPT_1, hDPS1; prenyl (decaprenyl) diphosphate synthase, subunit 1 (EC:2.5.1.91); K12504 decaprenyl-diphosphate synthase subunit 1 [EC:2.5.1.91]	1	1	1	1	1	1	0	1	1	1	1	0	1	1	1	1	1	1	0	1	1	1	1	1	1	1	1	1	1	1	1	1	1	0	1	1	1	1	1	1	1	1	1	1	1	1	1
376	hsa:80142	PTGES2, C9orf15, GBF-1, GBF1, PGES2, mPGES-2; prostaglandin E synthase 2 (EC:5.3.99.3); K05309 microsomal prostaglandin-E synthase 2 [EC:5.3.99.3]	0	0	0	0	0	0	0	0	0	0	0	0	0	0	0	0	0	0	0	0	0	0	0	0	0	0	0	0	0	0	0	0	0	0	0	0	0	0	0	0	0	0	0	0	0	1	0
377	hsa:64172	OSGEPL1, Qri7; O-sialoglycoprotein endopeptidase-like 1 (EC:3.4.24.57); K01409 O-sialoglycoprotein endopeptidase [EC:3.4.24.57]	1	1	1	1	1	1	1	1	1	1	1	1	1	1	1	1	1	1	1	1	1	1	0	1	1	1	1	1	1	1	1	1	1	1	1	1	0	1	1	1	1	1	1	1	1	1	1
378	hsa:4898	NRD1, hNRD1, hNRD2; nardilysin (N-arginine dibasic convertase) (EC:3.4.24.61); K01411 nardilysin [EC:3.4.24.61]	1	1	1	1	0	1	0	1	1	1	1	1	1	1	0	1	0	1	1	1	0	0	0	1	0	1	1	0	0	0	0	0	1	0	1	0	0	1	0	0	1	1	1	1	1	1	0
379	hsa:51110	LACTB2; lactamase, beta 2	1	1	1	1	1	1	0	0	1	1	1	1	1	1	1	0	1	1	1	1	1	1	1	0	1	1	1	1	1	1	0	1	1	0	1	1	1	1	0	1	1	1	1	1	1	1	1
380	hsa:51012	SLMO2, C20orf45, PRELID3B, dJ543J19.5; slowmo homolog 2 (Drosophila)	0	0	0	0	0	0	0	0	0	0	0	0	1	0	1	0	0	0	0	0	0	0	0	0	0	0	0	0	0	0	0	0	0	0	0	0	0	0	0	0	0	0	0	0	0	1	0
381	hsa:51056	LAP3, LAP, LAPEP, PEPS; leucine aminopeptidase 3 (EC:3.4.11.5 3.4.11.1); K11142 cytosol aminopeptidase [EC:3.4.11.1 3.4.11.5]	0	1	1	0	0	1	1	0	1	1	1	1	1	1	0	1	1	1	0	1	1	0	1	0	1	1	1	1	0	0	0	1	1	1	1	1	0	1	0	1	1	1	1	1	1	1	0
382	hsa:115817	DHRS1, SDR19C1; dehydrogenase/reductase (SDR family) member 1; K11163 dehydrogenase/reductase SDR family member 1 [EC:1.1.-.-]	1	1	1	1	1	1	0	1	1	1	1	0	1	1	1	1	1	1	0	1	1	1	1	1	1	1	1	1	1	1	1	1	1	0	1	1	0	1	1	1	1	1	1	1	1	1	0
383	hsa:55676	SLC30A6, MST103, MSTP103, ZNT6; solute carrier family 30 (zinc transporter), member 6; K14693 solute carrier family 30 (zinc transporter), member 6	1	0	0	0	0	1	1	0	1	0	1	1	1	0	0	1	0	0	0	0	0	0	1	1	0	0	0	0	0	0	0	0	0	1	1	0	0	1	0	0	0	0	0	0	0	1	0
384	hsa:54677	CROT, COT; carnitine O-octanoyltransferase (EC:2.3.1.137); K05940 carnitine O-octanoyltransferase [EC:2.3.1.137]	0	0	0	0	0	0	0	0	0	0	0	0	1	0	0	0	0	0	0	0	0	0	0	0	0	0	0	0	0	0	0	0	0	0	1	0	0	0	0	0	0	0	0	0	0	1	0
385	hsa:83693	HSDL1, SDR12C3; hydroxysteroid dehydrogenase like 1	1	1	1	1	1	1	1	1	1	1	1	1	1	1	1	1	1	1	1	1	1	0	1	1	1	1	1	1	1	1	0	1	1	0	1	1	0	1	0	1	1	1	1	1	1	1	0
386	hsa:128387	TATDN3; TatD DNase domain containing 3; K03424 TatD DNase family protein [EC:3.1.21.-]	1	1	1	1	0	1	1	1	1	1	1	1	1	1	1	1	1	1	1	1	1	1	0	1	1	1	1	1	1	1	1	1	1	1	1	1	0	1	1	1	1	1	1	1	1	1	0
387	hsa:79814	AGMAT; agmatine ureohydrolase (agmatinase) (EC:3.5.3.11); K01480 agmatinase [EC:3.5.3.11]	1	0	0	1	1	1	0	1	1	0	1	1	1	0	1	0	0	1	1	1	0	0	0	1	1	0	1	0	1	1	0	0	1	0	1	1	0	1	0	1	1	1	0	1	0	0	1
388	hsa:160760	PPTC7, TA-PP2C, TAPP2C; PTC7 protein phosphatase homolog (S. cerevisiae) (EC:3.1.3.16); K17508 protein phosphatase 2C homolog 7 [EC:3.1.3.16]	0	0	0	0	0	0	0	0	0	0	0	0	1	0	0	0	0	0	0	0	0	0	0	0	0	0	0	1	0	0	0	0	0	0	0	0	0	0	0	0	0	0	0	0	0	1	0
389	hsa:192286	HIGD2A, RCF1b; HIG1 hypoxia inducible domain family, member 2A	0	0	0	0	0	0	0	0	0	0	0	0	1	0	0	0	0	0	0	0	0	0	0	0	0	0	0	0	0	0	0	0	0	0	0	0	0	0	0	0	0	0	0	0	0	1	0
390	hsa:221545	C6orf136; chromosome 6 open reading frame 136	0	0	0	0	0	0	0	0	0	0	0	0	0	0	0	0	0	0	0	0	0	0	0	0	0	0	0	0	0	0	0	0	0	0	0	0	0	0	0	0	0	0	0	0	0	1	0
391	hsa:8424	BBOX1, BBH, BBOX, G-BBH, gamma-BBH; butyrobetaine (gamma), 2-oxoglutarate dioxygenase (gamma-butyrobetaine hydroxylase) 1 (EC:1.14.11.1); K00471 gamma-butyrobetaine dioxygenase [EC:1.14.11.1]	0	0	0	0	0	0	0	0	0	0	0	0	1	0	0	0	0	0	0	0	0	0	0	0	0	0	0	0	0	0	0	0	0	0	0	0	0	0	0	0	0	0	0	0	0	1	0
392	hsa:125988	C19orf70, P117, QIL1; chromosome 19 open reading frame 70	0	0	0	0	0	0	0	0	0	0	0	0	0	0	0	0	0	0	0	0	0	0	0	0	0	0	0	0	0	0	0	0	0	0	0	0	0	0	0	0	0	0	0	0	0	0	0
393	hsa:54059	YBEY, C21orf57; ybeY metallopeptidase (putative)	1	1	0	1	0	0	0	0	1	1	1	1	0	1	1	0	1	0	0	0	1	0	0	0	1	0	1	1	0	1	0	1	1	0	0	1	1	0	0	0	1	0	0	0	0	0	0
394	hsa:55739	CARKD, LP3298; carbohydrate kinase domain containing (EC:4.2.1.93); K17757 ATP-dependent NAD(P)H-hydrate dehydratase [EC:4.2.1.93]	1	1	0	1	0	1	0	1	1	1	1	1	1	1	0	0	1	1	1	0	1	1	0	0	1	0	1	1	1	1	0	1	1	0	1	1	0	1	0	0	0	0	0	1	0	1	1
395	hsa:94081	SFXN1; sideroflexin 1	0	0	0	0	0	0	0	0	1	0	0	0	1	0	0	0	0	0	0	0	0	0	0	0	0	0	0	0	0	0	0	0	0	0	0	0	0	0	0	0	0	0	0	0	0	1	0
396	hsa:81570	CLPB, HSP78, SKD3; ClpB caseinolytic peptidase B homolog (E. coli); K03695 ATP-dependent Clp protease ATP-binding subunit ClpB	1	1	1	1	0	1	1	0	1	1	1	0	1	1	1	1	1	1	1	1	1	1	1	1	1	1	1	1	1	1	1	1	1	0	1	1	0	1	1	1	1	1	1	0	1	1	0
397	hsa:55316	RSAD1; radical S-adenosyl methionine domain containing 1	1	0	1	1	1	1	1	1	1	1	1	1	1	1	1	0	1	1	0	1	1	1	1	1	1	1	1	1	1	1	1	1	1	0	1	1	1	1	1	1	1	1	1	0	1	1	1
398	hsa:138428	PTRH1, C9orf115, PTH1; peptidyl-tRNA hydrolase 1 homolog (S. cerevisiae) (EC:3.1.1.29); K01056 peptidyl-tRNA hydrolase, PTH1 family [EC:3.1.1.29]	1	0	1	1	1	1	1	0	1	1	1	1	1	1	1	1	1	1	0	1	1	1	1	1	1	1	1	1	0	1	1	1	1	0	1	1	1	1	1	1	1	1	1	0	1	0	0
399	hsa:6210	RPS15A, S15a; ribosomal protein S15a; K02957 small subunit ribosomal protein S15Ae	1	1	1	1	1	1	1	1	1	1	1	1	1	1	1	1	0	1	1	1	1	1	0	0	1	1	1	1	1	1	1	1	1	0	1	1	0	1	1	1	1	1	1	1	1	1	1
400	hsa:6164	RPL34, L34; ribosomal protein L34; K02915 large subunit ribosomal protein L34e	0	0	0	0	0	0	0	0	0	0	0	0	0	0	0	0	0	0	0	0	0	0	0	0	0	0	0	0	0	0	0	0	0	0	0	0	0	0	0	0	0	0	0	1	0	1	0
401	hsa:55735	DNAJC11, dJ126A5.1; DnaJ (Hsp40) homolog, subfamily C, member 11; K09531 DnaJ homolog subfamily C member 11	1	1	1	1	1	1	1	1	1	1	1	1	1	1	1	1	1	1	1	1	1	1	1	1	1	1	1	1	0	1	1	1	1	1	1	1	1	1	1	1	1	1	1	0	1	1	0
402	hsa:4736	RPL10A, Csa-19, L10A, NEDD6; ribosomal protein L10a (EC:3.6.5.3); K02865 large subunit ribosomal protein L10Ae	1	0	0	0	0	0	1	0	0	0	0	1	1	1	0	0	0	0	0	0	0	0	0	0	1	0	0	1	1	0	0	0	0	0	0	1	0	1	0	0	0	0	0	1	0	1	0
403	hsa:3422	IDI1, IPP1, IPPI1; isopentenyl-diphosphate delta isomerase 1 (EC:5.3.3.2); K01823 isopentenyl-diphosphate delta-isomerase [EC:5.3.3.2]	0	0	0	0	0	1	0	0	0	0	0	0	1	0	0	0	0	0	0	0	0	0	0	0	0	0	1	0	0	0	0	1	0	1	1	0	0	1	1	0	0	0	0	0	0	1	0
404	hsa:1962	EHHADH, ECHD, L-PBE, LBFP, LBP, PBFE; enoyl-CoA, hydratase/3-hydroxyacyl CoA dehydrogenase (EC:1.1.1.35 5.3.3.8 4.2.1.17); K07514 enoyl-CoA hydratase / 3-hydroxyacyl-CoA dehydrogenase / 3,2-trans-enoyl-CoA isomerase [EC:4.2.1.17 1.1.1.35 5.3.3.8]	1	0	0	0	1	1	1	0	0	1	1	1	1	1	1	0	0	1	0	1	1	1	1	0	1	0	1	0	1	1	1	0	1	1	1	0	0	1	0	1	1	1	1	1	0	1	0
405	hsa:223	ALDH9A1, ALDH4, ALDH7, ALDH9, E3, TMABADH; aldehyde dehydrogenase 9 family, member A1 (EC:1.2.1.3 1.2.1.19 1.2.1.47); K00149 aldehyde dehydrogenase family 9 member A1 [EC:1.2.1.47 1.2.1.3]	1	1	1	1	0	1	0	0	1	1	1	1	1	1	1	1	0	1	0	1	1	1	1	1	1	1	1	1	1	1	1	1	1	0	1	0	1	1	1	1	1	1	1	1	1	1	0
406	hsa:5860	QDPR, DHPR, PKU2, SDR33C1; quinoid dihydropteridine reductase (EC:1.5.1.34); K00357 dihydropteridine reductase [EC:1.5.1.34]	0	0	0	0	0	1	1	0	0	0	0	0	1	0	0	0	0	1	0	0	0	0	0	0	0	0	0	0	0	0	0	1	0	0	0	0	1	1	0	0	0	1	0	0	1	1	0
407	hsa:51409	HEMK1, HEMK, MTQ1; HemK methyltransferase family member 1; K00599 [EC:2.1.1.-]	1	1	1	1	1	1	0	1	1	1	1	1	1	1	1	1	1	1	1	1	1	1	1	1	1	1	1	1	1	1	1	1	1	1	1	1	0	1	1	1	1	1	1	0	1	1	1
408	hsa:79064	TMEM223; transmembrane protein 223	0	0	0	0	0	0	0	0	0	0	0	0	0	0	0	0	0	0	0	0	0	0	0	0	0	0	0	0	0	0	0	0	0	0	0	0	0	0	0	0	0	0	0	0	0	1	0
409	hsa:90956	ADCK2, AARF; aarF domain containing kinase 2; K08869 aarF domain-containing kinase	1	0	0	1	0	1	0	0	1	1	1	0	1	1	0	1	0	1	1	1	1	1	0	0	1	1	1	0	1	0	1	1	1	0	1	1	1	1	0	1	0	1	1	0	1	1	0
410	hsa:27069	GHITM, DERP2, HSPC282, MICS1, PTD010, TMBIM5; growth hormone inducible transmembrane protein	0	0	0	0	0	0	0	0	1	0	0	0	1	0	0	0	0	0	0	0	0	0	0	0	0	1	0	0	0	0	1	0	0	0	0	0	0	0	0	0	0	0	0	0	0	1	0
411	hsa:8942	KYNU; kynureninase (EC:3.7.1.3); K01556 kynureninase [EC:3.7.1.3]	0	0	0	0	0	1	1	0	0	0	1	1	1	0	0	0	0	0	0	0	0	0	0	0	0	0	0	0	1	0	1	0	1	0	1	0	0	1	0	0	1	1	0	1	0	0	0
412	hsa:284486	THEM5; thioesterase superfamily member 5 (EC:3.1.2.2)	1	0	0	1	0	0	1	0	0	1	0	1	1	0	0	0	0	0	1	0	0	0	0	0	0	0	0	0	0	0	0	0	0	0	1	1	0	1	0	0	0	0	0	0	0	0	0
413	hsa:8574	AKR7A2, AFAR, AFAR1, AFB1-AR1, AKR7; aldo-keto reductase family 7, member A2 (aflatoxin aldehyde reductase) (EC:1.1.1.n11); K15303 aflatoxin B1 aldehyde reductase	1	0	1	0	0	1	1	0	1	1	1	0	1	1	1	0	0	1	0	1	1	1	0	1	1	1	1	1	1	1	1	1	1	1	1	1	0	1	1	1	1	1	1	1	1	1	1
414	hsa:55326	AGPAT5, 1AGPAT5, LPAATE; 1-acylglycerol-3-phosphate O-acyltransferase 5 (EC:2.3.1.51)	1	0	1	0	0	0	0	0	0	1	1	0	1	0	1	1	0	1	0	1	1	0	0	0	0	0	1	0	0	0	1	1	1	0	0	0	0	0	0	1	0	0	1	0	1	1	0
415	hsa:9238	TBRG4, CPR2, FASTKD4; transforming growth factor beta regulator 4	0	0	0	0	0	0	0	0	0	0	0	0	0	0	0	0	0	0	0	0	0	0	0	0	0	0	0	0	0	0	0	0	0	0	0	0	0	0	0	0	0	0	0	0	0	1	0
416	hsa:145482	PTGR2, PGR2, ZADH1; prostaglandin reductase 2 (EC:1.3.1.48); K13949 prostaglandin reductase 2 [EC:1.3.1.48]	1	1	0	0	0	1	0	0	1	0	1	1	1	1	0	0	0	1	0	1	1	0	1	0	0	0	1	0	0	0	0	1	1	0	1	0	1	1	0	1	1	1	0	0	1	1	0
417	hsa:93408	MYL10, MYLC2PL, PLRLC; myosin, light chain 10, regulatory; K12756 myosin regulatory light chain 10	0	0	0	0	0	0	0	0	0	0	0	0	1	0	0	0	0	0	0	0	0	0	0	0	0	0	0	0	0	0	0	1	0	0	0	0	0	0	0	0	0	0	0	0	0	1	0
418	hsa:57226	LYRM2, DJ122O8.2; LYR motif containing 2	0	0	0	0	0	0	0	0	0	0	0	0	0	0	0	0	0	0	0	0	0	0	0	0	0	0	0	0	0	0	0	0	0	0	0	0	0	0	0	0	0	0	0	0	0	1	0
419	hsa:27440	CECR5; cat eye syndrome chromosome region, candidate 5	0	0	0	0	0	0	0	0	0	0	0	0	1	0	0	0	0	0	0	0	1	0	0	0	0	0	0	0	0	0	0	0	0	0	0	0	0	0	0	0	1	0	0	0	0	0	0
420	hsa:118672	PSTK, C10orf89; phosphoseryl-tRNA kinase (EC:2.7.1.164); K10837 O-phosphoseryl-tRNA(Sec) kinase [EC:2.7.1.164]	0	0	0	0	0	0	1	0	0	0	1	1	1	0	0	0	0	0	0	0	0	0	0	0	0	0	0	0	0	0	0	0	0	0	0	0	0	0	0	0	0	0	0	0	0	0	0
421	hsa:83787	ARMC10, PNAS-112, PNAS112, SVH; armadillo repeat containing 10	0	0	0	0	0	0	0	0	0	0	0	0	0	0	0	0	0	0	0	0	0	0	0	0	0	0	0	0	0	0	0	0	0	0	0	0	0	0	0	0	0	0	0	0	0	1	0
422	hsa:135154	C6orf57; chromosome 6 open reading frame 57	0	0	0	0	0	0	0	0	0	0	0	0	1	0	0	0	0	0	0	0	1	0	0	0	0	0	0	0	0	0	0	0	0	0	0	0	0	0	0	0	0	1	0	0	0	1	0
423	hsa:157378	TMEM65; transmembrane protein 65	0	0	0	0	0	0	0	0	0	0	0	0	0	0	0	0	0	0	0	0	0	0	0	0	0	0	0	0	0	0	0	0	0	0	0	0	0	0	0	0	0	0	0	0	0	1	0
424	hsa:10650	SLMO1, C18orf43, HFL-EDDG1, PRELID3A; slowmo homolog 1 (Drosophila)	0	0	0	0	0	0	0	0	0	0	0	0	1	0	0	0	0	0	0	0	0	0	0	0	0	0	0	0	0	0	0	0	0	0	0	0	0	0	0	0	0	0	0	0	0	1	0
425	hsa:84263	HSDL2, C9orf99, SDR13C1; hydroxysteroid dehydrogenase like 2	1	1	1	1	1	1	0	1	1	1	1	1	1	1	1	1	0	1	0	1	1	1	0	1	1	1	1	1	1	1	1	1	1	0	1	1	1	1	1	1	1	1	0	1	1	1	0
426	hsa:8834	TMEM11, C17orf35, PM1, PMI; transmembrane protein 11	0	0	0	0	0	0	0	0	0	0	0	0	0	0	0	0	0	0	0	0	0	0	0	0	0	0	0	0	0	0	0	0	0	0	0	0	0	0	0	0	0	0	0	0	0	1	0
427	hsa:2710	GK, GK1, GKD; glycerol kinase (EC:2.7.1.30); K00864 glycerol kinase [EC:2.7.1.30]	1	1	1	0	0	1	0	1	0	1	1	1	1	1	0	0	0	1	0	1	1	0	0	1	1	0	1	1	0	0	1	0	1	0	1	1	0	1	1	1	1	1	1	1	1	1	0
428	hsa:65991	FUNDC2, DC44, HCBP6, HCC3, PD03104; FUN14 domain containing 2	0	0	0	0	0	0	0	0	0	0	0	0	0	0	0	0	0	0	0	0	0	0	0	0	0	0	0	0	0	0	0	0	0	0	0	0	0	0	0	0	0	0	0	0	0	1	0
429	hsa:201626	PDE12, 2'-PDE; phosphodiesterase 12	0	0	0	0	0	0	0	0	0	0	0	0	1	0	0	0	0	0	0	0	0	0	0	0	0	0	0	0	0	0	0	0	0	0	0	0	0	0	0	0	0	0	0	0	0	1	0
430	hsa:6165	RPL35A, DBA5, L35A; ribosomal protein L35a; K02917 large subunit ribosomal protein L35Ae	0	0	0	0	0	0	0	0	0	0	0	0	1	0	0	0	0	0	0	0	0	0	0	0	0	0	0	0	0	0	0	0	0	0	0	0	0	0	0	0	0	0	0	0	0	1	0
431	hsa:11212	PROSC; proline synthetase co-transcribed homolog (bacterial); K06997	1	0	1	1	0	1	1	1	1	1	1	1	1	1	1	0	1	1	1	1	1	1	0	1	1	1	1	1	0	1	1	1	1	0	1	1	0	1	1	1	1	1	1	0	1	1	0
432	hsa:10201	NME6, IPIA-ALPHA, NDK_6, NM23-H6; NME/NM23 nucleoside diphosphate kinase 6 (EC:2.7.4.6); K00940 nucleoside-diphosphate kinase [EC:2.7.4.6]	1	1	1	1	1	1	1	1	1	1	1	1	1	1	0	1	0	1	1	1	1	1	1	1	1	1	1	1	1	0	1	1	1	1	1	0	1	1	1	1	0	1	1	1	1	1	0
433	hsa:55066	PDPR, PDP3; pyruvate dehydrogenase phosphatase regulatory subunit (EC:1.5.8.4); K17509 pyruvate dehydrogenase phosphatase regulatory subunit	1	0	1	0	0	1	1	1	0	1	1	1	1	1	1	0	1	1	0	1	1	0	1	1	1	1	1	0	1	1	1	1	1	0	1	1	0	1	1	1	1	1	0	1	1	1	0
434	hsa:51115	RMDN1, FAM82B, RMD-1, RMD1; regulator of microtubule dynamics 1	0	0	0	0	0	0	0	0	0	0	0	0	1	0	0	0	0	0	0	0	0	0	0	0	0	0	0	0	0	0	0	0	0	0	0	0	0	0	0	0	0	0	0	0	0	1	0
435	hsa:254552	NUDT8; nudix (nucleoside diphosphate linked moiety X)-type motif 8; K01529 [EC:3.6.1.-]	0	0	0	0	0	1	0	0	1	1	1	0	0	1	0	0	1	1	0	1	1	0	0	1	1	0	1	1	1	1	1	0	1	1	1	1	0	1	0	1	1	1	0	0	0	1	0
436	hsa:84693	MCEE, GLOD2; methylmalonyl CoA epimerase (EC:5.1.99.1); K05606 methylmalonyl-CoA/ethylmalonyl-CoA epimerase [EC:5.1.99.1]	1	0	1	1	0	0	1	1	0	1	1	1	1	1	0	0	1	1	0	1	0	0	0	0	1	1	1	0	1	0	0	1	0	0	1	1	1	1	1	1	1	1	1	0	0	0	0
437	hsa:139322	APOOL, CXorf33, FAM121A, UNQ8193; apolipoprotein O-like	0	0	0	0	0	0	0	0	0	0	0	0	0	0	0	0	0	0	0	0	0	0	0	0	0	0	0	0	0	0	0	0	0	0	0	0	0	0	0	0	0	0	0	0	0	1	0
438	hsa:84277	DNAJC30, WBSCR18; DnaJ (Hsp40) homolog, subfamily C, member 30	1	1	1	1	1	1	1	0	1	1	1	1	1	1	1	1	1	1	1	1	1	1	1	1	1	1	1	1	0	1	0	1	1	1	1	1	0	1	0	1	1	1	1	0	1	1	0
439	hsa:84706	GPT2, ALT2; glutamic pyruvate transaminase (alanine aminotransferase) 2 (EC:2.6.1.2); K00814 alanine transaminase [EC:2.6.1.2]	1	1	1	1	1	1	1	1	1	1	1	1	1	1	0	1	1	1	1	1	1	1	1	0	1	1	1	1	1	1	0	1	1	0	1	1	1	1	0	1	1	1	1	1	1	1	1
440	hsa:30833	NT5C, DNT, DNT1, P5N2, PN-I, PN-II, UMPH2, cdN, dNT-1; 5', 3'-nucleotidase, cytosolic (EC:3.1.3.5); K01081 5'-nucleotidase [EC:3.1.3.5]	0	0	0	0	0	0	0	0	0	0	0	0	0	0	0	0	0	0	0	0	0	0	0	0	0	0	0	0	0	0	0	1	0	0	0	0	0	0	0	0	0	0	0	0	0	0	0
441	hsa:113675	SDSL, SDH_2, SDS-RS1, TDH; serine dehydratase-like (EC:4.3.1.17 4.3.1.19); K17989 L-serine/L-threonine ammonia-lyase [EC:4.3.1.17 4.3.1.19]	1	0	1	0	0	1	1	1	1	1	1	1	1	1	0	0	1	1	1	1	1	1	1	1	1	1	1	1	1	1	1	1	1	1	1	1	1	1	1	1	1	1	1	1	1	0	1
442	hsa:80298	MTERFD3, mTERF2, mTERFL; MTERF domain containing 3; K15031 transcription termination factor, mitochondrial	0	0	0	0	0	0	0	0	0	0	0	0	0	0	0	0	0	0	0	0	0	0	0	0	0	0	0	0	0	0	0	0	0	0	0	0	0	0	0	0	0	0	0	0	0	0	0
443	hsa:30968	STOML2, SLP-2; stomatin (EPB72)-like 2	1	1	1	0	0	1	1	1	1	1	1	0	1	1	1	1	1	1	1	1	1	1	1	1	1	1	1	1	1	0	0	1	1	1	1	1	1	1	0	1	1	1	1	1	0	1	1
444	hsa:51805	COQ3, DHHBMT, DHHBMTASE, UG0215E05, bA9819.1; coenzyme Q3 methyltransferase (EC:2.1.1.114 2.1.1.64 2.1.1.222); K00591 hexaprenyldihydroxybenzoate methyltransferase [EC:2.1.1.114]	1	1	1	1	1	1	1	0	1	1	1	0	1	0	0	1	0	1	1	1	1	0	1	0	1	1	1	0	0	1	1	1	1	0	1	1	0	1	1	1	1	1	1	0	1	1	1
445	hsa:78986	DUSP26, DUSP24, LDP-4, MKP8, NATA1, SKRP3; dual specificity phosphatase 26 (putative) (EC:3.1.3.16 3.1.3.48); K14165 atypical dual specificity phosphatase [EC:3.1.3.16 3.1.3.48]	0	0	0	0	0	0	0	0	0	0	0	0	1	0	0	0	0	1	0	0	0	0	0	0	0	0	0	0	1	0	0	0	1	0	0	0	0	0	0	0	0	0	0	0	0	1	0
446	hsa:2109	ETFB, MADD; electron-transfer-flavoprotein, beta polypeptide; K03521 electron transfer flavoprotein beta subunit	1	0	0	1	0	1	1	0	0	1	1	1	1	1	1	0	0	1	0	1	0	1	1	1	1	1	1	1	1	1	0	0	1	0	1	1	0	1	0	1	1	1	0	1	1	0	0
447	hsa:246243	RNASEH1, H1RNA, RNH1; ribonuclease H1 (EC:3.1.26.4); K03469 ribonuclease HI [EC:3.1.26.4]	1	0	1	1	1	1	0	0	1	1	1	0	1	0	0	1	0	1	0	1	1	1	1	0	1	1	1	1	0	0	0	1	1	0	1	1	0	1	0	1	0	1	1	0	1	1	0
448	hsa:132158	GLYCTK, HBEBP2, HBEBP4, HBeAgBP4A; glycerate kinase (EC:2.7.1.31); K15788 glycerate kinase [EC:2.7.1.31]	0	0	0	0	0	0	0	1	0	0	0	0	0	0	0	0	1	0	0	1	0	0	0	0	0	0	0	0	0	0	0	0	0	0	0	1	0	0	0	1	0	1	0	0	0	1	1
449	hsa:4832	NME3, DR-nm23, NDPK-C, NDPKC, NM23-H3, NM23H3, c371H6.2; NME/NM23 nucleoside diphosphate kinase 3 (EC:2.7.4.6); K00940 nucleoside-diphosphate kinase [EC:2.7.4.6]	1	0	1	1	0	1	1	0	1	1	1	1	1	1	0	1	0	1	0	1	1	1	0	1	1	1	1	1	1	0	1	1	1	0	1	0	1	1	1	1	0	1	1	1	1	1	1
450	hsa:670	BPHL, BPH-RP, MCNAA, VACVASE; biphenyl hydrolase-like (serine hydrolase); K01175 [EC:3.1.-.-]	1	1	1	0	1	1	1	0	1	1	1	1	1	1	1	0	0	1	0	1	1	1	0	1	1	1	1	0	1	1	0	1	1	0	1	0	1	1	0	1	1	1	0	0	1	1	0
451	hsa:129807	NEU4; sialidase 4 (EC:3.2.1.18); K12357 sialidase-2/3/4 [EC:3.2.1.18]	0	0	0	0	0	1	0	0	0	0	0	0	0	0	0	0	0	0	0	0	0	0	0	0	0	0	0	1	0	0	0	0	0	0	1	0	0	0	1	0	0	0	0	0	0	0	0
452	hsa:79568	C2orf47; chromosome 2 open reading frame 47	0	0	0	0	0	0	0	0	0	0	0	0	0	0	0	0	0	0	0	0	0	0	0	0	0	0	0	0	0	0	0	0	0	0	0	0	0	0	0	0	0	0	0	0	0	1	0
453	hsa:90624	LYRM7, C5orf31, MZM1L; LYR motif containing 7	0	0	0	0	0	0	0	0	0	0	0	0	1	0	0	0	0	0	0	0	0	0	0	0	0	0	0	0	0	0	0	0	0	0	0	0	0	0	0	0	0	0	0	0	0	1	0
454	hsa:84273	NOA1, C4orf14, MTG3, hAtNOS1, hNOA1, mAtNOS1; nitric oxide associated 1	1	0	0	0	0	0	0	0	0	0	0	0	1	0	1	0	0	0	0	0	0	0	1	1	0	0	0	0	0	0	1	1	0	0	0	0	0	0	0	0	0	0	0	0	0	1	0
455	hsa:90353	CTU1, ATPBD3, NCS6; cytosolic thiouridylase subunit 1; K14168 cytoplasmic tRNA 2-thiolation protein 1 [EC:2.7.7.-]	1	1	1	1	0	0	1	1	1	1	1	0	0	0	1	1	1	1	1	1	1	0	0	1	0	1	1	1	1	1	0	1	1	0	0	1	0	0	0	0	1	1	1	1	0	1	0
456	hsa:54505	DHX29, DDX29; DEAH (Asp-Glu-Ala-His) box polypeptide 29 (EC:3.6.4.13)	0	0	1	0	0	1	0	0	0	1	1	1	1	0	0	0	1	1	0	1	1	0	1	0	0	0	1	1	0	0	0	1	1	1	1	0	0	1	1	1	0	1	1	0	1	1	0
457	hsa:91689	SMDT1, C22orf32, DDDD, dJ186O1.1; single-pass membrane protein with aspartate-rich tail 1	0	0	0	0	0	0	0	0	0	0	0	0	0	0	0	0	0	0	0	0	0	0	0	0	0	0	0	0	0	0	0	0	0	0	0	0	0	0	0	0	0	0	0	0	0	1	0
458	hsa:84890	ADO, C10orf22; 2-aminoethanethiol (cysteamine) dioxygenase (EC:1.13.11.19); K10712 cysteamine dioxygenase [EC:1.13.11.19]	0	0	0	0	0	0	0	0	0	0	0	0	0	0	0	0	0	0	0	0	0	0	0	0	0	0	0	0	0	0	0	0	0	0	0	0	0	0	0	0	0	0	0	0	0	1	0
459	hsa:51166	AADAT, KAT2, KATII; aminoadipate aminotransferase (EC:2.6.1.7 2.6.1.39); K00825 kynurenine/2-aminoadipate aminotransferase [EC:2.6.1.7 2.6.1.39]	1	1	1	1	1	1	1	1	1	1	1	1	1	1	0	1	1	1	1	1	1	0	1	1	1	1	1	1	1	1	1	1	1	1	1	1	0	1	1	1	1	1	1	1	1	1	0
460	hsa:135138	PACRG, GLUP, HAK005771, PARK2CRG, RP3-495O10.2; PARK2 co-regulated	0	0	0	0	0	0	0	0	0	0	0	0	0	0	0	0	0	0	0	0	0	0	0	0	0	0	0	0	0	0	0	0	0	0	0	0	0	0	0	0	0	0	0	0	0	0	0
461	hsa:10312	TCIRG1, ATP6N1C, ATP6V0A3, Atp6i, OC-116kDa, OC116, OPTB1, Stv1, TIRC7, Vph1, a3; T-cell, immune regulator 1, ATPase, H+ transporting, lysosomal V0 subunit A3 (EC:3.6.3.6); K02154 V-type H+-transporting ATPase subunit I [EC:3.6.3.14]	0	0	0	0	0	0	0	1	0	0	0	0	1	0	1	0	1	1	0	0	0	0	0	0	0	0	0	0	1	1	0	1	0	0	0	1	0	0	0	0	0	0	0	1	0	1	1
462	hsa:2617	GARS, CMT2D, DSMAV, GlyRS, HMN5, SMAD1; glycyl-tRNA synthetase (EC:6.1.1.14); K01880 glycyl-tRNA synthetase [EC:6.1.1.14]	1	0	0	1	0	1	0	1	1	0	0	1	1	1	1	1	0	1	1	0	0	0	0	0	1	0	0	1	1	0	0	0	0	1	1	1	0	1	1	0	1	0	1	1	0	1	1
463	hsa:152518	NFXL1, CDZFP, HOZFP, OZFP, URCC5; nuclear transcription factor, X-box binding-like 1; K15683 NF-X1-type zinc finger protein NFXL1	0	0	0	0	0	0	0	0	0	0	0	0	1	0	0	0	0	0	0	0	0	0	0	0	0	0	0	0	0	0	0	0	0	0	0	0	0	0	0	0	0	0	0	0	0	1	0
464	hsa:23770	FKBP8, FKBP38, FKBPr38; FK506 binding protein 8, 38kDa (EC:5.2.1.8); K09574 FK506-binding protein 8 [EC:5.2.1.8]	0	0	0	0	0	0	0	1	0	0	0	0	1	0	0	0	1	0	0	0	0	0	1	0	0	0	0	0	0	0	0	1	0	0	0	0	0	1	0	0	1	1	0	0	0	1	0
465	hsa:51251	NT5C3A, NT5C3, P5'N-1, P5N-1, PN-I, POMP, PSN1, UMPH, UMPH1, cN-III, hUMP1, p36; 5'-nucleotidase, cytosolic IIIA (EC:3.1.3.5); K01081 5'-nucleotidase [EC:3.1.3.5]	0	0	0	0	0	0	0	0	0	0	0	0	0	0	0	0	0	0	0	0	0	0	0	0	0	0	0	0	0	0	0	0	0	0	0	0	0	0	0	0	0	0	0	0	0	1	0
466	hsa:1584	CYP11B1, CPN1, CYP11B, FHI, P450C11; cytochrome P450, family 11, subfamily B, polypeptide 1 (EC:1.14.15.4); K00497 steroid 11beta-monooxygenase [EC:1.14.15.4]	1	0	0	0	0	1	1	0	0	1	0	1	1	1	0	0	0	0	0	1	0	0	1	0	0	0	0	0	0	0	0	0	0	0	1	0	1	1	0	0	0	1	0	0	0	1	0
467	hsa:79145	CHCHD7, COX23; coiled-coil-helix-coiled-coil-helix domain containing 7	0	0	0	0	0	0	0	0	0	0	0	0	0	0	0	0	0	0	0	0	0	0	0	0	0	0	0	0	0	0	0	0	0	0	0	0	0	0	0	0	0	0	0	0	0	0	0
468	hsa:8799	PEX11B, PEX11-BETA, PEX14B; peroxisomal biogenesis factor 11 beta; K13352 peroxin-11B	0	0	0	0	0	0	0	0	0	0	0	0	1	0	0	0	0	0	0	0	0	0	0	0	0	0	0	0	0	0	0	0	0	0	0	0	0	0	0	0	0	0	0	0	0	1	0
469	hsa:55101	ATP5SL; ATP5S-like	0	0	0	0	0	0	0	0	0	0	0	0	1	0	0	0	0	0	0	0	0	0	0	0	0	0	0	0	0	0	0	0	0	0	0	0	0	0	0	0	0	0	0	0	0	1	0
470	hsa:25974	MMACHC, RP11-291L19.3, cblC; methylmalonic aciduria (cobalamin deficiency) cblC type, with homocystinuria; K14618 methylmalonic aciduria homocystinuria type C protein	0	0	0	0	0	0	0	0	0	0	0	0	0	0	0	0	0	0	0	0	0	0	0	0	0	0	0	0	0	0	0	0	0	0	0	0	0	0	0	0	0	0	0	0	0	0	0
471	hsa:55794	DDX28, MDDX28; DEAD (Asp-Glu-Ala-Asp) box polypeptide 28 (EC:3.6.4.13)	1	0	1	1	1	1	0	1	1	1	1	1	1	1	1	0	1	1	0	1	1	1	0	1	1	1	1	1	1	1	1	1	1	0	1	1	1	1	1	1	1	1	1	1	1	1	1
472	hsa:80224	NUBPL, C14orf127, IND1, huInd1; nucleotide binding protein-like; K03593 ATP-binding protein involved in chromosome partitioning	1	1	1	1	1	1	0	1	1	1	1	1	1	1	1	1	1	1	1	1	1	1	0	1	1	1	1	1	1	1	1	1	1	1	1	1	0	1	1	1	1	1	1	1	1	1	1
473	hsa:3295	HSD17B4, DBP, MFE-2, MPF-2, PRLTS1, SDR8C1; hydroxysteroid (17-beta) dehydrogenase 4 (EC:4.2.1.107 4.2.1.119 1.1.1.n12); K12405 3-hydroxyacyl-CoA dehydrogenase / 3a,7a,12a-trihydroxy-5b-cholest-24-enoyl-CoA hydratase [EC:1.1.1.35 4.2.1.107]	1	1	1	1	1	1	1	1	1	1	1	1	1	1	1	1	1	1	1	1	1	1	0	1	1	1	1	1	1	1	1	1	1	0	1	1	0	1	0	1	1	1	1	1	1	1	1
474	hsa:9650	MTFR1, CHPPR, FAM54A2; mitochondrial fission regulator 1	0	0	0	0	0	0	0	0	0	0	0	0	0	0	0	0	0	0	0	0	0	0	0	0	0	0	0	0	0	0	0	0	0	0	0	0	0	0	0	0	0	0	0	0	0	0	0
475	hsa:116228	COX20, FAM36A; COX20 cytochrome C oxidase assembly factor	0	0	0	0	0	0	0	0	0	0	0	0	0	0	0	0	0	0	0	0	0	0	0	0	0	0	0	0	0	0	0	0	0	0	0	0	0	0	0	0	0	0	0	0	0	1	0
476	hsa:92935	MARS2, MetRS, mtMetRS; methionyl-tRNA synthetase 2, mitochondrial (EC:6.1.1.10); K01874 methionyl-tRNA synthetase [EC:6.1.1.10]	1	1	1	1	1	1	1	1	1	1	1	1	1	1	1	1	1	1	1	1	1	1	0	1	1	1	1	1	1	1	1	1	1	0	1	1	0	1	1	1	1	1	1	1	1	1	1
477	hsa:5825	ABCD3, ABC43, PMP70, PXMP1, ZWS2; ATP-binding cassette, sub-family D (ALD), member 3; K05677 ATP-binding cassette, subfamily D (ALD), member 3	0	0	0	0	0	0	0	0	0	0	0	0	1	0	0	0	0	0	0	0	0	0	0	0	0	1	0	0	0	1	0	1	0	0	0	0	0	0	0	1	0	0	0	0	1	1	0
478	hsa:4709	NDUFB3, B12, CI-B12; NADH dehydrogenase (ubiquinone) 1 beta subcomplex, 3, 12kDa; K03959 NADH dehydrogenase (ubiquinone) 1 beta subcomplex subunit 3	0	0	0	0	0	0	0	0	0	0	0	0	0	0	0	0	0	0	0	0	0	0	0	0	0	0	0	0	0	0	0	0	0	0	0	0	0	0	0	0	0	0	0	0	0	1	0
479	hsa:51601	LIPT1; lipoyltransferase 1 (EC:2.3.1.181); K10105 lipoyltransferase 1	0	0	0	1	1	1	0	0	0	0	0	0	1	0	1	0	1	0	0	0	0	0	0	1	1	1	1	0	1	0	1	0	0	0	1	1	0	0	0	0	1	0	0	1	0	1	0
480	hsa:4718	NDUFC2, B14.5b, CI-B14.5b, HLC-1, NADHDH2; NADH dehydrogenase (ubiquinone) 1, subcomplex unknown, 2, 14.5kDa; K03968 NADH dehydrogenase (ubiquinone) 1 subunit C2	0	0	0	0	0	0	0	0	0	0	0	0	0	0	0	0	0	0	0	0	0	0	0	0	0	0	0	0	0	0	0	0	0	0	0	0	0	0	0	0	0	0	0	0	0	0	0
481	hsa:51205	ACP6, ACPL1, LPAP, PACPL1; acid phosphatase 6, lysophosphatidic (EC:3.1.3.2); K14395 lysophosphatidic acid phosphatase type 6 [EC:3.1.3.2]	0	0	0	0	0	0	0	0	0	0	0	0	1	0	0	0	0	0	0	0	0	0	0	0	0	0	0	0	0	0	0	0	0	0	0	0	0	0	0	0	0	0	0	0	0	1	0
482	hsa:94033	FTMT, MTF; ferritin mitochondrial (EC:1.16.3.1); K00522 ferritin heavy chain [EC:1.16.3.1]	0	0	1	1	1	1	0	1	0	0	0	0	0	0	0	0	1	0	0	0	0	1	0	0	0	0	1	0	0	1	0	1	0	0	0	0	0	0	1	0	1	0	1	0	0	1	0
483	hsa:51703	ACSL5, ACS2, ACS5, FACL5; acyl-CoA synthetase long-chain family member 5 (EC:6.2.1.3); K01897 long-chain acyl-CoA synthetase [EC:6.2.1.3]	1	1	1	1	1	1	0	0	1	1	1	1	1	1	0	0	1	1	1	1	1	1	0	0	1	1	1	1	1	1	1	1	1	0	1	1	0	1	1	1	0	1	1	1	1	1	1
484	hsa:51522	TMEM14C, C6orf53, MSTP073, NET26, bA421M1.6; transmembrane protein 14C	0	0	0	0	0	0	0	0	0	0	0	0	1	0	0	0	0	0	0	0	0	0	0	0	0	0	0	0	0	0	0	0	0	0	0	0	0	0	0	0	0	0	0	0	0	1	0
485	hsa:6583	SLC22A4, OCTN1; solute carrier family 22 (organic cation/zwitterion transporter), member 4; K08202 MFS transporter, OCT family, solute carrier family 22 (organic cation transporter), member 4/5	1	0	0	0	0	1	0	1	1	0	1	0	1	0	0	0	0	0	0	1	0	0	0	1	1	1	0	1	1	0	0	0	1	0	1	0	0	1	0	1	0	1	0	0	1	1	0
486	hsa:6566	SLC16A1, HHF7, MCT, MCT1; solute carrier family 16 (monocarboxylate transporter), member 1; K08179 MFS transporter, MCP family, solute carrier family 16 (monocarboxylic acid transporters), member 1	1	0	0	0	0	1	1	0	1	0	1	0	0	0	0	0	0	1	0	0	0	1	0	0	0	0	0	0	0	1	1	0	0	0	1	0	0	1	1	0	0	1	0	0	0	1	0
487	hsa:3852	KRT5, CK5, DDD, DDD1, EBS2, K5, KRT5A; keratin 5; K07605 type II keratin, basic	0	0	0	0	0	0	0	0	0	0	0	0	1	0	0	0	0	0	0	0	0	0	0	0	0	0	0	0	0	0	0	0	0	0	0	0	0	0	0	0	0	0	0	1	0	1	0
488	hsa:1407	CRY1, PHLL1; cryptochrome 1 (photolyase-like); K02295 cryptochrome	0	0	0	0	1	1	0	0	1	1	1	1	0	1	0	0	0	0	0	1	1	0	1	1	1	0	1	0	0	0	1	0	1	0	1	0	0	1	0	1	0	1	0	0	1	1	0
489	hsa:11331	PHB2, BAP, BCAP37, Bap37, PNAS-141, REA, p22; prohibitin 2; K17081 prohibitin 2	0	0	1	0	0	0	1	0	1	0	0	1	1	0	0	0	1	1	1	0	1	0	0	0	0	0	0	0	1	0	0	0	0	0	1	1	0	0	0	0	0	1	0	1	0	1	1
490	hsa:6890	TAP1, ABC17, ABCB2, APT1, D6S114E, PSF-1, PSF1, RING4, TAP1*0102N, TAP1N; transporter 1, ATP-binding cassette, sub-family B (MDR/TAP); K05653 ATP-binding cassette, subfamily B (MDR/TAP), member 2	1	1	1	1	1	1	1	1	1	1	1	1	1	1	1	1	1	1	1	1	1	1	0	1	1	1	1	1	1	1	1	1	1	1	1	1	0	1	1	1	1	1	1	1	1	1	1
491	hsa:414919	C8orf82; chromosome 8 open reading frame 82	0	0	0	0	0	0	0	0	0	0	0	0	1	0	0	0	0	0	0	0	0	0	0	0	0	0	0	0	0	0	0	0	0	0	0	0	0	0	0	0	0	0	0	0	0	1	0
492	hsa:6296	ACSM3, SA, SAH; acyl-CoA synthetase medium-chain family member 3 (EC:6.2.1.2); K01896 medium-chain acyl-CoA synthetase [EC:6.2.1.2]	1	1	1	1	0	1	0	0	1	1	1	1	1	1	0	0	1	1	1	1	1	1	1	1	1	1	1	1	1	1	1	1	1	1	1	1	0	1	1	1	0	1	1	1	1	1	1
493	hsa:55260	TMEM143; transmembrane protein 143	0	0	0	0	0	0	0	0	0	0	0	0	1	0	0	0	0	0	0	0	0	0	0	0	0	0	0	0	0	0	0	0	1	0	0	0	0	0	0	0	0	1	0	0	0	0	0
494	hsa:5917	RARS, ArgRS, DALRD1; arginyl-tRNA synthetase (EC:6.1.1.19); K01887 arginyl-tRNA synthetase [EC:6.1.1.19]	1	1	1	1	1	1	0	1	1	1	1	0	1	1	1	1	1	1	0	1	1	1	1	0	1	1	1	1	1	1	0	1	1	1	1	1	0	1	1	1	1	1	1	1	1	1	1
495	hsa:51097	SCCPDH, NET11, RP11-439E19.2; saccharopine dehydrogenase (putative) (EC:1.5.1.9)	0	0	0	0	0	0	0	0	0	1	1	0	1	0	0	0	0	1	0	0	0	0	0	1	0	0	0	0	0	0	0	0	1	0	1	0	1	1	0	0	0	1	0	0	0	1	0
496	hsa:2671	GFER, ALR, ERV1, HERV1, HPO, HPO1, HPO2, HSS; growth factor, augmenter of liver regeneration (EC:1.8.3.2); K17783 mitochondrial FAD-linked sulfhydryl oxidase [EC:1.8.3.2]	0	0	0	0	0	0	0	0	0	0	0	0	1	0	0	0	0	0	0	0	0	0	0	0	0	0	0	0	0	0	0	0	0	0	0	0	0	0	0	0	0	0	0	0	0	1	0
497	hsa:2495	FTH1, FHC, FTH, FTHL6, PIG15, PLIF; ferritin, heavy polypeptide 1 (EC:1.16.3.1); K00522 ferritin heavy chain [EC:1.16.3.1]	0	0	1	1	0	1	0	1	0	0	0	0	0	0	0	0	1	0	0	0	0	0	0	0	0	0	1	0	0	1	0	1	0	1	1	0	0	0	1	0	1	0	1	0	0	1	0
498	hsa:51499	TRIAP1, MDM35, P53CSV, WF-1; TP53 regulated inhibitor of apoptosis 1; K17968 TRIAP1/MDM35 family protein	0	0	0	0	0	0	0	0	0	0	0	0	1	0	0	0	0	0	0	0	0	0	0	0	0	0	0	0	0	0	0	0	0	0	0	0	0	0	0	0	0	0	0	0	0	1	0
499	hsa:119559	SFXN4, BCRM1; sideroflexin 4	0	0	0	0	0	0	0	0	0	0	0	0	1	0	0	0	0	0	0	0	0	0	0	0	0	0	0	0	0	0	0	0	0	0	0	0	0	0	0	0	0	0	0	0	0	1	0
500	hsa:131076	CCDC58; coiled-coil domain containing 58	0	0	0	0	0	0	0	0	0	0	0	0	0	0	0	0	0	0	0	0	0	0	0	0	0	0	0	0	0	0	0	0	0	0	0	0	0	0	0	0	0	0	0	0	0	0	0
501	hsa:1891	ECH1, HPXEL; enoyl CoA hydratase 1, peroxisomal; K12663 delta(3,5)-Delta(2,4)-dienoyl-CoA isomerase [EC:5.3.3.-]	1	0	1	0	0	1	1	0	0	1	1	0	1	1	0	0	0	1	0	1	1	1	1	1	1	0	1	0	1	1	1	1	1	1	1	0	0	1	1	1	1	1	1	1	0	1	0
502	hsa:60678	EEFSEC, EFSEC, SELB; eukaryotic elongation factor, selenocysteine-tRNA-specific	1	1	1	1	1	1	0	1	1	1	1	1	1	1	1	1	1	1	0	1	1	1	1	0	1	1	1	1	1	1	0	1	1	0	1	1	0	1	0	1	1	1	1	1	1	1	1
503	hsa:51706	CYB5R1, B5R.1, B5R1, B5R2, NQO3A2, humb5R2; cytochrome b5 reductase 1 (EC:1.6.2.2); K00326 cytochrome-b5 reductase [EC:1.6.2.2]	0	0	1	1	0	1	0	1	0	1	1	0	1	1	1	0	0	1	1	1	1	1	0	0	0	1	1	0	0	0	0	1	1	0	1	0	1	1	0	1	0	1	1	0	0	1	0
504	hsa:23659	PLA2G15, ACS, GXVPLA2, LLPL, LPLA2, LYPLA3; phospholipase A2, group XV (EC:2.3.1.-); K06129 lysophospholipase III [EC:3.1.1.5]	0	0	0	0	0	0	0	0	0	0	0	0	1	0	0	0	0	0	0	0	0	0	0	0	0	0	0	0	0	0	0	0	0	0	0	0	0	0	0	0	0	0	0	0	0	1	0
505	hsa:128486	FITM2, C20orf142, Fit2, dJ881L22.2; fat storage-inducing transmembrane protein 2	0	0	0	0	0	0	0	0	0	0	0	0	0	0	0	0	0	0	0	0	0	0	0	0	0	0	0	0	0	0	0	0	0	0	0	0	0	0	0	0	0	0	0	0	0	0	0
506	hsa:6208	RPS14, EMTB, S14; ribosomal protein S14; K02955 small subunit ribosomal protein S14e	1	1	1	1	1	1	1	1	1	1	1	0	1	1	1	1	1	1	1	1	1	1	1	1	1	1	1	1	1	0	0	1	1	1	1	1	1	1	1	1	1	1	1	1	1	1	1
507	hsa:400916	CHCHD10, C22orf16, N27C7-4; coiled-coil-helix-coiled-coil-helix domain containing 10	0	0	0	0	0	0	0	0	0	0	0	0	1	0	0	0	0	0	0	0	0	0	0	0	0	0	0	0	0	0	0	0	0	0	0	0	0	0	0	0	0	0	0	0	0	1	0
508	hsa:29960	FTSJ2, FJH1, MRM2; FtsJ RNA methyltransferase homolog 2 (E. coli) (EC:2.1.1.-); K02427 23S rRNA (uridine2552-2'-O)-methyltransferase [EC:2.1.1.166]	0	0	1	0	0	0	0	1	0	1	1	0	1	0	0	1	0	1	1	1	1	0	1	0	0	1	1	0	0	0	0	1	1	0	0	0	0	0	0	1	0	1	1	0	1	1	1
509	hsa:116285	ACSM1, BUCS1, MACS1; acyl-CoA synthetase medium-chain family member 1 (EC:6.2.1.2); K01896 medium-chain acyl-CoA synthetase [EC:6.2.1.2]	1	1	1	1	1	1	1	0	1	1	1	1	1	1	0	0	1	1	1	1	1	1	1	1	1	1	1	1	1	1	1	1	1	0	1	1	0	1	1	1	0	1	1	1	1	1	1
510	hsa:83547	RILP; Rab interacting lysosomal protein; K13883 Rab-interacting lysosomal protein	0	0	0	0	0	0	0	0	0	0	0	0	0	0	0	0	0	0	0	0	0	0	0	0	0	0	0	0	0	0	0	0	0	0	0	0	0	0	0	0	0	0	0	0	0	1	0
511	hsa:51020	HDDC2, C6orf74, NS5ATP2, dJ167O5.2; HD domain containing 2; K07023 putative hydrolases of HD superfamily	0	0	1	0	0	0	0	1	0	0	0	0	1	0	0	0	0	0	0	0	0	0	0	0	0	0	1	0	1	0	0	0	1	0	1	0	0	1	0	0	0	1	0	1	0	0	1
512	hsa:39	ACAT2; acetyl-CoA acetyltransferase 2 (EC:2.3.1.9); K00626 acetyl-CoA C-acetyltransferase [EC:2.3.1.9]	1	0	1	1	0	1	1	1	0	1	1	1	1	1	1	0	1	1	0	1	1	0	0	1	1	0	1	0	1	1	1	1	1	1	1	1	1	1	0	1	1	1	1	1	0	1	0
513	hsa:115209	OMA1, 2010001O09Rik, DAB1, MPRP-1, YKR087C, ZMPOMA1, peptidase; OMA1 zinc metallopeptidase	0	1	1	1	0	0	1	0	0	1	1	1	1	0	0	1	1	1	0	1	1	0	0	0	0	0	1	0	0	1	1	1	1	0	1	1	0	0	0	0	0	1	1	0	0	1	0
514	hsa:3338	DNAJC4, DANJC4, HSPF2, MCG18; DnaJ (Hsp40) homolog, subfamily C, member 4; K09524 DnaJ homolog subfamily C member 4	1	1	1	1	1	1	1	0	1	1	1	1	1	1	1	1	1	1	1	1	1	0	1	1	1	1	1	1	0	1	1	1	1	1	1	1	1	1	1	1	1	1	1	0	1	1	0
515	hsa:4696	NDUFA3, B9, CI-B9; NADH dehydrogenase (ubiquinone) 1 alpha subcomplex, 3, 9kDa; K03947 NADH dehydrogenase (ubiquinone) 1 alpha subcomplex subunit 3	0	0	0	0	0	0	0	0	0	0	0	0	0	0	0	0	0	0	0	0	0	0	0	0	0	0	0	0	0	0	0	0	0	0	0	0	0	0	0	0	0	0	0	0	0	0	0
516	hsa:84908	FAM136A; family with sequence similarity 136, member A	0	0	0	0	0	0	0	0	0	0	0	0	0	0	0	1	0	0	0	0	0	0	0	0	0	0	0	0	0	0	0	0	0	0	0	0	0	0	0	0	0	0	0	0	0	1	0
517	hsa:80724	ACAD10; acyl-CoA dehydrogenase family, member 10; K11729 acyl-CoA dehydrogenase family member 10	1	1	0	0	0	1	1	0	0	1	1	1	1	1	1	0	0	1	0	1	1	1	1	1	1	1	1	1	1	1	1	0	1	0	1	1	1	1	0	1	1	1	0	1	1	1	0
518	hsa:57107	PDSS2, C6orf210, COQ10D3, DLP1, bA59I9.3, hDLP1; prenyl (decaprenyl) diphosphate synthase, subunit 2 (EC:2.5.1.91); K12505 decaprenyl-diphosphate synthase subunit 2 [EC:2.5.1.91]	1	1	1	1	1	1	1	0	0	1	1	1	1	1	0	1	0	0	1	1	1	0	1	0	0	1	1	1	0	0	1	1	1	1	0	0	0	0	1	1	0	1	1	1	1	1	1
519	hsa:2745	GLRX, GRX, GRX1; glutaredoxin (thioltransferase) (EC:1.8.4.1); K03676 glutaredoxin 3	0	0	1	0	0	0	0	0	0	1	1	0	1	0	0	1	0	1	0	1	1	0	1	0	0	1	1	0	0	0	0	1	1	0	0	1	1	0	0	1	1	1	1	0	1	1	1
520	hsa:57205	ATP10D, ATPVD; ATPase, class V, type 10D (EC:3.6.3.1); K01530 phospholipid-translocating ATPase [EC:3.6.3.1]	1	1	1	1	0	1	0	0	1	0	1	1	1	0	1	0	1	1	0	1	1	0	0	0	0	1	1	0	1	1	1	1	0	0	0	1	0	0	1	1	1	1	0	0	0	1	1
521	hsa:5805	PTS, PTPS; 6-pyruvoyltetrahydropterin synthase (EC:4.2.3.12); K01737 6-pyruvoyltetrahydropterin/6-carboxytetrahydropterin synthase [EC:4.2.3.12 4.1.2.50]	1	1	1	1	0	0	0	0	1	0	0	1	1	0	0	0	1	1	1	0	0	1	0	1	0	0	0	0	1	1	1	1	0	0	0	1	1	0	0	1	0	1	1	0	0	1	0
522	hsa:54675	CRLS1, C20orf155, CLS, CLS1, GCD10, dJ967N21.6; cardiolipin synthase 1; K08744 cardiolipin synthase [EC:2.7.8.-]	1	1	1	1	1	1	0	0	1	1	1	1	1	1	1	1	1	1	0	1	1	1	0	1	1	1	1	1	0	0	0	1	1	0	1	1	0	1	1	1	1	1	1	0	1	1	0
523	hsa:9694	EMC2, KIAA0103, TTC35; ER membrane protein complex subunit 2	0	0	0	0	0	0	0	0	0	0	0	1	1	0	0	0	0	1	0	0	0	0	0	0	0	0	0	0	0	0	0	0	0	0	0	0	1	0	1	0	0	1	0	0	0	1	0
524	hsa:10981	RAB32; RAB32, member RAS oncogene family; K07918 Ras-related protein Rab-32	0	0	0	0	0	0	0	1	0	1	0	0	1	0	1	0	0	0	1	0	0	0	0	0	0	0	0	0	0	0	0	1	1	0	0	0	0	0	0	0	0	0	0	0	0	1	0
525	hsa:54927	CHCHD3, MINOS3, PPP1R22; coiled-coil-helix-coiled-coil-helix domain containing 3; K17563 coiled-coil-helix-coiled-coil-helix domain-containing protein 3, mitochondrial	0	0	0	0	0	0	0	0	0	0	0	0	0	0	0	1	0	0	0	0	0	0	0	0	0	0	0	0	0	0	0	0	0	0	0	0	0	0	0	0	0	0	0	0	0	0	0
526	hsa:6832	SUPV3L1, SUV3; suppressor of var1, 3-like 1 (S. cerevisiae) (EC:3.6.4.13); K17675 ATP-dependent RNA helicase SUPV3L1/SUV3 [EC:3.6.4.13]	0	0	0	0	0	1	0	0	1	0	0	0	1	0	0	0	1	1	0	0	0	1	0	0	0	0	0	1	1	0	0	0	0	0	1	0	0	1	0	1	0	1	0	1	1	1	0
527	hsa:10061	ABCF2, ABC28, EST133090, HUSSY18; ATP-binding cassette, sub-family F (GCN20), member 2; K06185 ATP-binding cassette, subfamily F, member 2	1	1	1	1	1	1	1	1	1	1	1	1	1	1	1	1	1	1	1	1	1	1	1	1	1	1	1	1	1	1	0	1	1	0	1	1	1	1	1	1	1	1	1	1	1	1	1
528	hsa:55856	ACOT13, PNAS-27, THEM2; acyl-CoA thioesterase 13; K17362 acyl-coenzyme A thioesterase 13 [EC:3.1.2.-]	1	0	1	1	1	0	0	0	0	0	1	0	0	1	0	0	1	1	0	1	0	0	1	1	1	0	1	1	1	0	0	1	0	0	1	0	0	1	0	1	0	1	1	0	0	1	1
529	hsa:8673	VAMP8, EDB, VAMP-8; vesicle-associated membrane protein 8; K08512 vesicle-associated membrane protein 8	0	0	0	0	0	0	0	0	0	0	0	0	1	0	0	0	0	0	0	0	0	0	0	0	0	0	0	0	0	0	0	0	0	0	0	0	0	0	0	0	0	0	0	0	0	1	0
530	hsa:79934	ADCK4; aarF domain containing kinase 4; K08869 aarF domain-containing kinase	1	0	0	1	0	1	1	0	1	1	1	0	1	1	0	1	0	1	1	1	1	1	1	0	1	1	1	0	1	0	1	1	1	0	1	1	0	1	0	1	0	1	1	0	1	1	0
531	hsa:6301	SARS, SERRS, SERS; seryl-tRNA synthetase (EC:6.1.1.11); K01875 seryl-tRNA synthetase [EC:6.1.1.11]	1	1	1	1	1	1	0	1	1	1	1	1	1	1	1	1	1	1	1	1	1	1	0	1	1	1	1	1	1	1	1	1	1	1	1	1	0	1	1	1	1	1	1	1	1	1	1
532	hsa:84883	AIFM2, AMID, PRG3, RP11-367H5.2; apoptosis-inducing factor, mitochondrion-associated, 2	1	0	1	1	0	1	1	1	1	1	1	1	1	1	1	1	1	1	1	1	1	0	1	1	1	1	1	1	1	0	1	1	1	1	1	1	0	1	0	1	1	1	1	0	1	1	1
533	hsa:56267	CCBL2, KAT3, KATIII, RP4-531M19.2; cysteine conjugate-beta lyase 2 (EC:2.6.1.7 4.4.1.13 2.6.1.63); K00816 kynurenine---oxoglutarate transaminase / cysteine-S-conjugate beta-lyase / glutamine---phenylpyruvate transaminase [EC:2.6.1.7 4.4.1.13 2.6.1.64]	1	1	1	1	1	1	0	1	1	1	1	1	1	1	0	1	1	1	1	1	1	1	1	1	1	1	1	1	1	1	1	1	1	1	1	1	1	1	1	1	1	1	1	1	1	1	1
534	hsa:4831	NME2, NDKB, NDPK-B, NDPKB, NM23-H2, NM23B, PUF; NME/NM23 nucleoside diphosphate kinase 2 (EC:2.7.4.6 2.7.13.3); K00940 nucleoside-diphosphate kinase [EC:2.7.4.6]	1	0	1	1	1	1	1	1	1	1	1	1	1	1	0	1	0	1	1	1	1	1	1	1	1	1	1	1	1	0	1	1	1	1	1	0	1	1	1	1	0	1	1	1	1	1	1
535	hsa:51277	DNAJC27, RBJ, RabJS; DnaJ (Hsp40) homolog, subfamily C, member 27	0	1	0	0	0	0	0	0	0	1	0	0	1	0	0	0	1	0	1	0	0	0	0	1	0	0	0	0	0	0	0	0	1	0	0	0	1	1	0	0	0	0	0	0	0	1	0
536	hsa:283459	GATC, 15E1.2; glutamyl-tRNA(Gln) amidotransferase, subunit C; K02435 aspartyl-tRNA(Asn)/glutamyl-tRNA(Gln) amidotransferase subunit C [EC:6.3.5.6 6.3.5.7]	0	0	0	0	0	0	0	0	0	1	1	0	1	0	0	0	0	0	0	1	0	0	1	1	0	0	0	0	0	0	1	0	0	0	0	0	0	0	0	0	0	1	0	0	1	0	0
537	hsa:83857	TMTC1, OLF, TMTC1A; transmembrane and tetratricopeptide repeat containing 1	1	0	1	1	1	0	1	1	0	1	1	1	1	0	0	0	0	1	1	1	1	0	0	1	0	1	1	0	1	0	0	1	1	1	1	0	0	1	1	1	1	1	1	0	1	1	0
538	hsa:471	ATIC, AICAR, AICARFT, IMPCHASE, PURH; 5-aminoimidazole-4-carboxamide ribonucleotide formyltransferase/IMP cyclohydrolase (EC:2.1.2.3 3.5.4.10); K00602 phosphoribosylaminoimidazolecarboxamide formyltransferase / IMP cyclohydrolase [EC:2.1.2.3 3.5.4.10]	1	1	0	1	0	1	1	0	1	1	1	1	1	1	0	1	1	1	1	1	1	1	1	0	1	1	1	0	0	1	1	1	1	0	1	1	0	1	1	1	1	1	1	0	1	1	0
539	hsa:167681	PRSS35, C6orf158, dJ223E3.1; protease, serine, 35	0	0	0	0	0	0	0	0	0	0	0	0	0	0	0	0	0	0	0	0	0	0	0	0	0	0	0	0	0	0	0	0	0	0	1	0	0	1	0	0	0	1	0	0	0	0	0
540	hsa:9517	SPTLC2, HSN1C, LCB2, LCB2A, NSAN1C, SPT2, hLCB2a; serine palmitoyltransferase, long chain base subunit 2 (EC:2.3.1.50); K00654 serine palmitoyltransferase [EC:2.3.1.50]	1	0	1	0	0	1	1	1	1	1	1	0	1	1	0	1	1	1	1	0	1	0	1	1	0	1	1	1	0	1	0	1	1	0	1	1	0	1	1	1	1	1	1	0	1	1	0
541	hsa:51103	NDUFAF1, CGI65, CIA30; NADH dehydrogenase (ubiquinone) complex I, assembly factor 1	0	0	0	0	0	0	0	0	0	0	0	0	1	0	0	0	0	0	0	0	0	0	0	0	0	0	0	0	0	0	0	0	0	0	0	0	0	0	0	0	0	0	0	0	0	1	0
542	hsa:55847	CISD1, C10orf70, ZCD1, mitoNEET; CDGSH iron sulfur domain 1	0	0	0	0	0	0	0	0	0	0	0	0	0	0	0	0	0	0	0	0	0	0	0	0	0	0	0	0	0	0	0	1	0	0	1	0	0	0	0	0	0	0	0	0	0	1	0
543	hsa:388753	COA6, C1orf31; cytochrome c oxidase assembly factor 6 homolog (S. cerevisiae)	0	0	0	0	0	0	0	0	0	0	0	0	1	0	0	0	0	0	0	0	0	0	0	0	0	0	0	0	0	0	0	0	0	0	0	0	0	0	0	0	0	0	0	0	0	1	0
544	hsa:2581	GALC; galactosylceramidase (EC:3.2.1.46); K01202 galactosylceramidase [EC:3.2.1.46]	0	0	0	0	0	0	1	0	0	0	0	1	0	0	1	0	0	0	0	0	0	0	0	0	0	0	0	0	0	0	0	0	0	0	1	0	0	1	0	0	0	0	0	0	0	0	0
545	hsa:80146	UXS1, SDR6E1, UGD; UDP-glucuronate decarboxylase 1 (EC:4.1.1.35); K08678 UDP-glucuronate decarboxylase [EC:4.1.1.35]	1	1	1	1	0	1	1	1	1	1	1	0	1	1	1	1	1	1	1	1	1	1	1	1	1	1	1	1	1	1	1	1	1	0	1	1	0	1	0	1	1	1	1	1	1	1	1
546	hsa:84833	USMG5, DAPIT, HCVFTP2, bA792D24.4; up-regulated during skeletal muscle growth 5 homolog (mouse)	0	0	0	0	0	0	0	0	0	0	0	0	0	0	0	0	0	0	0	0	0	0	0	0	0	0	0	0	0	0	0	0	0	0	0	0	0	0	0	0	0	0	0	0	0	1	0
547	hsa:80303	EFHD1, MST133, MSTP133, SWS2; EF-hand domain family, member D1	0	0	0	0	0	0	0	0	0	0	0	0	1	0	0	0	0	0	0	0	0	0	0	0	0	0	0	0	0	0	0	0	0	0	0	0	0	0	0	0	0	0	0	0	0	1	0
548	hsa:53916	RAB4B; RAB4B, member RAS oncogene family; K07880 Ras-related protein Rab-4B	0	0	0	0	0	0	0	1	0	1	0	0	1	0	0	0	0	0	0	0	1	0	0	0	0	0	0	0	1	0	0	0	1	0	0	0	1	1	0	0	0	0	0	0	0	1	0
549	hsa:8031	NCOA4, ARA70, ELE1, PTC3, RFG; nuclear receptor coactivator 4; K09289 nuclear receptor coactivator 4	0	0	0	0	0	0	0	0	0	0	0	0	0	0	0	0	0	0	0	0	0	0	0	0	0	0	0	0	0	0	0	0	0	0	0	0	0	0	0	0	0	0	0	0	0	0	0
550	hsa:2787	GNG5; guanine nucleotide binding protein (G protein), gamma 5; K04542 guanine nucleotide-binding protein G(I)/G(S)/G(O) subunit gamma-5	0	0	0	0	0	0	0	0	0	0	0	0	0	0	0	0	0	0	0	0	0	0	0	0	0	0	0	0	0	0	0	0	0	0	0	0	0	0	0	0	0	0	0	0	0	1	0
551	hsa:10295	BCKDK, BCKDKD, BDK; branched chain ketoacid dehydrogenase kinase (EC:2.7.11.4); K00905 [3-methyl-2-oxobutanoate dehydrogenase (acetyl-transferring)] kinase [EC:2.7.11.4]	0	0	0	0	0	0	0	0	1	0	0	0	1	0	0	0	0	1	0	0	0	0	0	0	0	0	0	0	0	0	0	0	0	0	0	0	0	0	0	0	0	0	0	0	0	1	0
552	hsa:1629	DBT, BCATE2, BCKAD-E2, BCKADE2, E2, E2B; dihydrolipoamide branched chain transacylase E2 (EC:2.3.1.168); K09699 2-oxoisovalerate dehydrogenase E2 component (dihydrolipoyl transacylase) [EC:2.3.1.168]	1	0	1	1	1	1	1	0	1	1	1	1	1	1	1	1	1	1	0	1	1	0	1	1	1	1	1	1	0	0	0	1	1	0	1	1	1	1	1	1	0	1	1	1	1	1	0
553	hsa:54920	DUS2, DUS2L, SMM1, URLC8; dihydrouridine synthase 2; K05543 tRNA-dihydrouridine synthase 2 [EC:1.3.1.91]	1	0	1	1	0	1	0	0	1	1	1	0	1	0	1	1	1	1	1	1	1	0	1	0	0	1	1	1	0	1	1	1	1	1	1	1	0	1	0	1	1	1	1	0	1	1	1
554	hsa:90550	MCU, C10orf42, CCDC109A; mitochondrial calcium uniporter	0	0	0	0	0	0	0	0	0	0	0	0	1	0	0	0	0	0	0	0	0	0	0	0	0	0	0	0	0	0	0	0	0	0	0	0	0	0	0	0	0	0	0	0	0	1	0
555	hsa:54543	TOMM7, TOM7; translocase of outer mitochondrial membrane 7 homolog (yeast); K17771 mitochondrial import receptor subunit TOM7	0	0	0	0	0	0	0	0	0	0	0	0	0	0	0	0	0	0	0	0	0	0	0	0	0	0	0	0	0	0	0	0	0	0	0	0	0	0	0	0	0	0	0	0	0	1	0
556	hsa:55526	DHTKD1, AMOXAD, CMT2Q; dehydrogenase E1 and transketolase domain containing 1 (EC:1.2.4.2); K15791 probable 2-oxoglutarate dehydrogenase E1 component DHKTD1 [EC:1.2.4.2]	1	0	1	0	0	1	0	0	0	1	1	1	1	1	1	1	0	1	0	1	1	0	0	0	1	0	1	1	0	0	0	1	1	1	1	0	0	1	1	1	0	1	1	0	1	1	0
557	hsa:2639	GCDH, ACAD5, GCD; glutaryl-CoA dehydrogenase (EC:1.3.8.6); K00252 glutaryl-CoA dehydrogenase [EC:1.3.8.6]	1	0	0	0	0	1	1	0	1	1	1	1	1	1	1	0	0	1	0	1	1	1	1	0	1	0	1	1	1	1	0	0	1	0	1	0	0	1	0	1	1	1	0	1	1	1	1
558	hsa:152926	PPM1K, BDP, MSUDMV, PP2Ckappa, PP2Cm, PTMP, UG0882E07; protein phosphatase, Mg2+/Mn2+ dependent, 1K (EC:3.1.3.16); K17505 protein phosphatase 1K [EC:3.1.3.16]	1	0	0	1	0	1	1	0	0	0	0	1	1	1	0	0	0	1	1	0	0	1	0	1	1	0	0	1	0	1	0	0	0	1	1	0	1	1	0	0	1	1	0	0	0	1	0
559	hsa:55005	RMND1, C6orf96, COXPD11, RMD1, bA351K16, bA351K16.3; required for meiotic nuclear division 1 homolog (S. cerevisiae)	0	0	0	0	0	0	0	0	0	0	0	0	1	0	0	0	0	0	0	0	0	0	0	0	0	0	0	0	0	0	0	1	1	0	0	0	0	0	0	1	0	1	0	0	0	1	0
560	hsa:55967	NDUFA12, B17.2, DAP13; NADH dehydrogenase (ubiquinone) 1 alpha subcomplex, 12; K11352 NADH dehydrogenase (ubiquinone) 1 alpha subcomplex subunit 12	0	0	0	0	0	0	0	0	0	0	0	0	0	0	0	0	0	0	0	0	0	0	0	0	0	0	0	0	0	0	0	0	0	0	0	0	0	0	0	0	0	0	0	0	0	1	0
561	hsa:84987	COX14, C12orf62; cytochrome c oxidase assembly homolog 14 (S. cerevisiae)	0	0	0	0	0	0	0	0	0	0	0	0	0	0	0	0	0	0	0	0	0	0	0	0	0	0	0	0	0	0	0	0	0	0	0	0	0	0	0	0	0	0	0	0	0	0	0
562	hsa:81892	SLIRP, C14orf156, DC50, PD04872; SRA stem-loop interacting RNA binding protein	0	0	0	0	0	0	1	0	1	0	1	0	1	0	0	0	0	0	1	1	0	0	0	0	0	0	1	0	0	0	0	0	1	0	0	0	1	0	0	0	0	0	0	0	0	1	0
563	hsa:54902	TTC19, 2010204O13Rik, MC3DN2; tetratricopeptide repeat domain 19	0	0	0	0	1	0	1	0	0	0	0	0	1	0	0	0	0	0	0	0	0	0	0	0	0	0	0	0	0	0	0	0	0	0	1	0	1	1	0	0	0	0	0	0	0	1	0
564	hsa:7923	HSD17B8, D6S2245E, FABG, FABGL, H2-KE6, HKE6, KE6, RING2, SDR30C1, dJ1033B10.9; hydroxysteroid (17-beta) dehydrogenase 8 (EC:1.1.1.62 1.1.1.239); K13370 17beta-estradiol 17-dehydrogenase / 3alpha(17beta)-hydroxysteroid dehydrogenase (NAD+) [EC:1.1.1.62 1.	1	1	1	1	0	1	1	1	1	1	1	1	1	1	1	1	1	1	1	1	1	1	1	1	1	1	1	1	1	1	1	1	1	1	1	1	0	1	1	1	1	1	1	1	1	1	0
565	hsa:51116	MRPS2, MRP-S2, S2mt; mitochondrial ribosomal protein S2; K02967 small subunit ribosomal protein S2	1	1	1	1	1	1	1	1	1	1	1	1	0	1	1	1	1	1	1	1	1	1	0	1	1	1	1	1	1	1	0	1	1	0	1	1	0	1	1	1	1	1	1	0	1	1	1
566	hsa:37	ACADVL, ACAD6, LCACD, VLCAD; acyl-CoA dehydrogenase, very long chain (EC:1.3.8.9); K09479 very long chain acyl-CoA dehydrogenase [EC:1.3.8.9]	1	0	0	0	0	1	1	0	1	1	1	0	1	1	1	0	0	1	0	1	1	1	0	1	1	0	1	1	1	1	1	0	1	1	1	0	1	1	0	1	1	1	0	1	1	1	1
567	hsa:11216	AKAP10, AKAP-10, D-AKAP-2, D-AKAP2, PRKA10; A kinase (PRKA) anchor protein 10; K16526 A-kinase anchor protein 10	0	0	0	0	0	0	0	0	0	0	0	0	0	0	0	0	0	0	0	0	0	0	0	0	0	0	0	0	0	0	0	0	0	0	0	0	0	0	0	0	0	0	0	0	0	1	0
568	hsa:498	ATP5A1, ATP5A, ATP5AL2, ATPM, MC5DN4, MOM2, OMR, ORM, hATP1; ATP synthase, H+ transporting, mitochondrial F1 complex, alpha subunit 1, cardiac muscle; K02132 F-type H+-transporting ATPase subunit alpha [EC:3.6.3.14]	1	1	1	1	1	1	1	1	1	1	1	1	1	1	1	1	1	1	0	1	1	1	1	1	1	1	1	1	1	1	0	1	1	1	1	1	0	1	1	1	1	1	1	1	1	1	1
569	hsa:23786	BCL2L13, BCL-RAMBO, Bcl2-L-13, MIL1; BCL2-like 13 (apoptosis facilitator); K15485 Bcl-2-like protein 13	0	0	0	0	0	0	0	0	0	0	0	0	0	0	0	0	0	0	0	0	0	0	0	0	0	0	0	0	0	0	0	0	0	0	0	0	0	0	0	0	0	0	0	0	0	0	0
570	hsa:51660	MPC1, BRP44L, MPYCD, dJ68L15.3; mitochondrial pyruvate carrier 1	0	0	0	0	0	0	0	0	0	0	0	0	0	0	0	0	0	0	0	0	0	0	0	0	0	0	0	0	0	0	0	0	0	0	0	0	0	0	0	0	0	0	0	0	0	1	0
571	hsa:3421	IDH3G, H-IDHG; isocitrate dehydrogenase 3 (NAD+) gamma (EC:1.1.1.41); K00030 isocitrate dehydrogenase (NAD+) [EC:1.1.1.41]	1	1	0	1	0	1	0	1	1	1	1	1	1	1	0	1	1	1	1	1	1	1	1	1	1	1	1	0	1	1	1	1	1	0	1	1	1	1	1	1	0	1	1	1	1	1	1
572	hsa:3420	IDH3B, H-IDHB, RP46; isocitrate dehydrogenase 3 (NAD+) beta (EC:1.1.1.41); K00030 isocitrate dehydrogenase (NAD+) [EC:1.1.1.41]	1	1	0	1	0	1	1	0	1	1	1	1	1	1	0	1	1	1	1	1	1	1	1	1	1	1	1	0	1	1	1	1	1	0	1	1	1	1	1	1	0	1	1	1	1	1	1
573	hsa:92667	MGME1, C20orf72, DDK1, MTDPS11, bA504H3.4; mitochondrial genome maintenance exonuclease 1	0	0	0	0	0	1	1	0	0	0	0	0	0	0	0	0	0	0	0	0	0	0	0	0	0	0	0	0	0	0	0	0	0	0	0	0	0	0	0	0	0	0	0	0	0	1	0
574	hsa:154791	C7orf55, FMC1; chromosome 7 open reading frame 55	0	0	0	0	0	0	0	0	0	0	0	0	0	0	0	0	0	0	0	0	0	0	0	0	0	0	0	0	0	0	0	0	0	0	0	0	0	0	0	0	0	0	0	0	0	1	0
575	hsa:7019	TFAM, MTTF1, MTTFA, TCF6, TCF6L1, TCF6L2, TCF6L3; transcription factor A, mitochondrial; K11830 transcription factor A, mitochondrial	0	0	0	0	0	0	0	0	0	0	0	0	1	0	0	0	0	0	0	0	0	0	0	0	0	0	0	0	0	0	0	0	0	0	0	0	0	0	0	0	0	0	0	0	0	1	0
576	hsa:2232	FDXR, ADXR; ferredoxin reductase (EC:1.18.1.6); K00528 ferredoxin--NADP+ reductase [EC:1.18.1.2]	0	1	0	1	0	1	0	0	1	1	1	1	1	1	0	0	1	1	0	1	1	1	1	0	0	1	1	1	0	1	0	1	1	1	1	1	1	1	0	1	1	1	0	1	1	1	0
577	hsa:27301	APEX2, APE2, APEXL2, XTH2; APEX nuclease (apurinic/apyrimidinic endonuclease) 2 (EC:4.2.99.18); K10772 AP endonuclease 2 [EC:4.2.99.18]	1	0	0	0	0	0	0	1	1	0	1	0	1	0	0	1	1	1	0	1	0	1	1	0	0	1	0	1	1	1	0	0	1	1	0	0	0	0	1	0	1	0	1	0	0	1	0
578	hsa:10840	ALDH1L1, 10-FTHFDH, 10-fTHF, FDH, FTHFD; aldehyde dehydrogenase 1 family, member L1 (EC:1.5.1.6); K00289 formyltetrahydrofolate dehydrogenase [EC:1.5.1.6]	1	1	1	1	1	1	1	1	1	1	1	1	1	1	1	1	1	1	1	1	1	1	1	0	1	1	1	1	1	1	1	1	1	1	1	1	1	1	0	1	1	1	1	1	1	1	0
579	hsa:4715	NDUFB9, B22, CI-B22, LYRM3, UQOR22; NADH dehydrogenase (ubiquinone) 1 beta subcomplex, 9, 22kDa; K03965 NADH dehydrogenase (ubiquinone) 1 beta subcomplex subunit 9	0	0	0	0	0	0	0	0	0	0	0	0	0	0	0	0	0	0	0	0	0	0	0	0	0	0	0	0	0	0	0	0	0	0	0	0	0	0	0	0	0	0	0	0	0	1	0
580	hsa:84340	GFM2, EF-G2mt, EFG2, MRRF2, MST027, RRF2, RRF2mt, hEFG2, mEF-G_2; G elongation factor, mitochondrial 2; K02355 elongation factor G	1	1	1	1	0	1	1	1	1	1	1	1	1	1	1	1	1	1	1	1	1	1	1	1	1	1	1	1	1	1	0	1	1	1	1	1	1	1	1	1	1	1	1	1	1	1	0
581	hsa:54460	MRPS21, MRP-S21, RPMS21; mitochondrial ribosomal protein S21; K02970 small subunit ribosomal protein S21	1	0	0	0	0	0	0	0	0	0	1	0	0	0	0	0	0	0	0	1	0	0	1	1	0	0	0	0	0	0	1	0	0	0	0	0	0	0	0	1	0	1	0	0	1	1	0
582	hsa:6389	SDHA, CMD1GG, FP, PGL5, SDH1, SDH2, SDHF; succinate dehydrogenase complex, subunit A, flavoprotein (Fp) (EC:1.3.5.1); K00234 succinate dehydrogenase (ubiquinone) flavoprotein subunit [EC:1.3.5.1]	1	1	1	1	0	1	0	1	1	1	1	1	1	1	0	1	0	1	1	1	1	0	0	1	1	1	1	1	1	0	1	1	1	1	1	0	1	1	1	1	1	1	1	1	1	1	1
583	hsa:1375	CPT1B, CPT1-M, CPT1M, CPTI, CPTI-M, M-CPT1, MCCPT1, MCPT1; carnitine palmitoyltransferase 1B (muscle) (EC:2.3.1.21); K08765 carnitine O-palmitoyltransferase 1 [EC:2.3.1.21]	0	0	0	0	0	0	0	0	0	0	0	0	1	0	0	0	0	0	0	0	0	0	0	0	0	0	0	0	0	0	0	0	0	0	1	0	0	0	0	0	0	0	0	0	0	1	0
584	hsa:1594	CYP27B1, CP2B, CYP1, CYP1alpha, CYP27B, P450c1, PDDR, VDD1, VDDR, VDDRI, VDR; cytochrome P450, family 27, subfamily B, polypeptide 1 (EC:1.14.13.13); K07438 25-hydroxyvitamin D3 1alpha-hydroxylase [EC:1.14.13.13]	1	0	0	0	0	1	1	0	0	1	0	1	1	1	0	0	0	0	0	1	0	0	0	0	0	0	0	0	0	0	1	0	1	0	1	0	1	1	0	0	0	1	0	0	0	1	0
585	hsa:212	ALAS2, ALAS-E, ALASE, ANH1, ASB, XLDPP, XLEPP, XLSA; aminolevulinate, delta-, synthase 2 (EC:2.3.1.37); K00643 5-aminolevulinate synthase [EC:2.3.1.37]	1	1	1	0	0	1	0	1	1	1	1	1	1	1	0	1	1	1	1	0	1	0	0	1	0	1	1	1	0	1	0	1	1	0	1	1	0	1	1	1	1	1	1	0	1	1	1
586	hsa:211	ALAS1, ALAS, ALAS3, ALASH, MIG4; aminolevulinate, delta-, synthase 1 (EC:2.3.1.37); K00643 5-aminolevulinate synthase [EC:2.3.1.37]	1	0	1	0	0	1	1	1	1	1	1	1	1	1	0	1	1	1	1	1	1	0	1	1	0	1	1	1	0	1	0	1	1	0	1	1	1	1	1	1	1	1	1	0	1	1	1
587	hsa:25813	SAMM50, OMP85, SAM50, TOB55, TRG-3, YNL026W; SAMM50 sorting and assembly machinery component; K07277 outer membrane protein insertion porin family	0	1	1	1	1	0	0	0	0	1	1	0	1	0	0	1	0	1	0	1	1	0	0	0	0	1	1	0	0	1	0	1	1	0	0	0	0	0	1	1	0	1	1	0	1	1	0
588	hsa:51022	GLRX2, CGI-133, GRX2; glutaredoxin 2; K03676 glutaredoxin 3	0	0	1	0	0	0	0	0	0	1	1	0	1	0	0	1	0	1	0	1	1	0	1	0	0	1	1	0	0	0	1	1	1	0	0	1	0	0	0	1	1	1	1	0	1	1	0
589	hsa:3954	LETM1; leucine zipper-EF-hand containing transmembrane protein 1; K17800 LETM1 and EF-hand domain-containing protein 1, mitochondrial	0	0	0	0	0	0	0	0	0	0	0	0	1	0	0	0	0	0	0	0	0	0	0	0	0	0	0	0	0	0	0	0	0	0	0	0	0	0	0	0	0	0	0	0	0	1	0
590	hsa:4723	NDUFV1, CI-51K, CI51KD, UQOR1; NADH dehydrogenase (ubiquinone) flavoprotein 1, 51kDa (EC:1.6.5.3 1.6.99.3); K03942 NADH dehydrogenase (ubiquinone) flavoprotein 1 [EC:1.6.5.3 1.6.99.3]	0	0	1	1	0	0	1	1	1	0	1	1	1	1	1	1	1	1	1	1	1	0	1	0	1	1	1	1	0	1	1	1	0	0	1	1	1	1	1	1	1	1	1	0	1	1	0
591	hsa:56616	DIABLO, DFNA64, SMAC; diablo, IAP-binding mitochondrial protein; K10522 diablo	0	0	0	0	0	0	0	0	0	0	0	0	0	0	0	0	0	0	0	0	0	0	0	0	0	0	0	0	0	0	0	0	0	0	0	0	0	0	0	0	0	0	0	0	0	0	0
592	hsa:2926	GRSF1; G-rich RNA sequence binding factor 1	0	0	0	0	0	0	0	0	0	0	0	0	1	0	0	0	0	0	0	0	0	0	0	0	0	0	0	0	0	0	0	0	0	0	0	0	0	0	0	0	0	0	0	0	0	1	0
593	hsa:1376	CPT2, CPT1, CPTASE, IIAE4; carnitine palmitoyltransferase 2 (EC:2.3.1.21); K08766 carnitine O-palmitoyltransferase 2 [EC:2.3.1.21]	0	0	0	0	0	0	0	0	0	0	0	0	1	0	0	0	0	0	0	0	0	0	0	0	0	0	0	0	0	0	0	0	0	0	1	0	0	0	0	0	0	0	0	0	0	1	0
594	hsa:637	BID, FP497; BH3 interacting domain death agonist; K04726 BH3 interacting domain death agonist	0	0	0	0	0	0	0	0	0	0	0	0	0	0	0	0	0	0	0	0	0	0	0	0	0	0	0	0	0	0	0	0	0	0	0	0	0	0	0	0	0	0	0	0	0	0	0
595	hsa:51142	CHCHD2, C7orf17; coiled-coil-helix-coiled-coil-helix domain containing 2	0	0	0	0	0	0	0	0	0	0	0	0	1	0	0	0	0	0	0	0	0	0	0	0	0	0	0	0	0	0	0	0	0	0	0	0	0	0	0	0	0	0	0	0	0	1	0
596	hsa:22852	ANKRD26, THC2, bA145E8.1; ankyrin repeat domain 26	0	0	0	1	1	0	1	0	1	0	1	0	1	0	1	1	0	0	0	1	1	0	0	0	0	1	0	0	1	0	1	1	0	0	1	0	1	0	1	0	0	1	0	1	1	1	0
597	hsa:3098	HK1, HK1-ta, HK1-tb, HK1-tc, HKD, HKI, HMSNR, HXK1; hexokinase 1 (EC:2.7.1.1); K00844 hexokinase [EC:2.7.1.1]	0	0	0	0	0	0	0	0	0	0	0	0	0	0	0	0	0	0	0	0	0	0	0	0	0	0	0	0	0	0	0	0	0	0	0	0	0	0	0	0	0	0	0	0	0	1	0
598	hsa:48	ACO1, ACONS, IREB1, IREBP, IREBP1, IRP1; aconitase 1, soluble (EC:4.2.1.3); K01681 aconitate hydratase [EC:4.2.1.3]	1	1	0	1	0	1	1	0	1	1	1	1	1	1	0	1	1	1	1	1	1	1	1	1	1	1	1	1	1	1	1	1	1	1	1	1	0	1	1	1	0	1	1	1	1	1	1
599	hsa:3329	HSPD1, CPN60, GROEL, HLD4, HSP-60, HSP60, HSP65, HuCHA60, SPG13; heat shock 60kDa protein 1 (chaperonin); K04077 chaperonin GroEL	1	1	1	1	0	1	0	1	1	1	1	1	1	1	1	1	1	1	0	1	1	1	1	1	1	1	1	1	1	1	0	1	1	0	1	1	1	1	1	1	1	1	1	1	1	1	1
600	hsa:7385	UQCRC2, MC3DN5, QCR2, UQCR2; ubiquinol-cytochrome c reductase core protein II (EC:1.10.2.2); K00415 ubiquinol-cytochrome c reductase core subunit 2	1	1	1	0	0	1	1	0	1	0	0	1	1	1	0	1	0	1	1	0	0	0	1	0	0	1	0	0	0	0	0	0	0	0	1	0	0	1	1	1	1	1	0	0	1	1	0
601	hsa:4199	ME1, HUMNDME, MES; malic enzyme 1, NADP(+)-dependent, cytosolic (EC:1.1.1.40); K00029 malate dehydrogenase (oxaloacetate-decarboxylating)(NADP+) [EC:1.1.1.40]	1	0	1	1	1	1	0	1	0	1	1	1	1	1	0	1	1	1	1	1	1	1	1	0	1	1	1	1	1	1	0	1	1	1	1	1	1	1	0	1	0	1	1	1	1	1	1
602	hsa:158	ADSL, AMPS, ASASE, ASL; adenylosuccinate lyase (EC:4.3.2.2); K01756 adenylosuccinate lyase [EC:4.3.2.2]	1	0	1	1	0	1	1	0	1	1	1	1	1	1	1	1	1	1	1	1	1	1	0	1	1	1	1	1	1	1	1	1	1	0	1	1	1	1	1	1	0	1	1	0	1	1	1
603	hsa:384	ARG2; arginase 2 (EC:3.5.3.1); K01476 arginase [EC:3.5.3.1]	1	0	0	1	0	1	1	1	1	0	1	1	1	0	1	0	0	1	1	1	0	0	0	1	1	0	1	0	1	1	1	0	0	0	1	1	1	1	0	1	1	1	0	1	0	0	0
604	hsa:56652	C10orf2, ATXN8, IOSCA, MTDPS7, PEO, PEO1, PEOA3, SANDO, SCA8, TWINL; chromosome 10 open reading frame 2 (EC:3.6.4.12); K17680 twinkle protein [EC:3.6.4.12]	0	0	0	0	0	0	0	0	0	0	0	0	1	1	0	0	0	0	0	0	0	0	0	0	1	0	0	0	0	0	0	0	0	0	0	0	0	0	0	0	0	1	1	0	0	1	0
605	hsa:5009	OTC, OCTD; ornithine carbamoyltransferase (EC:2.1.3.3); K00611 ornithine carbamoyltransferase [EC:2.1.3.3]	1	1	1	1	0	1	1	1	1	1	1	1	1	1	0	1	1	1	1	1	1	1	1	1	1	1	1	1	1	1	1	1	1	0	1	1	1	1	1	1	1	1	1	1	1	1	1
606	hsa:3033	HADH, HAD, HADH1, HADHSC, HCDH, HHF4, MSCHAD, SCHAD; hydroxyacyl-CoA dehydrogenase (EC:1.1.1.35); K00022 3-hydroxyacyl-CoA dehydrogenase [EC:1.1.1.35]	1	0	0	0	0	1	1	0	0	1	1	1	1	1	0	0	0	1	0	1	1	0	0	1	1	0	1	0	1	1	1	0	1	1	1	0	0	1	0	1	1	1	1	1	0	1	0
607	hsa:57506	MAVS, CARDIF, IPS-1, IPS1, VISA; mitochondrial antiviral signaling protein; K12648 mitochondrial antiviral-signaling protein	0	0	0	0	0	0	0	0	0	0	0	0	0	0	0	0	0	0	0	0	0	0	0	0	0	0	0	0	0	0	0	0	0	0	0	0	0	0	0	0	0	0	0	0	0	0	0
608	hsa:6834	SURF1; surfeit 1 (EC:1.9.3.1); K14998 surfeit locus 1 family protein	0	0	0	0	0	0	0	0	0	1	0	0	1	0	0	1	0	0	0	1	0	0	0	0	0	0	0	0	0	0	1	0	0	0	0	0	0	0	0	1	0	1	0	0	0	1	0
609	hsa:84274	COQ5; coenzyme Q5 homolog, methyltransferase (S. cerevisiae) (EC:2.1.1.201); K06127 ubiquinone biosynthesis methyltransferase [EC:2.1.1.201]	1	1	1	1	0	1	1	0	1	1	1	1	1	1	1	1	1	1	1	1	1	1	0	1	1	1	1	1	1	0	1	1	1	1	1	1	1	1	1	1	1	1	1	0	1	1	0
610	hsa:80207	OPA3, MGA3; optic atrophy 3 (autosomal recessive, with chorea and spastic paraplegia)	0	0	0	0	0	0	0	0	0	0	0	0	0	0	0	0	0	0	0	0	0	0	0	0	0	0	0	0	0	0	0	0	0	0	0	0	0	0	0	0	0	0	0	0	0	1	0
611	hsa:10797	MTHFD2, NMDMC; methylenetetrahydrofolate dehydrogenase (NADP+ dependent) 2, methenyltetrahydrofolate cyclohydrolase (EC:3.5.4.9 1.5.1.15); K13403 methylenetetrahydrofolate dehydrogenase(NAD+) / 5,10-methenyltetrahydrofolate cyclohydrolase [EC:1.5.1.15 3.5	1	1	1	1	1	1	1	0	1	1	1	0	1	1	1	1	1	1	1	1	1	0	1	0	1	1	1	1	0	1	1	1	1	0	1	0	0	1	1	1	1	1	1	0	1	1	0
612	hsa:27165	GLS2, GA, GLS, LGA, hLGA; glutaminase 2 (liver, mitochondrial) (EC:3.5.1.2); K01425 glutaminase [EC:3.5.1.2]	0	0	0	1	1	1	0	0	0	0	1	0	1	0	1	0	0	0	0	1	0	1	1	0	0	0	1	0	0	1	0	1	1	0	1	0	1	0	1	0	1	1	0	0	0	1	0
613	hsa:225	ABCD2, ABC39, ALDL1, ALDR, ALDRP, hALDR; ATP-binding cassette, sub-family D (ALD), member 2; K05676 ATP-binding cassette, subfamily D (ALD), member 2	1	1	1	1	1	1	1	0	1	1	1	1	1	1	1	1	1	1	1	1	1	1	1	1	1	1	1	1	1	1	1	1	1	1	1	1	0	1	1	1	1	1	1	1	1	1	1
614	hsa:23600	AMACR, AMACRD, CBAS4, RACE, RM; alpha-methylacyl-CoA racemase (EC:5.1.99.4); K01796 alpha-methylacyl-CoA racemase [EC:5.1.99.4]	1	0	0	0	0	1	0	0	0	1	1	0	1	0	0	0	1	1	0	1	0	1	1	1	1	0	1	1	0	1	0	0	1	1	1	0	0	1	0	1	1	1	0	0	1	1	0
615	hsa:3283	HSD3B1, 3BETAHSD, HSD3B, HSDB3, HSDB3A, I, SDR11E1; hydroxy-delta-5-steroid dehydrogenase, 3 beta- and steroid delta-isomerase 1 (EC:1.1.1.145 5.3.3.1); K00070 3beta-hydroxy-delta5-steroid dehydrogenase / steroid delta-isomerase [EC:1.1.1.145 5.3.3.1]	1	0	1	0	0	1	1	1	1	1	1	1	1	1	1	0	0	1	1	1	1	0	1	1	1	1	1	1	0	1	1	1	1	0	1	1	1	1	1	1	1	1	0	1	1	1	1
616	hsa:7416	VDAC1, PORIN, VDAC-1; voltage-dependent anion channel 1; K05862 voltage-dependent anion channel protein 1	0	0	0	0	0	0	0	0	0	0	0	0	1	0	0	0	0	0	0	0	0	0	0	0	0	0	0	0	0	0	0	0	0	0	0	0	0	0	0	0	0	0	0	0	0	1	0
617	hsa:1854	DUT, dUTPase; deoxyuridine triphosphatase (EC:3.6.1.23); K01520 dUTP pyrophosphatase [EC:3.6.1.23]	1	0	1	1	0	1	0	0	0	1	1	1	1	1	1	1	1	1	1	1	1	1	0	0	1	1	1	0	0	1	1	1	0	1	1	1	1	1	0	1	0	1	1	0	1	1	0
618	hsa:51027	BOLA1; bolA family member 1; K05527 BolA protein	0	0	1	0	0	0	0	0	0	1	1	0	1	0	0	1	0	0	0	1	1	0	1	0	0	1	1	0	0	0	1	1	1	0	0	0	0	0	0	1	0	1	1	0	1	0	0
619	hsa:4594	MUT, MCM; methylmalonyl CoA mutase (EC:5.4.99.2); K01847 methylmalonyl-CoA mutase [EC:5.4.99.2]	0	0	0	1	0	0	0	1	0	0	0	1	1	1	0	0	1	1	0	1	0	0	0	1	1	0	0	0	1	0	0	0	0	0	1	1	0	1	1	0	1	1	0	1	0	0	0
620	hsa:50808	AK3, AK3L1, AK6, AKL3L, AKL3L1, FIX; adenylate kinase 3 (EC:2.7.4.10); K00944 nucleoside-triphosphate--adenylate kinase [EC:2.7.4.10]	1	1	1	1	0	1	1	0	1	1	1	1	1	1	1	1	1	1	0	1	1	1	1	0	1	1	1	1	0	1	1	1	1	0	1	1	0	1	1	1	1	1	1	0	1	1	1
621	hsa:1371	CPOX, CPO, CPX, HCP; coproporphyrinogen oxidase (EC:1.3.3.3); K00228 coproporphyrinogen III oxidase [EC:1.3.3.3]	0	0	0	0	0	0	0	0	0	1	1	0	1	0	0	1	0	1	0	1	1	0	1	0	0	1	1	0	0	0	0	1	1	0	1	0	1	0	0	1	0	1	0	0	1	1	0
622	hsa:5428	POLG, MDP1, MIRAS, MTDPS4A, MTDPS4B, PEO, POLG1, POLGA, SANDO, SCAE; polymerase (DNA directed), gamma (EC:2.7.7.7); K02332 DNA polymerase gamma 1 [EC:2.7.7.7]	0	0	0	0	0	0	0	0	0	0	0	1	0	0	0	1	0	0	0	0	0	0	0	0	0	0	0	0	0	0	0	0	0	0	0	0	0	0	0	0	0	0	0	0	0	0	0
623	hsa:51218	GLRX5, C14orf87, FLB4739, GRX5, PR01238, PRO1238; glutaredoxin 5; K07390 monothiol glutaredoxin	0	0	1	0	0	0	0	0	0	1	1	0	1	0	0	1	0	0	0	1	1	0	1	0	0	1	1	0	0	0	1	1	1	0	0	0	0	0	0	1	1	1	1	0	1	1	0
624	hsa:23597	ACOT9, ACATE2, MT-ACT48, MTACT48; acyl-CoA thioesterase 9; K17361 acyl-coenzyme A thioesterase 9 [EC:3.1.2.-]	0	0	1	0	0	0	0	0	1	1	1	0	1	1	0	0	0	1	0	1	0	0	0	0	0	0	1	0	1	0	0	1	1	0	0	0	0	1	0	0	0	1	1	0	0	1	0
625	hsa:83943	IMMP2L, IMP2, IMP2-LIKE; IMP2 inner mitochondrial membrane peptidase-like (S. cerevisiae); K09648 mitochondrial inner membrane protease subunit 2 [EC:3.4.21.-]	1	0	0	1	0	0	1	0	0	0	0	1	1	1	0	0	1	1	1	0	1	1	1	1	1	1	0	1	0	1	0	0	1	1	1	1	1	1	0	0	1	0	0	0	0	1	0
626	hsa:10651	MTX2; metaxin 2; K17776 metaxin	0	0	0	0	0	0	0	0	0	0	0	0	1	0	0	0	0	0	0	0	0	0	0	0	0	0	0	0	0	0	0	0	0	0	0	0	1	0	0	0	0	1	0	0	0	1	0
627	hsa:4720	NDUFS2, CI-49; NADH dehydrogenase (ubiquinone) Fe-S protein 2, 49kDa (NADH-coenzyme Q reductase) (EC:1.6.5.3 1.6.99.3); K03935 NADH dehydrogenase (ubiquinone) Fe-S protein 2 [EC:1.6.5.3 1.6.99.3]	0	0	1	0	1	0	1	1	1	0	1	1	0	1	0	1	1	1	1	1	1	1	1	1	1	1	1	1	1	0	0	1	0	0	1	1	0	1	1	1	0	1	0	1	1	1	1
628	hsa:2235	FECH, EPP, FCE; ferrochelatase (EC:4.99.1.1); K01772 ferrochelatase [EC:4.99.1.1]	1	1	1	0	0	1	1	0	1	1	1	1	1	1	0	1	0	1	0	1	1	1	1	1	1	1	1	1	0	0	0	1	1	1	1	0	0	1	0	1	0	1	1	0	1	1	0
629	hsa:1892	ECHS1, SCEH; enoyl CoA hydratase, short chain, 1, mitochondrial (EC:4.2.1.17); K07511 enoyl-CoA hydratase [EC:4.2.1.17]	1	1	1	0	1	1	1	0	0	1	1	0	1	1	0	0	0	1	0	1	1	1	1	1	1	0	1	1	1	1	1	1	1	0	1	0	1	1	1	1	1	1	1	1	1	1	0
630	hsa:79763	ISOC2; isochorismatase domain containing 2	0	0	0	0	0	0	1	1	1	0	1	0	1	0	0	0	1	1	0	1	1	0	0	0	0	1	1	0	0	1	1	1	0	0	1	1	0	1	0	0	1	1	0	0	0	0	1
631	hsa:51295	ECSIT, SITPEC; ECSIT signalling integrator; K04405 evolutionarily conserved signaling intermediate in Toll pathways	0	0	0	0	0	0	0	0	0	0	0	0	0	0	0	0	0	0	0	0	0	0	0	0	0	0	0	0	0	0	0	0	0	0	0	0	0	0	0	0	0	0	0	0	0	1	0
632	hsa:57678	GPAM, GPAT, GPAT1; glycerol-3-phosphate acyltransferase, mitochondrial (EC:2.3.1.15); K00629 glycerol-3-phosphate O-acyltransferase 1/2 [EC:2.3.1.15]	0	0	1	0	1	0	0	0	0	1	1	0	1	0	0	0	0	1	1	0	0	0	0	0	0	0	1	0	0	1	0	0	1	0	0	0	0	0	0	0	1	0	1	0	0	1	0
633	hsa:6150	MRPL23, L23MRP, RPL23, RPL23L; mitochondrial ribosomal protein L23; K02892 large subunit ribosomal protein L23	0	0	1	0	0	0	1	0	0	1	0	1	0	0	0	0	0	1	0	0	1	0	1	0	0	0	1	0	0	0	0	0	1	0	0	0	0	0	0	1	0	0	1	0	1	0	0
634	hsa:63931	MRPS14, DJ262D12.2, HSMRPS14, MRP-S14, S14mt; mitochondrial ribosomal protein S14; K02954 small subunit ribosomal protein S14	1	0	1	1	0	1	0	0	1	1	1	0	0	1	1	1	1	1	0	1	1	1	1	1	1	1	1	1	0	1	1	1	1	1	1	1	0	1	1	1	1	1	1	0	1	1	0
635	hsa:65008	MRPL1, BM022, L1MT, MRP-L1; mitochondrial ribosomal protein L1; K02863 large subunit ribosomal protein L1	1	1	1	1	0	1	1	0	0	0	0	1	0	0	0	1	1	1	1	0	1	1	0	0	0	0	0	1	0	1	0	0	0	0	0	1	1	0	1	0	0	1	1	0	0	1	0
636	hsa:10632	ATP5L, ATP5JG; ATP synthase, H+ transporting, mitochondrial Fo complex, subunit G (EC:3.6.1.14); K02140 F-type H+-transporting ATPase subunit g [EC:3.6.3.14]	0	0	0	0	0	0	0	0	0	0	0	0	0	0	0	0	0	0	0	0	0	0	0	0	0	0	0	0	0	0	0	0	0	0	0	0	0	0	0	0	0	0	0	0	0	1	0
637	hsa:4697	NDUFA4, CI-9k, CI-MLRQ, MLRQ; NADH dehydrogenase (ubiquinone) 1 alpha subcomplex, 4, 9kDa (EC:1.6.5.3 1.6.99.3); K03948 NADH dehydrogenase (ubiquinone) 1 alpha subcomplex subunit 4	0	0	0	0	0	0	0	0	0	0	0	0	0	0	0	0	0	0	0	0	0	0	0	0	0	0	0	0	0	0	0	0	0	0	0	0	0	0	0	0	0	0	0	0	0	1	0
638	hsa:51001	MTERFD1, mTERF3; MTERF domain containing 1; K15032 mTERF domain-containing protein, mitochondrial	0	0	0	0	0	0	0	0	0	0	0	0	0	0	0	0	0	0	0	0	0	0	0	0	0	0	0	0	0	0	0	0	0	0	0	0	0	0	0	0	0	0	0	0	0	1	0
639	hsa:1337	COX6A1, COX6A, COX6AL; cytochrome c oxidase subunit VIa polypeptide 1 (EC:1.9.3.1); K02266 cytochrome c oxidase subunit 6a	0	0	0	0	0	0	0	0	0	0	0	0	0	0	0	0	0	0	0	0	0	0	0	0	0	0	0	0	0	0	0	0	0	0	0	0	0	0	0	0	0	0	0	0	0	0	0
640	hsa:150209	AIFM3, AIFL; apoptosis-inducing factor, mitochondrion-associated, 3	1	1	1	1	1	1	0	1	1	1	1	1	1	1	1	1	1	1	1	1	1	1	1	1	1	1	1	1	1	1	0	1	1	1	1	1	0	1	1	1	1	1	1	1	1	1	1
641	hsa:60488	MRPS35, MDS023, MRP-S28, MRPS28; mitochondrial ribosomal protein S35; K17413 small subunit ribosomal protein S35, mitochondrial	0	0	0	0	0	0	0	0	0	0	0	0	0	0	0	0	0	0	0	0	0	0	0	0	0	0	0	0	0	0	0	0	0	0	0	0	0	0	0	0	0	0	0	0	0	1	0
642	hsa:25828	TXN2, MT-TRX, MTRX, TRX2; thioredoxin 2; K03671 thioredoxin 1	1	0	1	1	1	1	1	0	1	1	1	0	1	1	1	1	1	1	1	1	1	1	1	1	1	1	1	1	1	1	1	1	1	0	1	1	1	1	1	1	1	1	1	1	1	1	1
643	hsa:1431	CS; citrate synthase (EC:2.3.3.1); K01647 citrate synthase [EC:2.3.3.1]	1	0	0	1	0	1	0	1	1	1	1	1	1	1	0	1	0	1	0	1	1	1	0	0	1	1	1	1	1	0	1	1	1	1	1	0	1	1	1	1	0	1	0	1	1	1	1
644	hsa:63875	MRPL17, L17mt, LIP2, MRP-L17, MRP-L26, RPL17L, RPML26; mitochondrial ribosomal protein L17; K02879 large subunit ribosomal protein L17	1	1	1	1	1	1	1	0	1	1	1	1	0	1	1	1	1	1	1	1	1	0	1	0	1	1	1	1	0	1	1	1	1	1	1	1	1	1	1	1	1	1	1	0	1	1	0
645	hsa:3101	HK3, HKIII, HXK3; hexokinase 3 (white cell) (EC:2.7.1.1); K00844 hexokinase [EC:2.7.1.1]	0	0	0	0	0	0	0	0	0	0	0	0	0	0	0	0	0	0	0	0	0	0	0	0	0	0	0	0	0	0	0	0	0	0	0	0	0	0	0	0	0	0	0	0	0	1	0
646	hsa:29074	MRPL18, L18mt, MRP-L18; mitochondrial ribosomal protein L18; K02881 large subunit ribosomal protein L18	1	0	1	1	0	0	1	0	0	1	1	1	0	0	0	0	1	0	0	0	1	0	0	0	0	1	1	1	0	0	0	1	1	0	0	0	0	0	0	0	0	1	1	0	1	1	0
647	hsa:2746	GLUD1, GDH, GDH1, GLUD; glutamate dehydrogenase 1 (EC:1.4.1.3); K00261 glutamate dehydrogenase (NAD(P)+) [EC:1.4.1.3]	1	0	1	1	1	1	0	1	1	1	1	0	1	0	1	0	1	1	0	1	1	1	0	1	0	0	1	1	1	1	1	0	1	0	1	1	0	1	1	0	1	1	1	1	0	1	0
648	hsa:10873	ME3, NADP-ME; malic enzyme 3, NADP(+)-dependent, mitochondrial (EC:1.1.1.40); K00029 malate dehydrogenase (oxaloacetate-decarboxylating)(NADP+) [EC:1.1.1.40]	1	0	1	1	0	1	0	0	0	1	1	1	1	1	0	1	1	1	1	1	1	1	0	1	1	1	1	1	1	1	0	1	1	1	1	1	1	1	1	1	0	1	1	1	1	1	1
649	hsa:54948	MRPL16, L16mt, MRP-L16; mitochondrial ribosomal protein L16; K02878 large subunit ribosomal protein L16	1	1	1	1	1	1	0	0	1	1	1	1	0	1	1	1	1	1	1	1	1	1	1	0	1	1	1	1	0	1	1	1	1	0	1	1	1	1	1	1	1	1	1	0	1	1	0
650	hsa:5498	PPOX, PPO, V290M, VP; protoporphyrinogen oxidase (EC:1.3.3.4); K00231 oxygen-dependent protoporphyrinogen oxidase [EC:1.3.3.4]	1	0	0	0	0	1	1	0	0	0	0	1	1	1	0	0	0	1	1	0	0	0	0	0	1	1	0	0	0	0	0	0	0	1	1	0	0	1	0	0	0	0	0	0	0	1	1
651	hsa:7818	DAP3, DAP-3, MRP-S29, MRPS29, bMRP-10; death associated protein 3; K17408 small subunit ribosomal protein S29, mitochondrial	0	0	0	0	0	0	0	0	0	0	0	0	0	0	0	0	0	0	0	0	0	0	0	0	0	0	0	0	0	0	0	0	0	0	0	0	0	0	0	0	0	0	0	0	0	1	0
652	hsa:1349	COX7B, APLCC; cytochrome c oxidase subunit VIIb (EC:1.9.3.1); K02271 cytochrome c oxidase subunit 7b	0	0	0	0	0	0	0	0	0	0	0	0	0	0	0	0	0	0	0	0	0	0	0	0	0	0	0	0	0	0	0	0	0	0	0	0	0	0	0	0	0	0	0	0	0	0	0
653	hsa:29088	MRPL15, L15mt, MRP-L15, MRP-L7, RPML7; mitochondrial ribosomal protein L15; K02876 large subunit ribosomal protein L15	1	1	1	1	0	1	0	0	1	1	1	0	1	1	1	1	1	1	0	1	1	1	0	1	1	1	1	1	0	1	0	1	1	1	1	1	0	1	1	1	1	1	1	0	1	1	0
654	hsa:55052	MRPL20, L20mt, MRP-L20; mitochondrial ribosomal protein L20; K02887 large subunit ribosomal protein L20	1	1	1	1	1	1	1	0	1	1	1	1	1	1	1	1	1	1	1	1	1	1	1	1	1	1	1	1	0	1	1	1	1	0	1	1	1	1	0	1	1	1	1	0	1	1	0
655	hsa:4706	NDUFAB1, ACP, FASN2A, SDAP; NADH dehydrogenase (ubiquinone) 1, alpha/beta subcomplex, 1, 8kDa; K03955 NADH dehydrogenase (ubiquinone) 1 alpha/beta subcomplex 1	1	0	1	1	1	1	1	0	1	1	1	1	1	1	1	1	1	1	1	1	1	0	1	0	1	1	1	0	0	1	0	1	1	1	1	1	0	1	1	1	1	1	1	0	1	1	0
656	hsa:23408	SIRT5, SIR2L5; sirtuin 5; K11415 NAD-dependent deacetylase sirtuin 5 [EC:3.5.1.-]	1	1	1	1	0	1	0	1	0	1	1	1	1	0	1	0	1	1	1	1	1	0	1	0	0	0	1	0	1	1	0	0	1	0	1	1	0	1	0	0	0	1	0	1	0	1	0
657	hsa:25973	PARS2, MT-PRORS; prolyl-tRNA synthetase 2, mitochondrial (putative) (EC:6.1.1.15); K01881 prolyl-tRNA synthetase [EC:6.1.1.15]	1	0	1	1	1	1	1	1	1	1	1	1	1	1	1	1	1	1	1	1	1	1	1	1	1	1	1	1	1	1	1	1	1	0	1	1	0	1	1	1	1	1	1	1	1	1	1
658	hsa:4711	NDUFB5, CISGDH, SGDH; NADH dehydrogenase (ubiquinone) 1 beta subcomplex, 5, 16kDa (EC:1.6.5.3 1.6.99.3); K03961 NADH dehydrogenase (ubiquinone) 1 beta subcomplex subunit 5	0	0	0	0	0	0	0	0	0	0	0	0	0	0	0	0	0	0	0	0	0	0	0	0	0	0	0	0	0	0	0	0	0	0	0	0	0	0	0	0	0	0	0	0	0	1	0
659	hsa:79590	MRPL24, L24mt, MRP-L18, MRP-L24; mitochondrial ribosomal protein L24; K02895 large subunit ribosomal protein L24	1	1	1	1	0	1	0	0	0	1	0	0	1	1	1	1	1	1	1	0	1	1	0	1	0	1	1	1	0	1	0	1	1	0	1	1	1	1	0	1	0	1	1	0	1	1	0
660	hsa:64976	MRPL40, MRP-L22, MRPL22, NLVCF, URIM; mitochondrial ribosomal protein L40; K17421 large subunit ribosomal protein L40, mitochondrial	0	0	0	0	0	0	0	0	0	0	0	0	0	0	0	0	0	0	0	0	0	0	0	0	0	0	0	0	0	0	0	0	0	0	0	0	0	0	0	0	0	0	0	0	0	1	0
661	hsa:23464	GCAT, KBL; glycine C-acetyltransferase (EC:2.3.1.29); K00639 glycine C-acetyltransferase [EC:2.3.1.29]	1	1	1	1	1	1	1	0	1	1	1	1	1	1	0	1	1	1	0	0	1	0	1	1	0	1	1	1	0	1	0	1	1	1	1	1	0	1	0	1	1	1	1	0	1	1	0
662	hsa:28957	MRPS28, MRP-S28, MRP-S35, MRPS35; mitochondrial ribosomal protein S28; K17407 small subunit ribosomal protein S28, mitochondrial	0	0	0	0	0	0	0	0	0	0	0	0	0	0	0	0	0	0	0	0	0	0	0	0	0	0	0	0	0	0	0	0	0	0	0	0	0	0	0	0	0	0	0	0	0	1	0
663	hsa:275	AMT, GCE, GCST, GCVT, NKH; aminomethyltransferase (EC:2.1.2.10); K00605 aminomethyltransferase [EC:2.1.2.10]	1	0	0	0	0	1	1	1	0	1	0	1	1	1	1	0	1	1	0	1	1	0	1	1	1	1	1	0	1	0	1	1	1	1	1	1	1	1	0	1	1	1	0	1	1	1	0
664	hsa:65993	MRPS34, MRP-S12, MRP-S34, MRPS12; mitochondrial ribosomal protein S34; K17412 small subunit ribosomal protein S34, mitochondrial	0	0	0	0	0	0	0	0	0	0	0	0	0	0	0	0	0	0	0	0	0	0	0	0	0	0	0	0	0	0	0	0	0	0	0	0	0	0	0	0	0	0	0	0	0	1	0
665	hsa:64978	MRPL38, L38MT, MRP-L3, MRP-L38, RPML3; mitochondrial ribosomal protein L38; K17419 large subunit ribosomal protein L38, mitochondrial	0	0	0	0	0	0	0	0	0	0	0	0	1	0	0	0	0	0	0	0	0	0	0	0	0	0	0	0	0	0	0	0	0	0	0	0	0	0	0	0	0	0	0	0	0	1	0
666	hsa:92609	TIMM50, TIM50, TIM50L; translocase of inner mitochondrial membrane 50 homolog (S. cerevisiae); K17496 mitochondrial import inner membrane translocase subunit TIM50	0	0	0	0	0	0	0	0	0	0	0	0	1	0	0	0	0	0	0	0	0	0	0	0	0	0	0	0	0	0	0	0	0	0	0	0	0	0	0	0	0	0	0	0	0	1	0
667	hsa:390916	NUDT19, RP2; nudix (nucleoside diphosphate linked moiety X)-type motif 19; K13355 nucleoside diphosphate-linked moiety X motif 19, mitochondrial [EC:3.6.1.-]	0	0	0	0	0	0	0	0	0	0	0	0	1	1	0	0	0	0	0	1	0	0	0	0	1	0	0	0	0	0	0	0	0	0	1	0	0	1	0	0	0	1	0	0	0	1	0
668	hsa:81689	ISCA1, HBLD2, ISA1, RP11-507D14.2, hIscA; iron-sulfur cluster assembly 1 (EC:2.7.7.52); K13628 iron-sulfur cluster assembly protein	1	1	1	0	0	1	1	0	0	1	1	1	1	1	0	1	0	1	0	1	1	0	1	0	1	1	1	1	0	0	1	1	1	1	1	0	1	1	0	1	0	1	1	0	1	1	0
669	hsa:10102	TSFM, EFTS, EFTSMT; Ts translation elongation factor, mitochondrial; K02357 elongation factor Ts	1	0	1	1	1	1	0	0	1	1	1	1	1	1	1	1	1	1	1	1	1	1	1	1	1	1	1	1	0	1	1	1	1	0	1	1	0	1	0	1	1	1	1	0	1	1	0
670	hsa:91647	ATPAF2, ATP12, ATP12p, MC5DN1; ATP synthase mitochondrial F1 complex assembly factor 2; K07556 ATP synthase mitochondrial F1 complex assembly factor 2	0	0	0	0	0	0	0	0	0	0	0	0	1	0	0	0	0	0	0	0	0	0	1	0	0	0	0	0	0	0	0	0	0	0	0	0	0	0	0	1	0	1	0	0	1	1	0
671	hsa:114294	LACTB, G24, MRPL56; lactamase, beta; K17382 serine beta-lactamase-like protein LACTB, mitochondrial	0	0	0	0	1	1	1	0	0	1	1	0	1	0	0	0	1	1	0	0	0	0	0	0	1	1	0	0	0	1	0	0	1	1	1	0	0	1	0	0	1	1	0	1	1	0	0
672	hsa:548596	CKMT1A, CKMT1; creatine kinase, mitochondrial 1A (EC:2.7.3.2); K00933 creatine kinase [EC:2.7.3.2]	1	0	0	1	0	0	0	0	0	0	0	0	0	0	0	0	0	0	0	0	0	0	0	0	0	0	0	0	0	0	0	0	0	0	0	1	0	0	1	0	1	0	0	0	0	0	0
673	hsa:6391	SDHC, CYB560, CYBL, PGL3, QPS1, SDH3; succinate dehydrogenase complex, subunit C, integral membrane protein, 15kDa; K00236 succinate dehydrogenase (ubiquinone) cytochrome b560 subunit	0	0	0	0	0	0	0	0	0	0	0	0	1	0	0	0	0	0	0	0	1	0	1	0	0	0	0	0	0	0	0	0	0	0	0	0	0	0	0	1	0	1	0	0	1	1	0
674	hsa:1350	COX7C; cytochrome c oxidase subunit VIIc (EC:1.9.3.1); K02272 cytochrome c oxidase subunit 7c	0	0	0	0	0	0	0	0	0	0	0	0	0	0	0	0	0	0	0	0	0	0	0	0	0	0	0	0	0	0	0	0	0	0	0	0	0	0	0	0	0	0	0	0	0	1	0
675	hsa:1347	COX7A2, COX7AL, COX7AL1, COXVIIAL, COXVIIa-L, VIIAL; cytochrome c oxidase subunit VIIa polypeptide 2 (liver) (EC:1.9.3.1); K02270 cytochrome c oxidase subunit 7a	0	0	0	0	0	0	0	0	0	0	0	0	0	0	0	0	0	0	0	0	0	0	0	0	0	0	0	0	0	0	0	0	0	0	0	0	0	0	0	0	0	0	0	0	0	0	0
676	hsa:1159	CKMT1B, CKMT, CKMT1, UMTCK; creatine kinase, mitochondrial 1B (EC:2.7.3.2); K00933 creatine kinase [EC:2.7.3.2]	1	0	0	1	0	0	0	0	0	0	0	0	0	0	0	0	0	0	1	0	0	0	0	1	0	0	0	0	0	0	0	0	0	0	0	1	0	0	1	0	1	0	0	0	0	0	0
677	hsa:514	ATP5E, ATPE, MC5DN3; ATP synthase, H+ transporting, mitochondrial F1 complex, epsilon subunit (EC:3.6.3.14); K02135 F-type H+-transporting ATPase subunit epsilon [EC:3.6.3.14]	0	0	0	0	0	0	0	0	0	0	0	0	1	0	0	0	0	0	0	0	0	0	0	0	0	0	0	0	0	0	0	0	0	0	0	0	0	0	0	0	0	0	0	0	0	1	0
678	hsa:10989	IMMT, HMP, MINOS2, P87, P87/89, P89, PIG52; inner membrane protein, mitochondrial; K17785 mitofilin	0	0	0	0	0	0	0	0	0	0	0	0	0	0	0	0	0	0	0	0	0	0	0	0	0	0	0	0	0	0	0	0	0	0	0	0	0	0	0	0	0	0	0	0	0	1	0
679	hsa:26519	TIMM10, TIM10, TIM10A; translocase of inner mitochondrial membrane 10 homolog (yeast); K17778 mitochondrial import inner membrane translocase subunit TIM10	0	0	0	0	0	0	0	0	0	0	0	0	1	0	0	0	0	0	0	0	0	0	0	0	0	0	0	0	0	0	0	0	0	0	0	0	0	0	0	0	0	0	0	0	0	1	0
680	hsa:134266	GRPEL2, Mt-GrpE#2; GrpE-like 2, mitochondrial (E. coli); K03687 molecular chaperone GrpE	1	1	1	1	1	1	0	1	1	1	1	0	0	1	1	1	0	1	1	1	1	1	1	1	1	1	1	1	0	1	1	1	1	1	1	1	1	1	0	1	1	1	1	0	1	1	0
681	hsa:64983	MRPL32, L32mt, MRP-L32, bMRP-59b; mitochondrial ribosomal protein L32; K02911 large subunit ribosomal protein L32	0	0	0	0	0	0	0	0	0	0	0	0	0	0	0	0	0	0	0	0	0	0	0	0	0	0	0	0	0	0	0	0	0	0	0	0	0	0	0	0	0	0	0	0	0	1	0
682	hsa:64949	MRPS26, C20orf193, GI008, MRP-S13, MRP-S26, MRPS13, NY-BR-87, RPMS13, dJ534B8.3; mitochondrial ribosomal protein S26; K17405 small subunit ribosomal protein S26, mitochondrial	0	0	0	0	0	0	0	0	0	0	0	0	0	0	0	0	0	0	0	0	0	0	0	0	0	0	0	0	0	0	0	0	0	0	0	0	0	0	0	0	0	0	0	0	0	1	0
683	hsa:51651	PTRH2, BIT1, PTH2; peptidyl-tRNA hydrolase 2 (EC:3.1.1.29); K04794 peptidyl-tRNA hydrolase, PTH2 family [EC:3.1.1.29]	0	0	0	0	0	0	0	1	0	0	0	0	1	0	0	0	0	0	0	0	0	0	0	0	0	0	0	0	1	0	0	0	0	0	0	0	0	0	0	0	0	0	0	1	0	1	1
684	hsa:1743	DLST, DLTS; dihydrolipoamide S-succinyltransferase (E2 component of 2-oxo-glutarate complex) (EC:2.3.1.61); K00658 2-oxoglutarate dehydrogenase E2 component (dihydrolipoamide succinyltransferase) [EC:2.3.1.61]	1	1	1	1	1	1	0	0	1	1	1	1	1	1	1	1	1	1	0	1	1	0	0	1	1	1	1	1	0	0	0	1	1	0	1	1	1	1	1	1	0	1	1	1	1	1	0
685	hsa:89941	RHOT2, ARHT2, C16orf39, MIRO-2, MIRO2, RASL; ras homolog family member T2 (EC:3.6.5.-); K07871 Ras homolog gene family, member T2	0	0	0	0	0	0	0	0	0	0	0	0	1	0	1	0	0	0	0	0	0	0	0	0	0	0	0	0	0	0	0	0	0	0	0	0	0	0	0	0	0	0	1	0	0	1	0
686	hsa:27349	MCAT, FASN2C, MCT, MT, NET62, fabD; malonyl CoA:ACP acyltransferase (mitochondrial) (EC:2.3.1.39); K00645 [acyl-carrier-protein] S-malonyltransferase [EC:2.3.1.39]	1	1	1	1	1	1	0	0	1	1	1	1	1	1	1	1	1	1	1	1	1	0	1	1	1	1	1	0	0	1	0	1	1	1	1	1	0	0	1	1	1	1	1	0	1	1	0
687	hsa:8802	SUCLG1, GALPHA, MTDPS9, SUCLA1; succinate-CoA ligase, alpha subunit (EC:6.2.1.4 6.2.1.5); K01899 succinyl-CoA synthetase alpha subunit [EC:6.2.1.4 6.2.1.5]	1	1	1	0	0	1	1	1	0	1	1	1	1	1	0	1	1	1	1	1	1	0	1	0	1	1	1	1	1	0	1	1	1	0	1	1	0	1	1	1	1	1	1	1	0	1	1
688	hsa:4713	NDUFB7, B18, CI-B18; NADH dehydrogenase (ubiquinone) 1 beta subcomplex, 7, 18kDa (EC:1.6.5.3 1.6.99.3); K03963 NADH dehydrogenase (ubiquinone) 1 beta subcomplex subunit 7	0	0	0	0	0	0	0	0	0	0	0	0	1	0	0	0	0	0	0	0	0	0	0	0	0	0	0	0	0	0	0	0	0	0	0	0	0	0	0	0	0	0	0	0	0	1	0
689	hsa:140823	ROMO1, C20orf52, MTGM, MTGMP, bA353C18.2; reactive oxygen species modulator 1	0	0	0	0	0	0	0	0	0	0	0	0	1	0	0	0	0	0	0	0	0	0	0	0	0	0	0	0	0	0	0	0	0	0	0	0	0	0	0	0	0	0	0	0	0	1	0
690	hsa:64981	MRPL34, L34mt; mitochondrial ribosomal protein L34; K02914 large subunit ribosomal protein L34	1	0	1	0	1	1	0	0	1	1	1	0	1	1	1	1	0	1	0	1	1	1	0	1	1	1	1	1	0	0	1	0	0	1	0	0	0	1	0	1	1	0	1	0	1	0	0
691	hsa:25902	MTHFD1L, FTHFSDC1, MTC1THFS, dJ292B18.2; methylenetetrahydrofolate dehydrogenase (NADP+ dependent) 1-like (EC:6.3.4.3); K13402 monofunctional C1-tetrahydrofolate synthase, mitochondrial [EC:6.3.4.3]	1	1	1	1	1	1	1	1	1	1	1	1	1	1	1	1	1	1	1	1	1	1	1	1	1	1	1	1	0	1	0	1	1	1	1	1	0	1	1	1	1	1	1	0	1	1	0
692	hsa:622	BDH1, BDH, SDR9C1; 3-hydroxybutyrate dehydrogenase, type 1 (EC:1.1.1.30); K00019 3-hydroxybutyrate dehydrogenase [EC:1.1.1.30]	1	0	1	1	1	1	1	1	1	1	1	1	1	1	1	1	1	1	1	1	1	0	1	0	1	1	1	1	1	1	0	1	1	0	1	1	0	1	1	1	1	1	1	1	1	1	0
693	hsa:112812	FDX1L, FDX2; ferredoxin 1-like	0	0	1	0	0	0	1	0	0	1	1	1	1	0	0	1	0	1	1	1	0	0	1	0	0	1	1	0	0	0	1	0	0	0	0	0	0	0	0	1	0	1	1	0	1	1	0
694	hsa:10105	PPIF, CYP3, CyP-M, Cyp-D, CypD; peptidylprolyl isomerase F (EC:5.2.1.8); K09565 peptidyl-prolyl isomerase F (cyclophilin D) [EC:5.2.1.8]	1	0	1	0	0	1	1	0	1	1	1	0	1	1	1	0	0	1	0	1	1	1	1	1	1	1	1	1	0	1	1	1	1	1	1	0	1	1	1	1	1	1	1	0	1	1	0
695	hsa:84532	ACSS1, ACAS2L, ACECS1, AceCS2L; acyl-CoA synthetase short-chain family member 1 (EC:6.2.1.1); K01895 acetyl-CoA synthetase [EC:6.2.1.1]	1	1	1	1	1	1	0	0	1	1	1	1	1	1	0	0	1	1	0	1	1	1	0	1	1	1	1	1	1	1	1	1	1	0	1	1	1	1	1	1	0	1	1	1	1	1	1
696	hsa:36	ACADSB, 2-MEBCAD, ACAD7, SBCAD; acyl-CoA dehydrogenase, short/branched chain (EC:1.3.8.5); K09478 short/branched chain acyl-CoA dehydrogenase [EC:1.3.99.12]	1	0	0	0	0	1	1	0	1	1	1	1	1	1	1	0	0	1	0	1	1	1	1	1	1	0	1	1	1	1	1	0	1	0	1	0	0	1	0	1	1	1	0	1	1	1	1
697	hsa:51318	MRPL35, L35mt, MRP-L35; mitochondrial ribosomal protein L35; K02916 large subunit ribosomal protein L35	0	0	0	0	0	0	0	0	0	0	0	0	0	0	0	0	0	0	0	0	0	0	0	0	0	0	0	0	0	0	0	0	0	0	0	0	0	0	0	0	0	0	0	0	0	1	0
698	hsa:2820	GPD2, GDH2, GPDM, mGPDH; glycerol-3-phosphate dehydrogenase 2 (mitochondrial) (EC:1.1.5.3); K00111 glycerol-3-phosphate dehydrogenase [EC:1.1.5.3]	1	0	1	0	0	1	0	0	0	1	1	1	1	1	0	0	0	1	0	1	0	1	1	0	1	0	1	1	0	1	1	0	1	0	1	1	0	1	0	1	1	1	1	0	1	1	0
699	hsa:10884	MRPS30, MRP-S30, PAP, PDCD9, S30mt; mitochondrial ribosomal protein S30; K17409 small subunit ribosomal protein S30, mitochondrial	0	0	0	0	0	0	0	0	0	0	0	0	0	0	0	0	0	0	0	0	0	0	0	0	0	0	0	0	0	0	0	0	0	0	0	0	0	0	0	0	0	0	0	0	0	1	0
700	hsa:51179	HAO2, GIG16, HAOX2; hydroxyacid oxidase 2 (long chain) (EC:1.1.3.15); K11517 (S)-2-hydroxy-acid oxidase [EC:1.1.3.15]	1	0	1	1	0	1	0	1	0	0	1	0	0	0	0	0	0	0	0	1	0	0	0	0	1	0	1	0	1	1	1	0	1	1	1	1	1	1	0	1	1	1	1	0	0	1	1
701	hsa:1678	TIMM8A, DDP, DDP1, DFN1, MTS, TIM8; translocase of inner mitochondrial membrane 8 homolog A (yeast); K17780 mitochondrial import inner membrane translocase subunit TIM8	0	0	0	0	0	0	0	0	0	0	0	0	0	0	0	0	0	0	0	0	0	0	0	0	0	0	0	0	0	0	0	0	0	0	0	0	0	0	0	0	0	0	0	0	0	0	0
702	hsa:64902	AGXT2, AGT2, DAIBAT; alanine--glyoxylate aminotransferase 2 (EC:2.6.1.44 2.6.1.40); K00827 alanine-glyoxylate transaminase / (R)-3-amino-2-methylpropionate-pyruvate transaminase [EC:2.6.1.44 2.6.1.40]	1	1	1	1	0	1	0	1	1	1	1	1	1	1	0	1	1	1	1	1	1	1	1	0	1	1	1	1	1	1	0	1	1	0	1	1	0	1	1	1	1	1	1	1	1	1	1
703	hsa:29093	MRPL22, L22mt, MRP-L22, MRP-L25, RPML25; mitochondrial ribosomal protein L22; K02890 large subunit ribosomal protein L22	1	0	1	1	0	1	0	0	1	1	1	0	1	1	1	1	1	0	1	1	1	1	1	1	1	0	1	0	0	1	1	1	0	0	1	1	0	1	1	1	1	1	1	0	1	1	0
704	hsa:10440	TIMM17A, TIM17, TIM17A; translocase of inner mitochondrial membrane 17 homolog A (yeast); K17795 mitochondrial import inner membrane translocase subunit TIM17	0	0	0	0	0	0	0	0	0	0	0	0	1	0	0	0	0	0	0	0	0	0	0	0	0	0	0	0	0	0	0	0	0	0	0	0	0	0	0	0	0	0	0	0	0	1	0
705	hsa:11232	POLG2, HP55, MTPOLB, PEOA4, POLB, POLG-BETA, POLGB; polymerase (DNA directed), gamma 2, accessory subunit (EC:2.7.7.7); K02333 DNA polymerase gamma 2	1	0	0	0	1	1	0	1	0	0	0	0	1	1	1	0	0	0	0	0	0	0	0	1	1	0	0	1	0	0	0	0	0	1	1	0	0	1	1	0	1	0	0	1	0	1	1
706	hsa:221154	MICU2, 1110008L20Rik, EFHA1; mitochondrial calcium uptake 2	0	0	0	0	0	0	0	0	0	0	0	0	1	0	0	0	0	0	0	0	0	0	0	0	0	0	0	0	0	0	0	0	0	0	0	0	0	0	0	0	0	0	0	0	0	1	0
707	hsa:51073	MRPL4, CGI-28, L4mt; mitochondrial ribosomal protein L4; K02926 large subunit ribosomal protein L4	1	1	1	1	0	1	1	0	1	1	1	1	0	1	1	1	1	1	1	1	1	1	1	0	1	1	1	1	0	1	0	1	1	1	1	1	0	1	1	1	1	1	1	0	1	1	0
708	hsa:4719	NDUFS1, CI-75Kd, CI-75k, PRO1304; NADH dehydrogenase (ubiquinone) Fe-S protein 1, 75kDa (NADH-coenzyme Q reductase) (EC:1.6.5.3 1.6.99.3); K03934 NADH dehydrogenase (ubiquinone) Fe-S protein 1 [EC:1.6.5.3 1.6.99.3]	1	1	1	1	0	0	0	1	1	1	1	1	0	1	0	1	1	1	1	1	1	0	0	0	1	1	1	1	1	1	1	1	1	1	1	1	0	1	1	1	1	1	1	0	1	1	0
709	hsa:64979	MRPL36, BRIP1, L36mt, MRP-L36, PRPL36, RPMJ; mitochondrial ribosomal protein L36; K02919 large subunit ribosomal protein L36	0	1	1	1	0	1	0	0	0	1	1	0	0	0	1	1	1	1	1	1	0	1	1	0	1	1	1	1	0	0	1	1	1	0	0	1	0	1	1	1	1	0	1	0	0	1	0
710	hsa:55173	MRPS10, MRP-S10, PNAS-122; mitochondrial ribosomal protein S10; K02946 small subunit ribosomal protein S10	1	0	1	1	1	0	1	0	1	1	1	0	0	1	1	1	1	1	1	1	1	1	1	1	1	1	1	1	0	1	0	1	1	0	0	1	0	1	1	1	1	1	1	0	1	1	0
711	hsa:10352	WARS2, TrpRS; tryptophanyl tRNA synthetase 2, mitochondrial (EC:6.1.1.2); K01867 tryptophanyl-tRNA synthetase [EC:6.1.1.2]	1	1	1	1	1	1	1	1	1	1	1	1	1	1	1	1	1	1	1	1	1	1	1	0	1	1	1	1	1	1	0	1	1	1	1	1	1	1	0	1	1	1	1	1	1	1	0
712	hsa:10965	ACOT2, CTE-IA, CTE1A, MTE1, PTE2, PTE2A, ZAP128; acyl-CoA thioesterase 2 (EC:3.1.2.2); K01068 acyl-coenzyme A thioesterase 1/2/4 [EC:3.1.2.2]	0	0	0	0	0	0	0	0	0	0	0	0	0	0	0	0	0	0	0	1	0	0	0	0	0	0	0	0	0	0	1	0	0	1	0	0	1	0	0	0	0	1	0	0	0	0	0
713	hsa:65080	MRPL44, COXPD16, L44MT, MRP-L44; mitochondrial ribosomal protein L44 (EC:3.1.26.-); K17425 large subunit ribosomal protein L44, mitochondrial [EC:3.1.26.-]	1	0	0	1	0	0	0	0	0	0	0	0	1	0	0	0	1	0	1	0	0	0	0	0	0	0	0	0	0	1	0	0	0	0	0	0	0	0	0	0	0	0	0	0	0	1	0
714	hsa:3712	IVD, ACAD2; isovaleryl-CoA dehydrogenase (EC:1.3.8.4); K00253 isovaleryl-CoA dehydrogenase [EC:1.3.8.4]	1	0	0	0	0	1	0	0	1	1	1	1	1	1	1	0	0	1	0	1	1	1	1	1	1	0	1	1	1	1	1	0	1	0	1	0	0	1	0	1	1	1	0	1	1	1	1
715	hsa:64432	MRPS25, MRP-S25, RPMS25; mitochondrial ribosomal protein S25; K17404 small subunit ribosomal protein S25, mitochondrial	0	0	0	0	0	0	0	0	0	0	0	0	0	0	0	0	0	0	0	0	0	0	0	0	0	0	0	0	0	0	0	0	0	0	0	0	0	0	0	0	0	0	0	0	0	1	0
716	hsa:56993	TOMM22, 1C9-2, MST065, MSTP065, TOM22; translocase of outer mitochondrial membrane 22 homolog (yeast); K17769 mitochondrial import receptor subunit TOM22	0	0	0	0	0	0	0	0	0	0	0	0	0	0	0	0	0	0	0	0	0	0	0	0	0	0	0	0	0	0	0	0	0	0	0	0	0	0	0	0	0	0	0	0	0	1	0
717	hsa:27089	UQCRQ, MC3DN4, QCR8, QP-C, QPC, UQCR7; ubiquinol-cytochrome c reductase, complex III subunit VII, 9.5kDa (EC:1.10.2.2); K00418 ubiquinol-cytochrome c reductase subunit 8	0	0	0	0	0	0	0	0	0	0	0	0	1	0	0	0	0	0	0	0	0	0	0	0	0	0	0	0	0	0	0	0	0	0	0	0	0	0	0	0	0	0	0	0	0	1	0
718	hsa:27109	ATP5S, ATPW, FB, HSU79253; ATP synthase, H+ transporting, mitochondrial Fo complex, subunit s (factor B) (EC:3.6.1.14); K07554 ATP synthase, H+ transporting, mitochondrial F0 complex, subunit s	0	0	0	0	0	0	0	0	0	0	0	0	0	0	0	0	0	0	0	0	0	0	0	0	0	0	0	0	0	0	0	0	0	0	0	0	0	0	0	0	0	0	0	0	0	1	0
719	hsa:84816	RTN4IP1, NIMP; reticulon 4 interacting protein 1	1	1	1	1	0	1	1	0	1	1	1	1	1	1	0	1	1	1	0	1	1	0	1	1	1	1	1	1	1	1	1	1	1	0	1	0	0	1	1	1	1	1	0	1	1	1	0
720	hsa:56953	NT5M, dNT-2, dNT2, mdN; 5',3'-nucleotidase, mitochondrial (EC:3.1.3.5); K01081 5'-nucleotidase [EC:3.1.3.5]	0	0	0	0	0	0	0	0	0	0	0	0	1	0	0	0	0	0	0	0	0	0	0	0	0	0	0	0	0	0	0	1	0	0	0	0	0	0	0	0	0	0	0	0	0	0	0
721	hsa:4712	NDUFB6, B17, CI; NADH dehydrogenase (ubiquinone) 1 beta subcomplex, 6, 17kDa (EC:1.6.5.3 1.6.99.3); K03962 NADH dehydrogenase (ubiquinone) 1 beta subcomplex subunit 6	0	0	0	0	0	0	0	0	0	0	0	0	0	0	0	0	0	0	0	0	0	0	0	0	0	0	0	0	0	0	0	0	0	0	0	0	0	0	0	0	0	0	0	0	0	0	0
722	hsa:10157	AASS, LKR/SDH, LKRSDH, LORSDH; aminoadipate-semialdehyde synthase (EC:1.5.1.8 1.5.1.9); K14157 alpha-aminoadipic semialdehyde synthase [EC:1.5.1.8 1.5.1.9]	0	0	0	0	0	0	1	0	0	0	0	0	1	1	0	0	0	0	0	1	0	0	0	1	0	0	0	0	0	0	0	0	0	1	0	0	0	0	0	0	0	0	0	0	0	1	0
723	hsa:55753	OGDHL; oxoglutarate dehydrogenase-like (EC:1.2.4.-); K00164 2-oxoglutarate dehydrogenase E1 component [EC:1.2.4.2]	1	0	1	0	0	1	1	0	0	1	1	1	1	1	0	1	0	1	0	1	1	0	1	0	1	0	1	1	0	0	0	1	1	0	1	1	0	1	1	1	0	1	1	0	1	1	0
724	hsa:7374	UNG, DGU, HIGM4, HIGM5, UDG, UNG1, UNG15, UNG2; uracil-DNA glycosylase (EC:3.2.2.27); K03648 uracil-DNA glycosylase [EC:3.2.2.27]	0	0	1	0	0	1	0	0	1	1	1	0	1	0	1	0	0	0	0	1	0	0	1	1	0	0	1	1	0	0	1	0	1	0	1	0	1	1	0	0	1	0	1	0	0	0	0
725	hsa:55149	MTPAP, PAPD1, SPAX4; mitochondrial poly(A) polymerase (EC:2.7.7.19); K18060 poly(A) RNA polymerase, mitochondrial [EC:2.7.7.19]	0	0	0	0	0	0	0	0	0	0	0	0	1	0	0	0	0	0	0	0	0	0	0	0	0	0	0	0	0	0	0	0	0	0	1	0	0	0	0	0	0	0	0	0	0	1	0
726	hsa:30	ACAA1, ACAA, PTHIO, THIO; acetyl-CoA acyltransferase 1 (EC:2.3.1.16); K07513 acetyl-CoA acyltransferase 1 [EC:2.3.1.16]	1	0	1	1	0	1	1	1	0	1	1	1	1	1	1	0	1	1	0	1	1	0	1	1	1	0	1	0	1	1	0	1	1	0	1	0	0	1	0	1	1	1	1	1	0	1	1
727	hsa:1351	COX8A, COX, COX8, COX8-2, COX8L, VIII, VIII-L; cytochrome c oxidase subunit VIIIA (ubiquitous) (EC:1.9.3.1); K02273 cytochrome c oxidase subunit 8	0	0	0	0	0	0	0	0	0	0	0	0	0	0	0	0	0	0	0	0	0	0	0	0	0	0	0	0	0	0	0	0	0	0	0	0	0	0	0	0	0	0	0	0	0	0	0
728	hsa:84233	TMEM126A, OPA7; transmembrane protein 126A	0	0	0	0	0	0	0	0	0	0	0	0	0	0	0	0	0	0	0	0	0	0	0	0	0	0	0	0	0	0	0	0	0	0	0	0	0	0	0	0	0	0	0	0	0	0	0
729	hsa:27068	PPA2, SID6-306; pyrophosphatase (inorganic) 2 (EC:3.6.1.1); K01507 inorganic pyrophosphatase [EC:3.6.1.1]	0	0	0	0	0	0	1	0	0	0	0	1	1	0	1	0	0	1	0	0	0	0	0	0	0	0	0	0	0	0	0	0	0	0	1	0	0	0	0	0	0	0	0	1	0	1	0
730	hsa:51264	MRPL27, L27mt; mitochondrial ribosomal protein L27; K02899 large subunit ribosomal protein L27	1	1	1	1	1	1	0	0	1	1	1	1	1	1	1	1	1	1	1	1	1	1	1	1	1	1	1	1	0	0	1	1	1	1	1	1	1	1	1	1	1	1	1	0	1	1	0
731	hsa:55699	IARS2, ILERS; isoleucyl-tRNA synthetase 2, mitochondrial (EC:6.1.1.5); K01870 isoleucyl-tRNA synthetase [EC:6.1.1.5]	1	0	1	1	1	1	1	1	1	1	1	1	1	1	1	1	1	1	1	1	1	1	1	1	1	1	1	1	1	1	1	1	1	0	1	1	1	1	1	1	1	1	1	1	1	1	0
732	hsa:10449	ACAA2, DSAEC; acetyl-CoA acyltransferase 2 (EC:2.3.1.16); K07508 acetyl-CoA acyltransferase 2 [EC:2.3.1.16]	1	0	1	1	0	1	1	1	0	1	1	0	1	1	1	0	1	1	0	1	1	0	1	1	1	0	1	0	1	1	1	1	1	0	1	1	0	1	0	1	1	1	1	1	0	1	1
733	hsa:122704	MRPL52; mitochondrial ribosomal protein L52; K17433 large subunit ribosomal protein L52, mitochondrial	0	0	0	0	0	0	0	0	0	0	0	0	0	0	0	0	0	0	0	0	0	0	0	0	0	0	0	0	0	0	0	0	0	0	0	0	0	0	0	0	0	0	0	0	0	1	0
734	hsa:1345	COX6C; cytochrome c oxidase subunit VIc (EC:1.9.3.1); K02268 cytochrome c oxidase subunit 6c	0	0	0	0	0	0	0	0	0	0	0	0	0	0	0	0	0	0	0	0	0	0	0	0	0	0	0	0	0	0	0	0	0	0	0	0	0	0	0	0	0	0	0	0	0	1	0
735	hsa:23474	ETHE1, HSCO, YF13H12; ethylmalonic encephalopathy 1 (EC:1.13.11.18); K17725 sulfur dioxygenase [EC:1.13.11.18]	1	1	1	1	1	1	0	0	1	1	1	1	1	1	1	0	1	1	1	1	1	1	1	0	1	1	1	1	1	1	1	1	1	0	1	1	1	1	1	1	1	1	1	1	1	1	1
736	hsa:81889	FAHD1, C16orf36, YISKL; fumarylacetoacetate hydrolase domain containing 1 (EC:3.7.1.5); K01557 acylpyruvate hydrolase [EC:3.7.1.5]	1	0	0	1	0	1	1	0	1	1	1	1	1	1	0	0	1	1	0	1	1	0	1	0	1	1	0	1	1	1	1	0	1	0	1	1	0	1	1	1	0	1	0	1	0	1	0
737	hsa:54949	SDHAF2, C11orf79, PGL2, SDH5; succinate dehydrogenase complex assembly factor 2	0	0	0	0	0	0	0	0	0	0	0	0	1	0	0	1	0	0	0	0	0	0	0	0	0	0	0	0	0	0	0	0	0	0	0	0	0	0	0	1	0	0	0	0	0	1	0
738	hsa:6821	SUOX; sulfite oxidase (EC:1.8.3.1); K00387 sulfite oxidase [EC:1.8.3.1]	1	0	0	0	0	1	1	0	0	0	0	0	1	0	0	0	0	1	0	1	1	0	0	0	1	0	0	0	1	0	1	0	0	0	1	0	1	1	0	1	0	1	0	1	0	1	0
739	hsa:25875	LETMD1, 1110019O13Rik, HCCR-1, HCCR-2, HCCR1, HCRR-2; LETM1 domain containing 1	0	0	0	0	0	0	0	0	0	0	0	0	1	0	0	0	0	0	0	0	0	0	0	0	0	0	0	0	0	0	0	0	0	0	0	0	0	0	0	0	0	0	0	0	0	1	0
740	hsa:124454	EARS2, COXPD12, MSE1; glutamyl-tRNA synthetase 2, mitochondrial (EC:6.1.1.17); K01885 glutamyl-tRNA synthetase [EC:6.1.1.17]	1	1	1	1	0	1	0	1	1	1	1	1	1	1	1	1	1	1	1	1	1	1	1	1	1	1	1	1	1	1	1	1	1	1	1	1	0	1	1	1	1	1	1	1	1	1	1
741	hsa:9553	MRPL33, C2orf1, L33mt, MRP-L33, RPL33L; mitochondrial ribosomal protein L33; K02913 large subunit ribosomal protein L33	0	0	1	0	0	1	0	0	0	1	1	0	0	0	0	1	0	0	0	1	1	0	1	0	0	0	1	1	0	0	1	0	1	1	1	0	0	1	0	1	0	1	1	0	1	0	0
742	hsa:57129	MRPL47, L47mt, MRP-L47, NCM1; mitochondrial ribosomal protein L47; K17428 large subunit ribosomal protein L47, mitochondrial	0	0	0	0	0	0	0	0	0	0	0	0	1	0	0	0	0	0	0	0	0	0	0	0	0	0	0	0	0	0	0	0	0	0	0	0	0	0	0	0	0	0	0	0	0	1	0
743	hsa:55168	MRPS18A, HumanS18b, MRP-S18-3, MRPS18-3, S18bmt; mitochondrial ribosomal protein S18A; K02963 small subunit ribosomal protein S18	1	0	0	1	0	1	1	0	0	0	0	1	0	1	0	1	1	0	1	0	0	1	0	0	0	0	0	1	0	1	0	0	0	1	0	1	1	1	1	1	1	0	0	0	1	1	0
744	hsa:9512	PMPCB, Beta-MPP, MPP11, MPPB, MPPP52, P-52; peptidase (mitochondrial processing) beta (EC:3.4.24.64); K17732 mitochondrial-processing peptidase subunit beta [EC:3.4.24.64]	1	1	1	1	0	1	0	1	1	1	1	1	1	1	1	1	0	1	0	1	1	0	0	1	0	1	1	0	0	0	0	1	1	0	1	0	0	1	0	1	1	1	1	1	1	1	0
745	hsa:28998	MRPL13, L13, L13A, L13mt, RPL13, RPML13; mitochondrial ribosomal protein L13; K02871 large subunit ribosomal protein L13	1	1	1	1	1	1	1	0	1	1	1	1	1	1	1	1	1	1	1	1	1	1	1	1	1	1	1	1	0	1	1	1	1	1	1	1	0	1	1	1	1	1	1	0	1	1	0
746	hsa:64216	TFB2M, Hkp1, mtTFB2; transcription factor B2, mitochondrial; K17653 dimethyladenosine transferase 2, mitochondrial [EC:2.1.1.-]	1	0	0	0	0	0	0	1	0	1	0	0	1	0	0	0	1	0	1	0	1	0	0	0	0	0	0	0	0	1	0	1	0	0	0	0	0	0	0	0	1	1	0	0	0	1	0
747	hsa:29796	UQCR10, HSPC051, HSPC151, QCR9, UCCR7.2, UCRC; ubiquinol-cytochrome c reductase, complex III subunit X; K00419 ubiquinol-cytochrome c reductase subunit 9	0	0	0	0	0	0	0	0	0	0	0	0	0	0	0	0	0	0	0	0	0	0	0	0	0	0	0	0	0	0	0	0	0	0	0	0	0	0	0	0	0	0	0	0	0	1	0
748	hsa:10531	PITRM1, MP1, PreP; pitrilysin metallopeptidase 1; K06972	1	0	0	0	0	0	1	1	1	1	1	0	1	0	0	0	0	1	1	1	0	1	0	0	0	0	1	0	0	1	0	1	1	1	0	0	1	1	1	0	1	1	1	0	0	1	0
749	hsa:8801	SUCLG2, GBETA; succinate-CoA ligase, GDP-forming, beta subunit (EC:6.2.1.4); K01900 succinyl-CoA synthetase beta subunit [EC:6.2.1.4 6.2.1.5]	1	1	1	0	0	1	1	1	0	1	1	0	1	1	0	1	1	1	0	1	1	0	0	0	1	1	1	1	1	0	0	1	1	1	1	0	0	1	0	1	1	1	1	1	0	1	0
750	hsa:79587	CARS2; cysteinyl-tRNA synthetase 2, mitochondrial (putative) (EC:6.1.1.16); K01883 cysteinyl-tRNA synthetase [EC:6.1.1.16]	1	0	1	1	0	1	0	0	1	1	1	1	1	1	1	1	1	1	0	1	1	1	0	0	1	1	1	1	1	1	0	1	1	0	1	1	0	1	1	1	1	1	1	1	1	1	1
751	hsa:4729	NDUFV2, CI-24k; NADH dehydrogenase (ubiquinone) flavoprotein 2, 24kDa (EC:1.6.5.3 1.6.99.3); K03943 NADH dehydrogenase (ubiquinone) flavoprotein 2 [EC:1.6.5.3 1.6.99.3]	0	1	0	1	0	0	1	1	1	0	1	1	1	1	0	1	1	1	1	1	1	0	1	0	1	1	1	1	0	0	0	1	0	1	1	1	0	1	1	1	1	1	0	0	1	1	0
752	hsa:10229	COQ7, CAT5, CLK-1, CLK1; coenzyme Q7 homolog, ubiquinone (yeast); K06134 ubiquinone biosynthesis monooxygenase Coq7 [EC:1.14.13.-]	0	0	0	0	0	0	0	0	0	1	1	0	0	0	0	1	0	0	0	1	0	0	1	0	0	1	0	0	0	0	1	1	1	0	0	0	0	0	0	1	0	0	0	0	0	1	0
753	hsa:51004	COQ6, CGI10, COQ10D6; coenzyme Q6 monooxygenase; K06126 ubiquinone biosynthesis monooxygenase Coq6 [EC:1.14.13.-]	0	0	0	0	0	1	0	0	0	1	1	0	1	0	0	1	0	0	0	1	1	0	1	0	1	1	1	0	0	0	1	1	1	0	1	0	0	1	0	1	0	1	1	0	1	1	0
754	hsa:26521	TIMM8B, DDP2, TIM8B; translocase of inner mitochondrial membrane 8 homolog B (yeast); K17780 mitochondrial import inner membrane translocase subunit TIM8	0	0	0	0	0	0	0	0	0	0	0	0	1	0	0	0	0	0	0	0	0	0	0	0	0	0	0	0	0	0	0	0	0	0	0	0	0	0	0	0	0	0	0	0	0	1	0
755	hsa:4717	NDUFC1, KFYI; NADH dehydrogenase (ubiquinone) 1, subcomplex unknown, 1, 6kDa; K03967 NADH dehydrogenase (ubiquinone) 1 subunit C1	0	0	0	0	0	0	0	0	0	0	0	0	0	0	0	0	0	0	0	0	0	0	0	0	0	0	0	0	0	0	0	0	0	0	0	0	0	0	0	0	0	0	0	0	0	0	0
756	hsa:9551	ATP5J2, ATP5JL; ATP synthase, H+ transporting, mitochondrial Fo complex, subunit F2 (EC:3.6.1.14); K02130 F-type H+-transporting ATPase subunit f [EC:3.6.3.14]	0	0	0	0	0	0	0	0	0	0	0	0	0	0	0	0	0	0	0	0	0	0	0	0	0	0	0	0	0	0	0	0	0	0	0	0	0	0	0	0	0	0	0	0	0	1	0
757	hsa:65003	MRPL11, L11MT, MRP-L11; mitochondrial ribosomal protein L11; K02867 large subunit ribosomal protein L11	1	1	1	1	0	1	1	0	1	1	1	1	0	1	1	1	1	1	1	1	1	1	1	1	1	1	1	1	1	1	1	1	1	1	1	1	0	1	1	1	1	1	1	0	1	1	1
758	hsa:1666	DECR1, DECR, NADPH, SDR18C1; 2,4-dienoyl CoA reductase 1, mitochondrial (EC:1.3.1.34); K13236 2,4-dienoyl-CoA reductase, mitochondrial [EC:1.3.1.34]	1	1	1	1	1	1	0	1	1	1	1	1	1	1	1	1	1	1	1	1	1	1	1	1	1	1	1	1	1	1	1	1	1	1	1	1	0	1	1	1	1	1	1	1	1	1	0
759	hsa:4722	NDUFS3, CI-30; NADH dehydrogenase (ubiquinone) Fe-S protein 3, 30kDa (NADH-coenzyme Q reductase) (EC:1.6.5.3 1.6.99.3); K03936 NADH dehydrogenase (ubiquinone) Fe-S protein 3 [EC:1.6.5.3 1.6.99.3]	0	0	1	0	1	0	1	1	1	0	1	0	0	1	0	1	0	1	0	1	1	0	1	1	1	1	1	1	1	0	1	1	0	0	1	0	0	1	1	1	0	1	0	1	1	1	1
760	hsa:617	BCS1L, BCS, BCS1, BJS, FLNMS, GRACILE, Hs.6719, MC3DN1, PTD, h-BCS; BC1 (ubiquinol-cytochrome c reductase) synthesis-like; K08900 mitochondrial chaperone BCS1	1	1	1	1	0	1	1	1	1	1	1	1	1	1	1	1	1	1	1	1	1	1	1	1	1	1	1	1	1	1	0	1	1	0	1	1	0	1	1	1	1	1	1	1	1	1	1
761	hsa:84545	MRPL43, bMRP36a; mitochondrial ribosomal protein L43; K17424 large subunit ribosomal protein L43, mitochondrial	0	0	0	0	0	0	0	0	0	0	0	0	1	0	0	0	0	0	0	0	0	0	0	0	0	0	0	0	0	0	0	0	0	0	0	0	0	0	0	0	0	0	0	0	0	1	0
762	hsa:128308	MRPL55, AAVG5835, L55nt, MRP-L55, PRO19675; mitochondrial ribosomal protein L55; K17436 large subunit ribosomal protein L55, mitochondrial	0	0	0	0	0	0	0	0	0	0	0	0	0	0	0	0	0	0	0	0	0	0	0	0	0	0	0	0	0	0	0	0	0	0	0	0	0	0	0	0	0	0	0	0	0	1	0
763	hsa:4726	NDUFS6, CI-13kA, CI-13kD-A, CI13KDA; NADH dehydrogenase (ubiquinone) Fe-S protein 6, 13kDa (NADH-coenzyme Q reductase) (EC:1.6.5.3 1.6.99.3); K03939 NADH dehydrogenase (ubiquinone) Fe-S protein 6	0	0	0	0	0	0	0	0	0	0	0	0	1	0	0	0	0	0	0	0	0	0	1	0	0	0	0	0	0	0	0	0	0	0	0	0	0	0	0	1	0	0	0	0	1	1	0
764	hsa:373156	GSTK1, GST, GST_13-13, GST13, GST13-13, GSTK1-1, hGSTK1; glutathione S-transferase kappa 1 (EC:2.5.1.18); K13299 glutathione S-transferase kappa 1 [EC:2.5.1.18]	0	0	0	0	0	0	0	0	0	1	0	0	1	0	0	0	0	0	0	1	0	0	0	0	0	0	0	0	0	0	1	0	0	0	0	0	0	0	0	0	0	1	0	0	0	0	1
765	hsa:51253	MRPL37, L37mt, MRP-L2, MRP-L37, MRPL2, RPML2; mitochondrial ribosomal protein L37; K17418 large subunit ribosomal protein L37, mitochondrial	0	0	0	0	0	0	0	0	0	0	0	0	0	0	0	0	0	0	0	0	0	0	0	0	0	0	0	0	0	0	0	0	0	0	0	0	0	0	0	0	0	0	0	0	0	0	0
766	hsa:27247	NFU1, HIRIP, HIRIP5, MMDS1, NIFUC, Nfu, NifU; NFU1 iron-sulfur cluster scaffold homolog (S. cerevisiae)	1	1	1	1	0	1	0	0	1	1	1	0	0	0	1	1	0	0	1	0	0	1	1	1	1	1	0	0	0	0	0	1	1	0	1	1	1	0	0	1	0	1	1	0	1	1	1
767	hsa:1346	COX7A1, COX7A, COX7AH, COX7AM; cytochrome c oxidase subunit VIIa polypeptide 1 (muscle) (EC:1.9.3.1); K02270 cytochrome c oxidase subunit 7a	0	0	0	0	0	0	0	0	0	0	0	0	0	0	0	0	0	0	0	0	0	0	0	0	0	0	0	0	0	0	0	0	0	0	0	0	0	0	0	0	0	0	0	0	0	0	0
768	hsa:54539	NDUFB11, CI-ESSS, ESSS, NP17.3, Np15, P17.3; NADH dehydrogenase (ubiquinone) 1 beta subcomplex, 11, 17.3kDa; K11351 NADH dehydrogenase (ubiquinone) 1 beta subcomplex subunit 11	0	0	0	0	0	0	0	0	0	0	0	0	0	0	0	0	0	0	0	0	0	0	0	0	0	0	0	0	0	0	0	0	0	0	0	0	0	0	0	0	0	0	0	0	0	1	0
769	hsa:92399	MRRF, MRFF, MTRRF, RRF; mitochondrial ribosome recycling factor; K02838 ribosome recycling factor	1	0	1	1	1	1	0	0	1	1	1	1	0	1	1	1	1	1	1	1	1	1	0	1	1	1	1	1	0	1	1	1	1	1	1	1	0	1	1	1	1	1	1	0	1	1	0
770	hsa:509	ATP5C1, ATP5C, ATP5CL1; ATP synthase, H+ transporting, mitochondrial F1 complex, gamma polypeptide 1 (EC:3.6.1.14); K02136 F-type H+-transporting ATPase subunit gamma [EC:3.6.3.14]	1	1	1	1	1	1	1	0	1	1	1	1	1	1	1	1	0	1	1	1	1	1	1	1	1	1	1	1	0	1	1	1	1	1	1	0	0	1	1	1	1	1	1	0	1	1	0
771	hsa:64960	MRPS15, MPR-S15, RPMS15, S15mt; mitochondrial ribosomal protein S15; K02956 small subunit ribosomal protein S15	1	1	1	1	1	1	0	0	1	1	1	1	0	0	1	0	0	1	1	1	1	1	0	1	0	0	1	1	0	1	1	1	1	0	0	1	0	0	0	1	1	0	1	0	1	1	0
772	hsa:522	ATP5J, ATP5, ATP5A, ATPM, CF6, F6; ATP synthase, H+ transporting, mitochondrial Fo complex, subunit F6 (EC:3.6.1.14); K02131 F-type H+-transporting ATPase subunit 6 [EC:3.6.3.14]	0	0	0	0	0	0	0	0	0	0	0	0	0	0	0	0	0	0	0	0	0	0	0	0	0	0	0	0	0	0	0	0	0	0	0	0	0	0	0	0	0	0	0	0	0	1	0
773	hsa:51069	MRPL2, MRP-L14, RPML14; mitochondrial ribosomal protein L2; K02886 large subunit ribosomal protein L2	1	1	1	1	0	1	1	1	1	1	1	1	1	1	1	1	1	1	1	1	1	0	1	0	1	1	1	1	1	1	1	1	1	1	1	1	1	1	1	1	1	1	1	1	1	1	1
774	hsa:3158	HMGCS2; 3-hydroxy-3-methylglutaryl-CoA synthase 2 (mitochondrial) (EC:2.3.3.10); K01641 hydroxymethylglutaryl-CoA synthase [EC:2.3.3.10]	0	0	0	0	0	0	0	0	0	0	0	0	1	0	1	0	0	0	0	0	0	0	0	0	0	0	0	0	0	0	0	0	0	0	0	0	0	1	0	0	0	0	0	0	0	1	0
775	hsa:79944	L2HGDH, C14orf160; L-2-hydroxyglutarate dehydrogenase (EC:1.1.99.2); K00109 2-hydroxyglutarate dehydrogenase [EC:1.1.99.2]	0	0	1	0	0	1	0	1	1	0	1	0	1	1	0	0	0	1	0	1	0	0	1	1	0	0	1	0	0	1	1	1	0	1	1	1	0	1	0	0	1	1	0	0	0	1	0
776	hsa:4710	NDUFB4, B15, CI-B15; NADH dehydrogenase (ubiquinone) 1 beta subcomplex, 4, 15kDa (EC:1.6.5.3 1.6.99.3); K03960 NADH dehydrogenase (ubiquinone) 1 beta subcomplex subunit 4	0	0	0	0	0	0	0	0	0	0	0	0	0	0	0	0	0	0	0	0	0	0	0	0	0	0	0	0	0	0	0	0	0	0	0	0	0	0	0	0	0	0	0	0	0	1	0
777	hsa:83858	ATAD3B, AAA-TOB3, TOB3; ATPase family, AAA domain containing 3B; K17681 ATPase family AAA domain-containing protein 3A/B	1	0	1	1	1	1	0	1	1	1	1	1	1	1	1	1	1	1	1	1	1	1	0	1	1	1	1	1	1	1	0	1	1	0	1	1	1	1	1	1	1	1	1	1	1	1	1
778	hsa:513	ATP5D; ATP synthase, H+ transporting, mitochondrial F1 complex, delta subunit (EC:3.6.1.14); K02134 F-type H+-transporting ATPase subunit delta [EC:3.6.3.14]	1	0	1	0	1	0	0	0	1	1	1	0	1	1	0	0	0	1	1	1	1	0	1	0	0	1	1	0	0	1	1	1	1	0	1	0	0	0	0	0	0	1	1	0	1	1	0
779	hsa:23479	ISCU, 2310020H20Rik, HML, ISU2, NIFU, NIFUN, hnifU; iron-sulfur cluster assembly enzyme	1	1	1	1	0	1	1	0	1	0	1	1	0	1	1	1	1	1	1	1	1	0	0	1	1	1	1	0	0	1	0	1	0	0	1	1	0	1	0	0	1	0	1	0	0	1	0
780	hsa:51204	TACO1, CCDC44; translational activator of mitochondrially encoded cytochrome c oxidase I	1	1	1	1	1	1	1	0	1	1	1	0	0	1	1	1	1	1	1	1	1	1	1	0	1	1	1	1	0	1	1	1	1	0	1	1	0	1	1	1	1	1	1	0	1	1	0
781	hsa:9167	COX7A2L, COX7AR, COX7RP, EB1, SIG81; cytochrome c oxidase subunit VIIa polypeptide 2 like; K02270 cytochrome c oxidase subunit 7a	0	0	0	0	0	0	0	0	0	0	0	0	0	0	0	0	0	0	0	0	0	0	0	0	0	0	0	0	0	0	0	0	0	0	0	0	0	0	0	0	0	0	0	0	0	1	0
782	hsa:4701	NDUFA7, B14.5a; NADH dehydrogenase (ubiquinone) 1 alpha subcomplex, 7, 14.5kDa; K03951 NADH dehydrogenase (ubiquinone) 1 alpha subcomplex subunit 7	0	0	0	0	0	0	0	0	0	0	0	0	0	0	0	0	0	0	0	0	0	0	0	0	0	0	0	0	0	0	0	0	0	0	0	0	0	0	0	0	0	0	0	0	0	1	0
783	hsa:51263	MRPL30, L28MT, L30MT, MRP-L28, MRP-L30, MRPL28, MRPL28M, RPML28; mitochondrial ribosomal protein L30; K02907 large subunit ribosomal protein L30	0	0	0	0	0	0	0	0	0	0	0	0	0	0	0	0	0	0	0	0	0	0	0	1	0	0	0	0	0	0	0	0	0	0	0	0	0	0	0	0	0	0	0	0	0	1	0
784	hsa:85476	GFM1, COXPD1, EFG, EFG1, EFGM, EGF1, GFM, hEFG1; G elongation factor, mitochondrial 1; K02355 elongation factor G	1	0	1	1	1	1	0	1	1	1	1	1	1	1	1	1	1	1	0	1	1	1	1	0	1	1	1	1	1	1	0	1	1	1	1	1	0	1	1	1	1	1	1	1	1	1	1
785	hsa:160428	ALDH1L2, mtFDH; aldehyde dehydrogenase 1 family, member L2 (EC:1.5.1.6); K00289 formyltetrahydrofolate dehydrogenase [EC:1.5.1.6]	1	1	1	1	1	1	0	0	1	1	1	0	1	1	1	1	1	1	1	1	1	1	0	0	1	1	1	1	1	1	1	1	1	0	1	1	0	1	1	1	1	1	1	1	1	1	0
786	hsa:63933	MCUR1, C6orf79, CCDC90A; mitochondrial calcium uniporter regulator 1	0	0	0	0	0	0	0	0	0	0	0	0	0	0	0	0	0	0	0	0	0	0	0	0	0	0	0	0	0	0	0	0	0	0	0	0	0	0	0	0	0	0	0	0	0	0	0
787	hsa:80273	GRPEL1, HMGE; GrpE-like 1, mitochondrial (E. coli); K03687 molecular chaperone GrpE	1	1	1	1	0	1	0	1	1	1	1	1	0	1	1	1	0	1	1	1	1	1	1	1	1	1	1	1	0	1	1	1	1	1	1	1	1	1	1	1	1	1	1	0	1	1	0
788	hsa:10063	COX17; COX17 cytochrome c oxidase copper chaperone; K02260 cytochrome c oxidase assembly protein subunit 17	0	0	0	0	0	0	0	0	0	0	0	0	1	0	0	0	0	0	0	0	0	0	0	0	0	0	0	0	0	0	0	0	0	0	0	0	0	0	0	0	0	0	0	0	0	1	0
789	hsa:4200	ME2, ODS1; malic enzyme 2, NAD(+)-dependent, mitochondrial (EC:1.1.1.38); K00027 malate dehydrogenase (oxaloacetate-decarboxylating) [EC:1.1.1.38]	1	0	1	1	1	1	0	1	0	1	1	1	1	1	0	1	1	1	0	1	1	1	1	1	1	1	1	1	1	1	0	1	1	0	1	1	0	1	1	1	0	1	1	1	1	1	1
790	hsa:64965	MRPS9, MRP-S9, RPMS9, S9mt; mitochondrial ribosomal protein S9; K02996 small subunit ribosomal protein S9	1	0	1	1	1	1	1	1	1	1	1	0	1	1	1	1	1	1	1	1	1	0	0	0	1	1	1	1	1	1	1	1	1	0	1	1	0	1	1	1	1	1	1	1	1	1	0
791	hsa:23417	MLYCD, MCD; malonyl-CoA decarboxylase (EC:4.1.1.9); K01578 malonyl-CoA decarboxylase [EC:4.1.1.9]	0	0	0	0	0	0	0	0	0	0	0	0	1	0	0	1	0	0	0	1	1	0	0	0	0	0	0	0	0	0	0	0	0	0	0	0	0	0	0	1	0	1	0	0	0	0	0
792	hsa:204	AK2, ADK2, AK_2; adenylate kinase 2 (EC:2.7.4.3); K00939 adenylate kinase [EC:2.7.4.3]	1	1	1	1	1	1	1	0	1	1	1	1	1	1	1	1	1	1	1	1	1	1	1	1	1	1	1	1	1	1	1	1	1	1	1	1	1	1	1	1	1	1	1	1	1	1	1
793	hsa:57486	NLN, AGTBP, EP24.16, MEP, MOP; neurolysin (metallopeptidase M3 family) (EC:3.4.24.16); K01393 neurolysin [EC:3.4.24.16]	0	0	1	0	0	0	0	0	1	1	1	1	1	0	0	0	0	1	0	1	1	0	0	0	0	0	1	1	0	0	0	1	1	0	1	0	1	0	1	0	0	1	1	0	0	1	0
794	hsa:6770	STAR, STARD1; steroidogenic acute regulatory protein; K16931 steroidogenic acute regulatory protein, mitochondrial	0	0	0	0	0	0	0	0	0	0	0	0	1	0	0	0	0	0	0	0	0	0	0	0	0	0	0	0	0	0	0	0	0	0	0	0	0	0	0	0	0	0	0	0	0	0	0
795	hsa:84701	COX4I2, COX4, COX4-2, COX4B, COX4L2, COXIV-2, dJ857M17.2; cytochrome c oxidase subunit IV isoform 2 (lung); K02263 cytochrome c oxidase subunit 4	0	0	0	0	0	0	0	0	0	0	0	0	0	0	0	0	0	0	0	0	0	0	0	0	0	0	1	0	0	0	0	0	0	0	0	0	0	0	0	0	0	0	0	0	0	1	0
796	hsa:27235	COQ2, CL640, COQ10D1, MSA1; coenzyme Q2 4-hydroxybenzoate polyprenyltransferase (EC:2.5.1.39); K06125 4-hydroxybenzoate hexaprenyltransferase [EC:2.5.1.-]	0	0	0	1	0	0	1	0	1	1	1	0	0	1	0	1	0	1	1	1	1	0	1	0	0	1	1	0	1	0	0	1	1	0	0	0	0	1	0	1	0	1	1	1	1	1	1
797	hsa:9377	COX5A, COX, COX-VA, VA; cytochrome c oxidase subunit Va (EC:1.9.3.1); K02264 cytochrome c oxidase subunit 5a	0	0	0	0	0	0	0	0	0	0	0	0	0	0	0	0	0	0	0	0	0	0	0	0	0	0	0	0	0	0	0	0	0	0	0	0	0	0	0	0	0	0	0	0	0	1	0
798	hsa:1340	COX6B1, COX6B, COXG, COXVIb1; cytochrome c oxidase subunit VIb polypeptide 1 (ubiquitous) (EC:1.9.3.1); K02267 cytochrome c oxidase subunit 6b	0	0	0	0	0	0	0	0	0	0	0	0	1	0	0	0	0	0	0	0	0	0	0	0	0	0	0	0	0	0	0	0	0	0	0	0	0	0	0	0	0	0	0	0	0	1	0
799	hsa:763	CA5A, CA5, CAV, CAVA; carbonic anhydrase VA, mitochondrial (EC:4.2.1.1); K01672 carbonic anhydrase [EC:4.2.1.1]	0	0	0	0	0	0	0	0	0	0	0	0	1	0	0	0	0	0	0	0	0	0	0	0	0	0	1	0	0	0	0	1	0	0	0	0	1	0	0	0	0	1	0	0	0	1	0
800	hsa:54938	SARS2, SARS, SARSM, SERS, SYS, SerRS, SerRSmt, mtSerRS; seryl-tRNA synthetase 2, mitochondrial (EC:6.1.1.11); K01875 seryl-tRNA synthetase [EC:6.1.1.11]	1	1	1	1	1	1	1	1	1	1	1	1	1	1	1	1	1	1	1	1	1	1	1	1	1	1	1	1	1	1	1	1	1	0	1	1	1	1	1	1	1	1	1	1	1	1	1
801	hsa:4716	NDUFB10, PDSW; NADH dehydrogenase (ubiquinone) 1 beta subcomplex, 10, 22kDa; K03966 NADH dehydrogenase (ubiquinone) 1 beta subcomplex subunit 10	0	0	0	0	0	0	0	0	0	0	0	0	0	0	0	0	0	0	0	0	0	0	0	0	0	0	0	0	0	0	0	0	0	0	0	0	0	0	0	0	0	0	0	0	0	1	0
802	hsa:4358	MPV17, MTDPS6, SYM1; MpV17 mitochondrial inner membrane protein; K13348 protein Mpv17	0	0	0	0	0	0	0	0	0	0	0	0	1	0	0	0	0	0	0	0	0	0	0	0	0	0	0	0	0	0	0	0	0	0	0	0	0	0	0	0	0	0	0	0	0	1	0
803	hsa:9801	MRPL19, L19mt, MRP-L15, MRP-L19, MRPL15, RLX1, RPML15; mitochondrial ribosomal protein L19; K02884 large subunit ribosomal protein L19	1	1	1	1	0	1	1	0	1	1	1	0	0	1	1	1	1	0	0	1	1	1	1	0	1	1	1	1	0	1	1	1	1	1	1	1	0	1	0	1	1	1	1	0	1	1	0
804	hsa:51023	MRPS18C, MRP-S18-1, MRPS18-1; mitochondrial ribosomal protein S18C; K02963 small subunit ribosomal protein S18	1	1	1	1	0	1	1	0	1	1	1	1	1	1	1	1	1	1	1	1	1	1	0	1	1	1	1	1	0	1	0	1	1	0	1	1	0	1	1	1	1	1	1	0	1	1	0
805	hsa:84769	MPV17L2, FKSG24; MPV17 mitochondrial membrane protein-like 2; K13348 protein Mpv17	0	0	0	0	0	0	0	0	0	0	0	0	1	0	0	0	0	0	0	0	0	0	0	0	0	0	0	0	0	0	0	0	0	0	0	0	0	0	0	0	0	0	0	0	0	1	0
806	hsa:28973	MRPS18B, C6orf14, HSPC183, HumanS18a, MRP-S18-2, MRPS18-2, PTD017, S18amt; mitochondrial ribosomal protein S18B; K16174 small subunit ribosomal protein S18b, mitochondrial	1	1	0	1	1	1	0	0	0	0	0	0	0	1	1	1	1	0	1	0	0	1	0	1	1	0	0	0	0	1	0	0	0	0	0	1	0	0	0	1	1	0	0	0	1	1	0
807	hsa:1737	DLAT, DLTA, PDC-E2, PDCE2; dihydrolipoamide S-acetyltransferase (EC:2.3.1.12); K00627 pyruvate dehydrogenase E2 component (dihydrolipoamide acetyltransferase) [EC:2.3.1.12]	1	0	1	0	1	1	1	0	1	1	1	1	1	1	1	1	1	1	0	1	1	0	1	1	1	1	1	1	0	0	0	1	1	0	1	1	0	1	0	1	0	1	1	1	1	1	0
808	hsa:11222	MRPL3, COXPD9, MRL3, RPML3; mitochondrial ribosomal protein L3; K02906 large subunit ribosomal protein L3	1	1	1	1	0	1	1	1	1	1	1	1	1	1	1	1	1	1	1	1	1	1	1	0	1	1	1	1	1	1	0	1	1	1	1	1	0	1	1	1	1	1	1	1	1	0	1
809	hsa:6183	MRPS12, MPR-S12, MT-RPS12, RPMS12, RPS12, RPSM12; mitochondrial ribosomal protein S12; K02950 small subunit ribosomal protein S12	1	0	1	1	0	1	1	1	1	1	1	1	1	1	1	1	1	1	1	1	1	1	1	1	1	1	1	1	1	1	1	1	1	1	1	1	0	1	1	1	1	1	1	1	1	1	1
810	hsa:387787	LIPT2; lipoyl(octanoyl) transferase 2 (putative) (EC:2.3.1.181); K03801 lipoyl(octanoyl) transferase [EC:2.3.1.181]	1	0	1	0	0	1	0	0	0	1	1	1	1	1	0	1	0	1	0	1	1	0	1	0	1	1	1	1	0	0	1	1	1	0	1	1	1	1	1	1	0	1	1	0	1	1	0
811	hsa:64969	MRPS5, MRP-S5, S5mt; mitochondrial ribosomal protein S5; K02988 small subunit ribosomal protein S5	1	1	1	1	1	1	1	1	1	1	1	1	1	1	1	1	1	1	1	1	1	1	0	1	1	1	1	1	1	1	1	1	1	0	0	1	0	1	1	1	1	1	1	1	1	1	1
812	hsa:5096	PCCB; propionyl CoA carboxylase, beta polypeptide (EC:6.4.1.3); K01966 propionyl-CoA carboxylase beta chain [EC:6.4.1.3]	1	0	1	1	1	1	0	1	1	1	1	1	1	1	1	1	1	1	0	1	1	1	1	0	1	1	1	0	1	1	1	1	1	1	1	1	0	1	1	1	1	1	1	0	1	1	1
813	hsa:4695	NDUFA2, B8, CD14, CIB8; NADH dehydrogenase (ubiquinone) 1 alpha subcomplex, 2, 8kDa; K03946 NADH dehydrogenase (ubiquinone) 1 alpha subcomplex subunit 2	0	0	0	0	0	0	0	0	0	0	0	0	1	0	0	0	0	1	0	0	0	0	0	0	0	0	0	0	0	0	0	0	0	0	0	0	0	0	0	0	0	0	0	0	0	1	0
814	hsa:4724	NDUFS4, AQDQ, CI-18; NADH dehydrogenase (ubiquinone) Fe-S protein 4, 18kDa (NADH-coenzyme Q reductase); K03937 NADH dehydrogenase (ubiquinone) Fe-S protein 4	0	0	0	0	0	0	0	0	0	0	0	0	1	0	0	1	0	0	0	0	0	0	1	0	0	0	0	0	0	0	0	0	0	0	0	0	0	0	0	1	0	1	0	0	1	1	0
815	hsa:57505	AARS2, AARSL, COXPD8, MT-ALARS, MTALARS; alanyl-tRNA synthetase 2, mitochondrial (EC:6.1.1.7); K01872 alanyl-tRNA synthetase [EC:6.1.1.7]	1	1	1	1	0	1	0	1	1	1	1	1	1	1	1	1	1	1	1	1	1	1	1	1	1	1	1	1	1	1	1	1	1	0	1	1	1	1	1	1	1	1	1	1	1	1	1
816	hsa:654364	NME1-NME2, NM23-LV, NMELV; NME1-NME2 readthrough (EC:2.7.4.6); K00940 nucleoside-diphosphate kinase [EC:2.7.4.6]	1	0	1	1	1	1	0	1	1	1	1	1	1	1	0	1	0	1	1	1	1	1	0	1	1	1	1	1	1	0	1	1	1	0	1	0	0	1	1	1	0	1	1	1	1	1	1
817	hsa:79594	MUL1, C1orf166, GIDE, MAPL, MULAN, RNF218, RP11-401M16.2; mitochondrial E3 ubiquitin protein ligase 1; K15688 E3 ubiquitin-protein ligase MUL1 [EC:6.3.2.19]	0	0	0	0	0	0	0	0	0	0	0	0	1	0	0	0	0	0	0	0	0	0	0	0	0	0	0	0	0	0	0	0	0	0	0	0	0	0	0	0	0	0	0	0	0	1	0
818	hsa:7386	UQCRFS1, RIP1, RIS1, RISP, UQCR5; ubiquinol-cytochrome c reductase, Rieske iron-sulfur polypeptide 1 (EC:1.10.2.2); K00411 ubiquinol-cytochrome c reductase iron-sulfur subunit [EC:1.10.2.2]	0	1	0	0	0	0	0	0	1	1	0	1	1	0	0	1	0	1	0	1	1	0	1	0	0	1	1	0	0	0	1	1	1	1	1	0	0	0	0	0	1	1	0	0	1	1	0
819	hsa:84705	GTPBP3, GTPBG3, MSS1, MTGP1, THDF1; GTP binding protein 3 (mitochondrial); K03650 tRNA modification GTPase [EC:3.6.-.-]	1	1	1	1	1	1	0	1	1	1	1	1	1	1	1	1	1	1	1	1	1	1	1	1	1	1	1	1	0	1	0	1	1	0	1	1	1	1	0	1	1	1	1	1	1	1	1
820	hsa:7084	TK2, MTDPS2, MTTK; thymidine kinase 2, mitochondrial (EC:2.7.1.21); K00857 thymidine kinase [EC:2.7.1.21]	0	0	0	0	0	0	0	0	0	1	0	1	1	0	0	0	0	1	0	0	0	0	0	1	0	0	1	1	0	0	0	0	0	0	0	0	0	0	0	0	0	0	0	0	0	1	0
821	hsa:123263	MTFMT, COXPD15, FMT1; mitochondrial methionyl-tRNA formyltransferase (EC:2.1.2.9); K00604 methionyl-tRNA formyltransferase [EC:2.1.2.9]	1	0	1	1	0	1	1	0	1	1	1	1	1	1	1	1	1	1	1	1	1	1	1	0	1	1	1	1	0	1	0	1	1	0	1	1	0	1	1	1	1	1	1	0	1	1	0
822	hsa:116541	MRPL54, L54mt, MRP-L54; mitochondrial ribosomal protein L54; K17435 large subunit ribosomal protein L54, mitochondrial	0	0	0	0	0	0	0	0	0	0	0	0	0	0	0	0	0	0	0	0	0	0	0	0	0	0	0	0	0	0	0	0	0	0	0	0	0	0	0	0	0	0	0	0	0	1	0
823	hsa:5832	ALDH18A1, ARCL3A, GSAS, P5CS, PYCS; aldehyde dehydrogenase 18 family, member A1 (EC:1.2.1.41 2.7.2.11); K12657 delta-1-pyrroline-5-carboxylate synthetase [EC:2.7.2.11 1.2.1.41]	1	1	1	1	0	1	0	0	1	1	1	0	1	1	0	0	1	1	1	1	1	1	1	1	1	1	1	0	0	1	0	1	1	1	1	1	0	1	1	1	1	1	1	0	1	1	1
824	hsa:51025	PAM16, MAGMAS, TIM16, TIMM16; presequence translocase-associated motor 16 homolog (S. cerevisiae); K17805 mitochondrial import inner membrane translocase subunit TIM16	0	0	0	0	0	0	0	0	0	0	0	0	1	0	0	0	0	0	0	0	0	0	0	0	0	0	0	0	0	0	0	0	0	0	0	0	0	0	0	0	0	0	0	0	0	1	0
825	hsa:64087	MCCC2, MCCB; methylcrotonoyl-CoA carboxylase 2 (beta) (EC:6.4.1.4); K01969 3-methylcrotonyl-CoA carboxylase beta subunit [EC:6.4.1.4]	1	1	1	0	1	1	1	1	0	1	1	1	1	1	0	1	1	1	1	1	1	0	1	0	1	0	1	0	1	1	1	0	1	1	1	1	0	1	1	1	1	1	1	0	0	1	1
826	hsa:9868	TOMM70A; translocase of outer mitochondrial membrane 70 homolog A (S. cerevisiae); K17768 mitochondrial import receptor subunit TOM70	0	1	0	1	0	0	1	1	0	0	0	1	1	0	0	0	0	1	1	1	1	0	0	1	0	1	1	0	1	0	0	0	0	0	1	0	0	0	0	0	0	1	0	0	0	1	0
827	hsa:83451	ABHD11, WBSCR21; abhydrolase domain containing 11; K13703 abhydrolase domain-containing protein 11	1	1	1	0	0	1	1	0	1	1	1	1	1	1	1	0	0	1	0	1	1	1	1	1	1	0	1	1	1	0	0	1	1	0	1	0	1	1	0	1	1	1	1	1	1	1	0
828	hsa:9617	MTRF1, MRF1, MTTRF1, RF1; mitochondrial translational release factor 1; K02835 peptide chain release factor 1	1	1	1	1	1	1	1	0	1	1	1	1	1	1	1	1	1	1	0	1	1	1	1	1	1	1	1	1	0	1	0	1	1	1	1	1	1	1	1	1	1	1	1	0	1	1	0
829	hsa:55471	NDUFAF7, C2orf56, MidA; NADH dehydrogenase (ubiquinone) complex I, assembly factor 7	0	1	0	0	0	0	0	0	0	0	0	0	1	0	0	1	0	0	0	0	0	0	1	0	0	1	0	0	0	0	0	1	0	0	0	0	0	0	0	1	0	1	0	0	1	1	0
830	hsa:51021	MRPS16, COXPD2, MRP-S16, RPMS16; mitochondrial ribosomal protein S16; K02959 small subunit ribosomal protein S16	1	0	1	1	1	1	1	0	1	1	1	0	0	1	1	1	1	1	1	1	1	1	0	0	1	1	1	1	0	1	0	1	1	1	1	1	0	1	1	1	1	1	1	0	1	1	0
831	hsa:35	ACADS, ACAD3, SCAD; acyl-CoA dehydrogenase, C-2 to C-3 short chain (EC:1.3.8.1); K00248 butyryl-CoA dehydrogenase [EC:1.3.8.1]	1	0	0	0	0	1	1	0	1	1	1	1	1	1	1	0	0	1	0	1	1	0	0	0	1	0	1	1	1	1	1	0	1	1	1	0	0	1	0	1	1	1	0	1	1	1	1
832	hsa:5091	PC, PCB; pyruvate carboxylase (EC:6.4.1.1); K01958 pyruvate carboxylase [EC:6.4.1.1]	1	0	1	1	1	1	1	1	1	1	1	1	1	1	1	1	1	1	1	1	1	1	0	1	1	1	1	1	1	1	1	1	1	0	1	1	0	1	1	1	1	1	1	0	1	1	1
833	hsa:5018	OXA1L, OXA1; oxidase (cytochrome c) assembly 1-like; K03217 YidC/Oxa1 family membrane protein insertase	0	1	1	1	0	0	1	0	1	1	1	1	1	1	1	1	0	1	1	1	1	0	0	1	0	1	1	1	0	1	1	1	1	1	0	0	0	0	1	1	1	0	1	0	0	1	0
834	hsa:126328	NDUFA11, B14.7, CI-B14.7; NADH dehydrogenase (ubiquinone) 1 alpha subcomplex, 11, 14.7kDa (EC:1.6.5.3); K03956 NADH dehydrogenase (ubiquinone) 1 alpha subcomplex subunit 11	0	0	0	0	0	0	0	0	0	0	0	0	1	0	0	0	0	0	0	0	0	0	0	0	0	0	0	0	0	0	0	0	0	0	0	0	0	0	0	0	0	0	0	0	0	1	0
835	hsa:219927	MRPL21, L21mt, MRP-L21; mitochondrial ribosomal protein L21; K02888 large subunit ribosomal protein L21	1	0	1	1	1	0	0	0	0	1	0	0	1	0	1	0	1	0	0	1	1	0	1	1	0	1	0	0	0	1	0	1	1	0	0	1	0	0	1	1	1	0	1	0	1	1	0
836	hsa:9941	EXOG, ENDOGL1, ENDOGL2, ENGL, ENGL-a, ENGL-b, ENGLA, ENGLB; endo/exonuclease (5'-3'), endonuclease G-like (EC:3.1.30.-); K15050 nuclease EXOG, mitochondrial	0	0	0	0	0	0	0	0	0	0	1	0	0	0	0	0	0	0	0	1	0	0	0	0	0	0	1	0	0	0	0	1	0	0	0	0	0	0	0	0	0	0	0	0	1	1	0
837	hsa:64968	MRPS6, C21orf101, MRP-S6, RPMS6, S6mt; mitochondrial ribosomal protein S6; K02990 small subunit ribosomal protein S6	1	0	0	0	0	0	0	0	1	0	0	0	0	0	0	0	0	0	0	0	0	1	0	1	0	0	0	0	0	0	0	1	0	0	0	0	0	0	0	0	1	0	0	0	0	1	0
838	hsa:2628	GATM, AGAT, AT, CCDS3; glycine amidinotransferase (L-arginine:glycine amidinotransferase) (EC:2.1.4.1); K00613 glycine amidinotransferase [EC:2.1.4.1]	0	0	0	0	0	0	0	0	0	0	0	0	0	0	0	0	0	0	0	0	0	1	0	0	0	0	0	0	0	0	0	0	0	0	1	0	1	0	0	0	0	0	0	1	0	0	0
839	hsa:10730	YME1L1, FTSH, MEG4, PAMP, YME1L; YME1-like 1 ATPase; K08955 ATP-dependent metalloprotease [EC:3.4.24.-]	1	0	1	1	1	1	1	1	1	1	1	1	1	1	1	1	1	1	1	1	1	1	0	1	1	1	1	1	1	1	0	1	1	0	1	1	1	1	0	1	1	1	1	1	1	1	1
840	hsa:28976	ACAD9, NPD002; acyl-CoA dehydrogenase family, member 9; K15980 Acyl-CoA dehydrogenase family member 9 [EC:1.3.99.-]	1	0	0	0	0	1	0	0	1	1	1	1	1	1	1	0	0	1	0	1	1	1	0	1	1	0	1	1	1	1	0	0	1	1	1	0	0	1	0	1	1	1	0	1	1	1	1
841	hsa:9812	DELE; KIAA0141	0	0	1	0	0	0	1	0	1	0	1	0	1	0	0	0	0	0	0	0	1	0	1	0	0	1	1	0	0	1	0	1	1	0	0	0	0	0	1	1	0	1	0	0	1	1	0
842	hsa:1352	COX10; cytochrome c oxidase assembly homolog 10 (yeast) (EC:2.5.1.-); K02257 protoheme IX farnesyltransferase [EC:2.5.1.-]	1	0	0	0	0	1	1	0	0	1	1	1	1	1	0	1	0	1	1	1	1	0	1	0	1	1	1	0	1	0	1	1	1	1	1	0	0	1	0	1	0	1	0	1	1	1	0
843	hsa:64928	MRPL14, L14mt, L32mt, MRP-L14, MRP-L32, MRPL32, RMPL32, RPML32; mitochondrial ribosomal protein L14; K02874 large subunit ribosomal protein L14	1	0	0	1	1	1	1	0	1	1	1	1	0	1	1	1	1	1	1	1	0	1	1	0	1	1	0	1	1	1	0	0	1	0	1	1	1	1	1	1	1	1	0	0	1	1	0
844	hsa:440574	MINOS1, C1orf151, MIO10; mitochondrial inner membrane organizing system 1; K17784 mitochondrial inner membrane organizing system protein 1	0	0	0	0	0	0	0	0	0	0	0	0	1	0	0	0	0	0	0	0	0	0	0	0	0	0	0	0	0	0	0	0	0	0	0	0	0	0	0	0	0	0	0	0	0	1	0
845	hsa:64756	ATPAF1, ATP11, ATP11p; ATP synthase mitochondrial F1 complex assembly factor 1; K07555 ATP synthase mitochondrial F1 complex assembly factor 1	0	0	0	0	0	0	0	0	0	0	0	0	1	0	0	0	0	0	0	0	0	0	0	0	0	0	0	0	0	0	0	0	0	0	0	0	0	0	0	0	0	0	0	0	0	1	0
846	hsa:1160	CKMT2, SMTCK; creatine kinase, mitochondrial 2 (sarcomeric) (EC:2.7.3.2); K00933 creatine kinase [EC:2.7.3.2]	1	0	0	1	0	0	0	0	0	0	0	0	0	0	0	0	0	0	1	0	0	0	0	1	0	0	0	0	0	0	0	0	0	0	0	1	0	0	1	0	1	0	0	0	0	0	0
847	hsa:4704	NDUFA9, CC6, CI-39k, CI39k, NDUFS2L, SDR22E1; NADH dehydrogenase (ubiquinone) 1 alpha subcomplex, 9, 39kDa; K03953 NADH dehydrogenase (ubiquinone) 1 alpha subcomplex subunit 9	0	0	0	0	0	1	0	0	0	0	0	0	1	0	0	1	0	1	1	0	1	0	0	0	0	1	1	0	1	0	1	1	1	1	1	0	1	0	0	1	0	1	0	0	1	1	0
848	hsa:51373	MRPS17, HSPC011, MRP-S17, RPMS17, S17mt; mitochondrial ribosomal protein S17; K02961 small subunit ribosomal protein S17	1	0	0	1	1	0	0	0	1	1	1	1	0	0	0	1	1	1	1	1	1	0	0	0	0	1	1	1	0	1	1	1	1	0	0	1	0	0	0	1	1	1	1	0	1	1	0
849	hsa:5160	PDHA1, PDHA, PDHCE1A, PHE1A; pyruvate dehydrogenase (lipoamide) alpha 1 (EC:1.2.4.1); K00161 pyruvate dehydrogenase E1 component subunit alpha [EC:1.2.4.1]	1	0	1	1	0	1	1	1	1	1	1	1	1	1	1	1	1	1	1	1	1	1	1	1	1	1	1	1	0	0	0	1	1	1	1	1	1	1	0	1	0	1	1	1	1	1	0
850	hsa:11238	CA5B, CA-VB; carbonic anhydrase VB, mitochondrial (EC:4.2.1.1); K01672 carbonic anhydrase [EC:4.2.1.1]	0	0	0	0	0	0	0	0	0	0	0	0	1	0	0	0	0	0	0	0	0	0	1	0	0	0	1	0	0	0	0	1	0	0	0	0	0	0	0	0	0	1	0	0	0	1	0
851	hsa:1339	COX6A2, COX6AH, COXVIAH; cytochrome c oxidase subunit VIa polypeptide 2 (EC:1.9.3.1); K02266 cytochrome c oxidase subunit 6a	0	0	0	0	0	0	0	0	0	0	0	0	0	0	0	0	0	0	0	0	0	0	0	0	0	0	0	0	0	0	0	0	0	0	0	0	0	0	0	0	0	0	0	0	0	0	0
852	hsa:4731	NDUFV3, CI-10k, CI-9KD; NADH dehydrogenase (ubiquinone) flavoprotein 3, 10kDa (EC:1.6.5.3); K03944 NADH dehydrogenase (ubiquinone) flavoprotein 3	0	0	0	0	0	0	0	0	0	0	0	0	0	0	0	0	0	0	0	0	0	0	0	0	0	0	0	0	0	0	0	0	0	0	0	0	0	0	0	0	0	0	0	0	0	1	0
853	hsa:23107	MRPS27, MRP-S27, S27mt; mitochondrial ribosomal protein S27; K17406 small subunit ribosomal protein S27, mitochondrial	0	0	0	0	0	0	0	0	0	0	0	0	0	0	0	0	0	0	0	0	0	0	0	0	0	0	0	0	0	0	0	0	0	0	0	0	0	0	0	0	0	0	0	0	0	1	0
854	hsa:8209	C21orf33, ES1, GT335, HES1, KNPH, KNPI; chromosome 21 open reading frame 33	1	0	0	1	0	1	0	0	0	0	0	0	0	0	0	1	0	1	0	0	0	0	0	0	0	0	1	0	0	1	0	0	1	1	0	0	0	0	0	0	0	0	0	0	0	0	0
855	hsa:4725	NDUFS5, CI-15k, CI15K; NADH dehydrogenase (ubiquinone) Fe-S protein 5, 15kDa (NADH-coenzyme Q reductase); K03938 NADH dehydrogenase (ubiquinone) Fe-S protein 5	0	0	0	0	0	0	0	0	0	0	0	0	0	0	0	0	0	0	0	0	0	0	0	0	0	0	0	0	0	0	0	0	0	0	0	0	0	0	0	0	0	0	0	0	0	1	0
856	hsa:740	MRPL49, C11orf4, L49mt, MRP-L49, NOF, NOF1; mitochondrial ribosomal protein L49; K17430 large subunit ribosomal protein L49, mitochondrial	0	0	0	0	0	0	0	0	0	0	0	0	1	0	0	0	0	0	0	0	0	0	0	0	0	0	0	0	0	0	0	0	0	0	0	0	0	0	0	0	0	0	0	0	0	1	0
857	hsa:8165	AKAP1, AKAP, AKAP121, AKAP149, AKAP84, D-AKAP1, PPP1R43, PRKA1, SAKAP84, TDRD17; A kinase (PRKA) anchor protein 1; K16518 A-kinase anchor protein 1, mitochondrial	1	0	0	0	0	0	0	0	0	0	0	0	1	0	0	0	0	0	0	0	0	0	0	0	0	0	0	0	0	0	0	0	0	0	0	0	0	0	0	0	0	0	0	0	0	1	0
858	hsa:4515	MTCP1, P13MTCP1, p8MTCP1; mature T-cell proliferation 1; K16837 mature T-cell proliferation-1 type B1	0	0	0	0	0	0	0	0	0	0	0	0	0	0	0	0	0	0	0	0	0	0	0	0	0	0	0	0	0	0	0	0	0	0	0	0	0	0	0	0	0	0	0	0	0	0	0
859	hsa:54995	OXSM, FASN2D, KASI, KS; 3-oxoacyl-ACP synthase, mitochondrial (EC:2.3.1.41); K09458 3-oxoacyl-[acyl-carrier-protein] synthase II [EC:2.3.1.179]	1	1	1	1	1	1	0	0	1	1	1	1	1	1	1	1	1	1	1	1	1	1	1	1	1	1	1	0	0	1	1	1	1	0	1	1	0	1	1	1	1	1	1	0	1	1	0
860	hsa:51081	MRPS7, MRP-S, MRP-S7, RP-S7, RPMS7, S7mt, bMRP27a; mitochondrial ribosomal protein S7; K02992 small subunit ribosomal protein S7	1	1	1	1	1	1	0	0	1	1	1	1	0	1	1	1	1	1	1	1	1	0	0	1	1	1	1	1	1	1	1	1	1	1	1	1	1	1	1	1	1	1	1	0	1	1	0
861	hsa:7388	UQCRH, QCR6, UQCR8; ubiquinol-cytochrome c reductase hinge protein (EC:1.10.2.2); K00416 ubiquinol-cytochrome c reductase subunit 6	0	0	0	0	0	0	0	0	0	0	0	0	1	0	0	0	0	0	0	0	0	0	0	0	0	0	0	0	0	0	0	0	0	0	0	0	0	0	0	0	0	0	0	0	0	1	0
862	hsa:79746	ECHDC3; enoyl CoA hydratase domain containing 3	1	0	1	0	1	1	1	0	0	1	1	0	1	1	0	0	0	1	0	1	1	1	1	0	1	0	1	1	1	1	1	1	1	0	1	0	1	1	1	1	1	1	1	1	1	1	0
863	hsa:80219	COQ10B; coenzyme Q10 homolog B (S. cerevisiae)	0	0	1	0	0	0	0	0	0	0	0	0	1	0	0	1	0	0	0	1	1	0	0	0	0	1	1	0	0	0	0	1	0	0	0	0	0	0	0	1	0	1	1	0	1	1	0
864	hsa:51258	MRPL51, HSPC241, MRP64, bMRP64; mitochondrial ribosomal protein L51; K17432 large subunit ribosomal protein L51, mitochondrial	0	0	0	0	0	0	0	0	0	0	0	0	0	0	0	0	0	0	0	0	0	0	0	0	0	0	0	0	0	0	0	0	0	0	0	0	0	0	0	0	0	0	0	0	0	1	0
865	hsa:10240	MRPS31, IMOGN38, MRP-S31, S31mt; mitochondrial ribosomal protein S31; K17410 small subunit ribosomal protein S31, mitochondrial	0	0	0	0	0	0	0	0	0	0	0	0	0	0	0	0	0	0	0	0	0	0	0	0	0	0	0	0	0	0	0	0	0	0	0	0	0	0	0	0	0	0	0	0	0	1	0
866	hsa:326625	MMAB, ATR, cblB, cob; methylmalonic aciduria (cobalamin deficiency) cblB type (EC:2.5.1.17); K00798 cob(I)alamin adenosyltransferase [EC:2.5.1.17]	1	0	0	0	0	0	0	0	0	1	1	0	1	1	0	0	1	1	0	1	1	0	1	1	1	0	1	0	1	0	0	0	1	0	1	1	0	1	0	1	1	1	0	1	1	0	0
867	hsa:92259	MRPS36, MRP-S36; mitochondrial ribosomal protein S36; K17414 small subunit ribosomal protein S36, mitochondrial	0	0	0	0	0	0	0	0	0	0	0	0	1	0	0	0	0	0	0	0	0	0	0	0	0	0	0	0	0	0	0	0	0	0	0	0	0	0	0	0	0	0	0	0	0	0	0
868	hsa:5442	POLRMT, APOLMT, MTRNAP, MTRPOL, h-mtRPOL; polymerase (RNA) mitochondrial (DNA directed) (EC:2.7.7.6); K10908 DNA-directed RNA polymerase, mitochondrial [EC:2.7.7.6]	0	0	0	0	0	0	0	0	0	0	0	0	1	0	0	0	0	0	0	0	0	0	0	0	0	0	0	0	0	0	0	0	0	0	0	0	0	0	0	0	0	0	0	0	0	1	0
869	hsa:84334	APOPT1, APOP1, C14orf153; apoptogenic 1, mitochondrial	0	0	0	0	0	0	0	0	0	0	0	0	0	0	0	0	0	0	0	0	0	0	0	0	0	0	0	0	0	0	0	0	0	0	0	0	0	0	0	0	0	0	0	0	0	1	0
870	hsa:10469	TIMM44, TIM44; translocase of inner mitochondrial membrane 44 homolog (yeast); K17804 mitochondrial import inner membrane translocase subunit TIM44	0	0	0	0	0	0	0	0	0	0	0	0	1	0	0	0	0	0	0	0	0	0	0	0	0	0	0	0	0	0	0	0	0	0	0	0	0	0	0	0	0	1	1	0	0	1	0
871	hsa:1632	ECI1, DCI; enoyl-CoA delta isomerase 1 (EC:5.3.3.8); K13238 3,2-trans-enoyl-CoA isomerase, mitochondrial [EC:5.3.3.8]	1	1	1	0	1	1	1	0	0	1	1	0	1	1	0	0	0	1	0	1	1	0	0	1	1	0	1	0	1	1	1	1	1	1	1	0	0	1	1	1	1	1	1	1	0	1	0
872	hsa:78988	MRP63, bMRP63; mitochondrial ribosomal protein 63	0	0	0	0	0	0	0	0	0	0	0	0	0	0	0	0	0	0	0	0	0	0	0	0	0	0	0	0	0	0	0	0	0	0	0	0	0	0	0	0	0	0	0	0	0	1	0
873	hsa:64963	MRPS11, HCC-2; mitochondrial ribosomal protein S11; K02948 small subunit ribosomal protein S11	1	1	1	1	1	1	1	0	1	1	1	1	0	1	1	1	1	1	1	1	1	1	1	0	1	1	1	1	1	0	1	1	1	0	1	1	0	1	1	1	1	1	1	1	1	1	1
874	hsa:10249	GLYAT, ACGNAT, CAT, GAT; glycine-N-acyltransferase (EC:2.3.1.13 2.3.1.71); K00628 glycine N-acyltransferase [EC:2.3.1.13]	0	0	0	0	0	0	0	0	0	0	0	0	0	0	0	0	0	0	0	0	0	0	0	0	0	0	0	0	0	0	0	0	0	0	0	0	0	0	0	0	0	0	0	0	0	0	0
875	hsa:1738	DLD, DLDD, DLDH, E3, GCSL, LAD, PHE3; dihydrolipoamide dehydrogenase (EC:1.8.1.4); K00382 dihydrolipoamide dehydrogenase [EC:1.8.1.4]	1	1	1	1	0	1	0	1	1	1	1	1	1	1	1	1	1	1	1	1	1	1	1	1	1	1	1	1	1	1	0	1	1	0	1	1	1	1	0	1	1	1	1	1	1	1	1
876	hsa:4967	OGDH, AKGDH, E1k, OGDC; oxoglutarate (alpha-ketoglutarate) dehydrogenase (lipoamide) (EC:1.2.4.2); K00164 2-oxoglutarate dehydrogenase E1 component [EC:1.2.4.2]	1	0	1	0	0	1	1	0	0	1	1	0	1	1	0	1	0	1	0	1	1	0	0	0	1	0	1	1	0	0	0	1	1	1	1	0	0	1	1	1	0	1	1	0	1	1	0
877	hsa:112724	RDH13, SDR7C3; retinol dehydrogenase 13 (all-trans/9-cis) (EC:1.1.1.-); K11161 retinol dehydrogenase 13 [EC:1.1.1.300]	1	1	1	1	1	1	0	1	1	1	1	1	1	1	1	1	1	1	1	1	1	0	0	1	1	1	1	1	1	1	1	1	1	1	1	1	0	1	1	1	1	1	1	1	1	1	0
878	hsa:55210	ATAD3A; ATPase family, AAA domain containing 3A; K17681 ATPase family AAA domain-containing protein 3A/B	1	1	1	1	1	1	1	1	1	1	1	1	1	1	1	1	1	1	1	1	1	1	1	1	1	1	1	1	1	1	1	1	1	0	1	1	0	1	1	1	1	1	1	1	1	1	1
879	hsa:131474	CHCHD4, MIA40, TIMM40; coiled-coil-helix-coiled-coil-helix domain containing 4; K17782 mitochondrial intermembrane space import and assembly protein 40	0	0	0	0	0	0	0	0	0	0	0	0	0	0	0	0	0	0	0	0	0	0	0	0	0	0	0	0	0	0	0	0	0	0	0	0	0	0	0	0	0	0	0	0	0	1	0
880	hsa:25821	MTO1, COXPD10; mitochondrial tRNA translation optimization 1; K03495 tRNA uridine 5-carboxymethylaminomethyl modification enzyme	1	1	1	1	0	0	1	0	1	1	1	1	1	0	1	1	1	1	1	1	1	0	1	1	0	1	1	0	0	1	0	1	1	0	0	1	1	0	1	1	1	1	1	0	1	1	0
881	hsa:4285	MIPEP, HMIP, MIP; mitochondrial intermediate peptidase (EC:3.4.24.59); K01410 mitochondrial intermediate peptidase [EC:3.4.24.59]	0	0	1	0	0	0	0	0	1	1	1	0	1	0	0	0	0	1	0	1	1	0	0	0	0	0	1	1	0	0	0	1	1	0	1	0	1	0	1	0	1	1	1	0	0	1	0
882	hsa:4942	OAT, GACR, HOGA, OATASE, OKT; ornithine aminotransferase (EC:2.6.1.13); K00819 ornithine--oxo-acid transaminase [EC:2.6.1.13]	1	1	1	1	0	1	0	1	1	1	1	1	1	1	0	1	1	1	1	1	1	1	0	0	1	1	1	1	1	1	1	1	1	1	1	1	0	1	1	1	1	1	1	1	1	1	1
883	hsa:219	ALDH1B1, ALDH5, ALDHX; aldehyde dehydrogenase 1 family, member B1 (EC:1.2.1.3); K00128 aldehyde dehydrogenase (NAD+) [EC:1.2.1.3]	1	1	1	1	0	1	0	0	1	1	1	1	1	1	1	1	0	1	0	1	1	1	1	0	1	1	1	1	1	1	1	0	1	0	1	0	0	1	1	1	1	1	1	1	1	1	0
884	hsa:28977	MRPL42, L31MT, L42MT, MRP-L31, MRP-L42, MRP-S32, MRPL31, MRPS32, PTD007, RPML31, S32MT; mitochondrial ribosomal protein L42; K17423 large subunit ribosomal protein L42, mitochondrial	0	0	0	0	0	0	0	0	0	0	0	0	0	0	0	0	0	0	0	0	0	0	0	0	0	0	0	0	0	0	0	0	0	0	0	0	0	0	0	0	0	0	0	0	0	1	0
885	hsa:4528	MTIF2; mitochondrial translational initiation factor 2; K02519 translation initiation factor IF-2	1	0	1	1	1	1	1	0	1	1	1	1	1	1	1	1	1	1	1	1	1	0	1	1	1	1	1	1	1	1	1	1	1	0	1	1	1	1	1	1	1	1	1	1	1	1	1
886	hsa:51241	COX16, C14orf112; COX16 cytochrome c oxidase assembly homolog (S. cerevisiae)	0	0	0	0	0	0	0	0	0	0	0	0	0	0	0	0	0	0	0	0	0	0	0	0	0	0	0	0	0	0	0	0	0	0	0	0	0	0	0	0	0	0	0	0	0	0	0
887	hsa:219402	MTIF3, IF3mt; mitochondrial translational initiation factor 3; K02520 translation initiation factor IF-3	1	0	0	1	0	0	1	0	0	0	0	0	0	1	1	0	1	0	1	0	0	0	0	0	1	0	0	0	0	0	0	0	0	0	0	1	0	0	0	0	0	0	0	0	0	0	0
888	hsa:51650	MRPS33, MRP-S33, PTD003, S33mt; mitochondrial ribosomal protein S33; K17411 small subunit ribosomal protein S33, mitochondrial	0	0	0	0	0	0	0	0	0	0	0	0	0	0	0	0	0	0	0	0	0	0	0	0	0	0	0	0	0	0	0	0	0	0	0	0	0	0	0	0	0	0	0	0	0	1	0
889	hsa:6472	SHMT2, GLYA, SHMT; serine hydroxymethyltransferase 2 (mitochondrial) (EC:2.1.2.1); K00600 glycine hydroxymethyltransferase [EC:2.1.2.1]	1	1	1	1	1	1	0	0	1	1	1	1	1	1	1	1	1	1	1	1	1	1	1	1	1	1	1	1	1	0	0	1	1	1	1	1	1	1	1	1	1	1	1	1	1	1	1
890	hsa:94097	SFXN5, BBG-TCC; sideroflexin 5	0	0	0	0	0	0	0	0	0	0	0	0	1	0	0	0	0	0	0	0	0	0	0	0	0	0	0	0	0	0	0	0	0	0	0	0	0	0	0	0	0	1	0	0	0	1	0
891	hsa:54148	MRPL39, C21orf92, L39mt, MRP-L5, MRPL5, PRED22, PRED66, RPML5; mitochondrial ribosomal protein L39; K17420 large subunit ribosomal protein L39, mitochondrial	1	1	1	0	1	0	1	0	1	1	1	0	1	0	1	0	1	0	1	1	1	0	0	0	0	1	1	0	0	1	0	1	1	0	0	1	0	0	1	1	1	0	1	0	0	1	0
892	hsa:125965	COX6B2, COXVIB2, CT59; cytochrome c oxidase subunit VIb polypeptide 2 (testis); K02267 cytochrome c oxidase subunit 6b	0	0	0	0	0	0	0	0	0	0	0	0	1	0	0	0	0	0	0	0	0	0	0	0	0	0	0	0	0	0	0	0	0	0	0	0	0	0	0	0	0	0	0	0	0	1	0
893	hsa:51106	TFB1M, CGI75, mtTFB, mtTFB1; transcription factor B1, mitochondrial (EC:2.1.1.-); K15266 dimethyladenosine transferase 1, mitochondrial [EC:2.1.1.-]	1	1	1	1	0	1	0	1	1	1	1	1	1	1	1	1	1	1	0	1	1	1	1	1	1	1	1	1	1	1	1	1	1	0	1	1	1	1	1	1	1	1	1	1	1	1	1
894	hsa:1384	CRAT, CAT1; carnitine O-acetyltransferase (EC:2.3.1.7); K00624 carnitine O-acetyltransferase [EC:2.3.1.7]	0	0	0	0	0	0	0	0	0	0	0	0	1	0	0	0	0	0	0	0	0	0	0	0	0	0	0	0	0	0	0	0	0	0	1	0	0	0	0	0	0	0	0	0	0	1	0
895	hsa:25824	PRDX5, ACR1, AOEB166, B166, PLP, PMP20, PRDX6, PRXV, prx-V; peroxiredoxin 5 (EC:1.11.1.15); K11187 peroxiredoxin 5, atypical 2-Cys peroxiredoxin [EC:1.11.1.15]	1	0	1	0	0	1	1	0	1	1	1	0	1	1	0	0	0	1	0	1	1	0	1	1	1	1	1	1	1	1	1	1	1	0	0	0	0	1	0	1	0	1	1	1	1	1	1
896	hsa:1103	CHAT, CHOACTASE, CMS1A, CMS1A2; choline O-acetyltransferase (EC:2.3.1.6); K00623 choline O-acetyltransferase [EC:2.3.1.6]	0	0	0	0	0	0	0	0	0	0	0	0	1	0	0	0	0	0	0	0	0	0	0	0	0	0	0	0	0	0	0	0	0	0	1	0	0	0	0	0	0	0	0	0	0	1	0
897	hsa:116540	MRPL53, L53MT; mitochondrial ribosomal protein L53; K17434 large subunit ribosomal protein L53, mitochondrial	0	0	0	0	0	0	0	0	0	0	0	0	0	0	0	0	0	0	0	0	0	0	0	0	0	0	0	0	0	0	0	0	0	0	0	0	0	0	0	0	0	0	0	0	0	1	0
898	hsa:79731	NARS2, SLM5, asnRS; asparaginyl-tRNA synthetase 2, mitochondrial (putative) (EC:6.1.1.22); K01893 asparaginyl-tRNA synthetase [EC:6.1.1.22]	1	0	1	1	1	1	1	1	1	1	1	0	1	1	1	1	1	1	1	1	1	1	0	1	1	1	1	1	1	1	1	1	1	1	1	1	0	1	1	0	1	0	1	1	0	1	0
899	hsa:2731	GLDC, GCE, GCSP, HYGN1; glycine dehydrogenase (decarboxylating) (EC:1.4.4.2); K00281 glycine dehydrogenase [EC:1.4.4.2]	1	1	0	0	0	1	0	1	0	1	0	1	1	1	1	0	1	1	0	1	1	0	1	0	1	1	1	0	1	0	0	1	1	1	1	1	1	1	1	1	1	1	0	1	1	1	0
900	hsa:4728	NDUFS8, CI-23k, CI23KD, TYKY; NADH dehydrogenase (ubiquinone) Fe-S protein 8, 23kDa (NADH-coenzyme Q reductase) (EC:1.6.5.3 1.6.99.3); K03941 NADH dehydrogenase (ubiquinone) Fe-S protein 8 [EC:1.6.5.3 1.6.99.3]	1	1	1	1	1	1	1	0	1	0	1	1	0	1	1	1	1	1	1	1	1	0	1	1	1	1	1	1	1	1	0	1	0	1	1	1	1	1	1	1	1	1	0	1	1	1	1
901	hsa:123876	ACSM2A, A-923A4.1, ACSM2; acyl-CoA synthetase medium-chain family member 2A (EC:6.2.1.2); K01896 medium-chain acyl-CoA synthetase [EC:6.2.1.2]	1	0	1	1	0	1	1	0	1	1	1	1	1	1	0	0	1	1	1	1	1	1	0	1	1	1	1	1	1	1	1	1	1	0	1	1	0	1	1	1	0	1	1	1	1	1	1
902	hsa:27129	HSPB7, cvHSP; heat shock 27kDa protein family, member 7 (cardiovascular); K09546 heat shock protein beta-7	0	0	0	0	0	0	0	0	0	0	0	0	0	1	0	0	0	0	0	0	0	0	0	0	0	0	0	0	0	0	0	0	0	0	0	0	0	0	0	0	0	0	0	0	0	1	0
903	hsa:65005	MRPL9, L9mt; mitochondrial ribosomal protein L9; K02939 large subunit ribosomal protein L9	1	1	1	1	1	1	1	0	0	1	1	1	1	1	0	0	1	1	0	0	1	1	1	0	1	1	1	1	0	0	1	1	1	1	1	1	1	1	1	1	1	0	1	0	1	1	0
904	hsa:162417	NAGS, AGAS, ARGA; N-acetylglutamate synthase (EC:2.3.1.1); K11067 N-acetylglutamate synthase [EC:2.3.1.1]	1	0	0	1	0	0	0	0	1	1	1	0	0	0	0	0	0	1	0	1	1	0	0	0	0	1	0	0	0	1	0	1	1	0	0	0	1	0	0	0	0	0	0	0	0	0	0
905	hsa:26520	TIMM9, TIM9, TIM9A; translocase of inner mitochondrial membrane 9 homolog (yeast); K17777 mitochondrial import inner membrane translocase subunit TIM9	0	0	0	0	0	0	0	0	0	0	0	0	1	0	0	0	0	0	0	0	0	0	0	0	0	0	0	0	0	0	0	0	0	0	0	0	0	0	0	0	0	0	0	0	0	1	0
906	hsa:2879	GPX4, GPx-4, GSHPx-4, MCSP, PHGPx, snGPx, snPHGPx; glutathione peroxidase 4 (EC:1.11.1.12); K05361 phospholipid-hydroperoxide glutathione peroxidase [EC:1.11.1.12]	1	0	0	0	0	1	1	0	0	1	1	1	1	0	1	0	0	0	0	1	0	0	0	1	1	0	1	0	0	0	0	1	1	0	1	0	0	1	0	0	0	1	0	0	1	1	0
907	hsa:10573	MRPL28, MAAT1, p15; mitochondrial ribosomal protein L28; K02902 large subunit ribosomal protein L28	0	0	0	0	0	0	0	0	0	0	0	0	0	0	0	1	0	0	0	0	0	0	0	0	0	0	0	0	0	0	0	0	0	0	0	0	0	0	0	0	0	0	0	0	1	1	0
908	hsa:26589	MRPL46, C15orf4, LIECG2, P2ECSL; mitochondrial ribosomal protein L46; K17427 large subunit ribosomal protein L46, mitochondrial	0	0	0	0	0	0	0	0	0	0	0	0	1	0	0	0	0	0	0	0	0	0	0	0	0	0	0	0	0	0	0	0	0	0	0	0	0	0	0	0	0	0	0	0	0	1	0
909	hsa:4522	MTHFD1, MTHFC, MTHFD; methylenetetrahydrofolate dehydrogenase (NADP+ dependent) 1, methenyltetrahydrofolate cyclohydrolase, formyltetrahydrofolate synthetase (EC:1.5.1.5 6.3.4.3 3.5.4.9); K00288 methylenetetrahydrofolate dehydrogenase (NADP+) / methenylte	1	1	1	1	0	1	0	1	1	1	1	1	1	1	1	1	1	1	1	1	1	1	1	1	1	1	1	1	0	1	1	1	1	1	1	1	0	1	1	1	1	1	1	0	1	1	0
910	hsa:2021	ENDOG; endonuclease G; K01173 endonuclease G, mitochondrial	0	0	0	0	0	1	0	0	0	0	1	0	0	0	0	0	0	0	0	1	0	0	0	0	0	0	1	0	0	0	0	1	0	0	1	0	0	0	0	0	0	0	0	0	1	1	0
911	hsa:26515	TIMM10B, FXC1, TIM10B, Tim9b; translocase of inner mitochondrial membrane 10 homolog B (yeast); K17779 mitochondrial import inner membrane translocase subunit TIM10B	0	0	0	0	0	0	0	0	0	0	0	0	1	0	0	0	0	0	0	0	0	0	0	0	0	0	0	0	0	0	0	0	0	0	0	0	0	0	0	0	0	0	0	0	0	1	0
912	hsa:55572	FOXRED1, H17; FAD-dependent oxidoreductase domain containing 1	0	0	1	0	0	1	1	1	0	0	1	0	1	0	0	0	0	1	0	0	0	0	0	1	0	1	0	1	1	1	1	0	0	0	1	1	0	1	0	1	0	1	0	1	0	1	0
913	hsa:3419	IDH3A; isocitrate dehydrogenase 3 (NAD+) alpha (EC:1.1.1.41); K00030 isocitrate dehydrogenase (NAD+) [EC:1.1.1.41]	1	1	0	1	0	1	0	1	1	1	1	1	1	1	0	1	1	1	1	1	1	1	0	1	1	1	1	0	1	1	1	1	1	0	1	1	0	1	1	1	0	1	1	1	1	1	1
914	hsa:51095	TRNT1, CCA1, MtCCA; tRNA nucleotidyl transferase, CCA-adding, 1 (EC:2.7.7.72); K00974 tRNA nucleotidyltransferase (CCA-adding enzyme) [EC:2.7.7.72 3.1.3.- 3.1.4.-]	1	0	1	1	0	1	0	0	1	1	1	1	1	1	1	1	1	1	1	1	1	1	1	1	1	1	1	1	0	1	1	1	1	1	1	1	1	1	1	1	1	1	1	0	1	1	0
915	hsa:25915	NDUFAF3, 2P1, C3orf60, E3-3; NADH dehydrogenase (ubiquinone) complex I, assembly factor 3; K09008 hypothetical protein	0	0	0	0	0	0	0	0	0	0	0	0	1	0	0	1	0	0	1	1	1	0	0	0	0	1	0	0	0	0	0	1	0	0	0	0	0	0	0	0	0	1	0	0	0	1	1
916	hsa:54968	TMEM70, MC5DN2; transmembrane protein 70; K17966 transmembrane protein 70, mitochondrial	0	0	0	0	0	0	0	0	0	0	0	0	0	0	0	0	0	0	0	0	0	0	0	0	0	0	0	0	0	0	0	0	0	0	0	0	0	0	0	0	0	0	0	0	0	0	0
917	hsa:2230	FDX1, ADX, FDX, LOH11CR1D; ferredoxin 1	0	0	1	0	0	0	1	0	0	1	1	0	1	0	0	1	0	1	0	1	0	0	1	0	0	1	1	0	0	0	1	0	0	0	0	0	0	0	0	1	0	1	1	0	1	1	0
918	hsa:29958	DMGDH, DMGDHD, ME2GLYDH; dimethylglycine dehydrogenase (EC:1.5.8.4); K00315 dimethylglycine dehydrogenase [EC:1.5.8.4]	1	1	1	0	0	1	1	1	0	1	1	1	1	1	1	0	1	1	0	1	1	0	1	1	1	1	1	0	1	1	1	1	1	0	1	1	1	1	1	1	1	1	0	1	1	1	0
919	hsa:54534	MRPL50, MRP-L50; mitochondrial ribosomal protein L50; K17431 large subunit ribosomal protein L50, mitochondrial	0	0	0	0	0	0	0	0	0	0	0	0	0	0	0	0	0	0	0	0	0	0	0	0	0	0	0	0	0	0	0	0	0	0	0	0	0	0	0	0	0	0	0	0	0	1	0
920	hsa:18	ABAT, GABA-AT, GABAT, NPD009; 4-aminobutyrate aminotransferase (EC:2.6.1.19 2.6.1.22); K13524 4-aminobutyrate aminotransferase / (S)-3-amino-2-methylpropionate transaminase [EC:2.6.1.19 2.6.1.22]	1	1	1	1	0	1	0	1	1	1	1	1	1	1	0	1	1	1	1	1	1	1	1	0	1	1	1	1	1	1	0	1	1	1	1	1	0	1	1	1	1	1	1	1	1	1	1
921	hsa:4694	NDUFA1, CI-MWFE, MWFE, ZNF183; NADH dehydrogenase (ubiquinone) 1 alpha subcomplex, 1, 7.5kDa (EC:1.6.99.3); K03945 NADH dehydrogenase (ubiquinone) 1 alpha subcomplex subunit 1	0	0	0	0	0	0	0	0	0	0	0	0	0	0	0	0	0	0	0	0	0	0	0	0	0	0	0	0	0	0	0	0	0	0	0	0	0	0	0	0	0	0	0	0	0	0	0
922	hsa:10975	UQCR11, 0710008D09Rik, QCR10, UQCR; ubiquinol-cytochrome c reductase, complex III subunit XI; K00420 ubiquinol-cytochrome c reductase subunit 10	0	0	0	0	0	0	0	0	0	0	0	0	0	0	0	0	0	0	0	0	0	0	0	0	0	0	0	0	0	0	0	0	0	0	0	0	0	0	0	0	0	0	0	0	0	1	0
923	hsa:587	BCAT2, BCAM, BCATM, BCT2, PP18; branched chain amino-acid transaminase 2, mitochondrial (EC:2.6.1.42); K00826 branched-chain amino acid aminotransferase [EC:2.6.1.42]	1	1	1	1	0	1	0	0	1	1	1	1	1	1	1	0	0	1	1	1	1	0	1	1	1	1	1	0	0	1	0	1	1	1	1	0	1	1	0	1	1	1	1	0	1	1	0
924	hsa:26275	HIBCH, HIBYLCOAH; 3-hydroxyisobutyryl-CoA hydrolase (EC:3.1.2.4); K05605 3-hydroxyisobutyryl-CoA hydrolase [EC:3.1.2.4]	1	0	1	0	1	1	1	0	0	1	1	1	1	1	0	0	0	1	0	1	1	1	0	0	1	0	1	1	1	1	0	1	1	0	1	0	0	1	1	1	1	1	1	1	1	1	0
925	hsa:93058	COQ10A; coenzyme Q10 homolog A (S. cerevisiae)	0	0	1	0	0	0	0	0	0	0	0	0	1	0	0	1	0	0	0	1	1	0	1	0	0	1	1	0	0	0	1	1	1	0	0	0	0	0	0	1	0	1	1	0	1	1	0
926	hsa:5166	PDK4; pyruvate dehydrogenase kinase, isozyme 4 (EC:2.7.11.2); K00898 pyruvate dehydrogenase kinase 2/3/4 [EC:2.7.11.2]	1	0	1	1	0	1	1	0	1	1	0	0	1	0	0	1	0	1	0	0	1	1	0	1	1	0	1	0	0	0	0	1	1	0	1	0	1	1	1	0	1	1	1	0	1	1	0
927	hsa:51067	YARS2, MLASA2, MT-TYRRS, TYRRS; tyrosyl-tRNA synthetase 2, mitochondrial (EC:6.1.1.1); K01866 tyrosyl-tRNA synthetase [EC:6.1.1.1]	1	1	1	1	0	1	1	0	1	1	1	1	1	1	1	1	1	1	1	1	1	1	1	1	1	1	1	1	1	1	1	1	1	1	1	1	1	1	1	1	1	1	1	1	1	1	0
928	hsa:549	AUH; AU RNA binding protein/enoyl-CoA hydratase (EC:4.2.1.18); K05607 methylglutaconyl-CoA hydratase [EC:4.2.1.18]	1	1	1	0	1	1	1	0	0	1	1	1	1	1	0	0	0	1	0	1	1	1	1	0	1	0	1	1	1	1	1	1	1	0	1	0	0	1	1	1	1	1	1	1	1	1	0
929	hsa:4580	MTX1, MTX, MTXN; metaxin 1; K17776 metaxin	0	0	0	0	0	0	0	0	0	0	0	0	1	0	0	0	0	0	0	0	0	0	0	0	0	0	0	0	0	0	0	0	0	0	0	0	0	0	0	0	0	1	0	0	1	1	0
930	hsa:55157	DARS2, ASPRS, LBSL, MT-ASPRS, RP3-383J4.2; aspartyl-tRNA synthetase 2, mitochondrial (EC:6.1.1.12); K01876 aspartyl-tRNA synthetase [EC:6.1.1.12]	1	0	1	1	1	1	1	1	1	1	1	0	1	1	1	1	1	1	1	1	1	1	0	1	1	1	1	1	1	1	0	1	1	1	1	1	0	1	1	1	1	1	1	1	1	1	1
931	hsa:25953	PNKD, BRP17, DYT8, FPD1, KIPP1184, MR-1, MR1, PDC, PKND1, TAHCCP2; paroxysmal nonkinesigenic dyskinesia (EC:3.1.2.6)	0	0	0	0	0	0	0	0	0	0	0	0	0	0	0	0	0	0	0	0	0	0	0	0	0	0	0	0	0	0	0	0	0	0	0	0	0	0	0	0	0	0	0	0	0	0	0
932	hsa:29928	TIMM22, TEX4, TIM22; translocase of inner mitochondrial membrane 22 homolog (yeast); K17790 mitochondrial import inner membrane translocase subunit TIM22	0	0	0	0	0	0	0	0	0	0	0	0	1	0	0	0	0	0	0	0	0	0	0	0	0	0	0	0	0	0	0	0	0	0	0	0	0	0	0	0	0	0	0	0	0	1	0
933	hsa:5162	PDHB, PDHBD, PDHE1-B, PHE1B; pyruvate dehydrogenase (lipoamide) beta (EC:1.2.4.1); K00162 pyruvate dehydrogenase E1 component subunit beta [EC:1.2.4.1]	1	1	1	1	1	1	1	1	0	1	1	1	1	1	1	1	1	1	0	1	1	1	0	0	1	1	1	0	1	1	1	1	1	1	1	1	0	1	1	1	1	1	1	1	1	1	0
934	hsa:5188	PET112, PET112L; PET112 homolog (yeast); K02434 aspartyl-tRNA(Asn)/glutamyl-tRNA(Gln) amidotransferase subunit B [EC:6.3.5.6 6.3.5.7]	1	0	0	1	1	1	0	1	1	1	1	0	0	1	0	1	1	1	1	1	1	1	0	1	1	1	0	1	1	1	0	1	0	0	1	1	0	1	1	1	0	1	0	1	1	1	1
935	hsa:4129	MAOB; monoamine oxidase B (EC:1.4.3.4); K00274 monoamine oxidase [EC:1.4.3.4]	1	1	0	1	0	1	1	0	0	1	1	1	1	1	1	0	0	1	1	1	0	1	0	1	1	1	0	0	1	0	1	1	1	0	1	0	1	1	0	1	1	1	0	0	0	1	1
936	hsa:56997	ADCK3, ARCA2, CABC1, COQ10D4, COQ8, SCAR9; aarF domain containing kinase 3; K08869 aarF domain-containing kinase	1	0	0	1	0	1	1	0	1	1	1	0	1	1	0	1	0	1	1	1	1	1	1	0	1	1	1	0	1	0	1	1	1	0	1	1	1	1	0	1	0	1	1	0	1	1	0
937	hsa:91942	NDUFAF2, B17.2L, MMTN, NDUFA12L, mimitin; NADH dehydrogenase (ubiquinone) complex I, assembly factor 2	0	0	0	0	0	0	0	0	0	0	0	0	0	0	0	0	0	0	0	0	0	0	1	0	0	0	0	0	0	0	0	0	0	0	0	0	0	0	0	0	0	0	0	0	0	1	0
938	hsa:29090	TIMM21, C18orf55, TIM21; translocase of inner mitochondrial membrane 21 homolog (yeast); K17796 mitochondrial import inner membrane translocase subunit TIM21	0	0	0	0	0	0	0	0	0	0	0	0	1	0	0	0	0	0	0	0	0	0	0	0	0	0	0	0	0	0	0	0	0	0	0	0	0	0	0	0	0	0	0	0	0	0	0
939	hsa:1757	SARDH, BPR-2, DMGDHL1, SAR, SARD, SDH; sarcosine dehydrogenase (EC:1.5.8.3); K00314 sarcosine dehydrogenase [EC:1.5.8.3]	1	0	1	0	0	1	0	1	0	1	1	1	1	1	1	0	1	1	0	1	1	0	1	1	1	1	1	1	1	1	0	1	1	1	1	1	0	1	1	1	1	1	1	1	1	1	0
940	hsa:521	ATP5I, ATP5K; ATP synthase, H+ transporting, mitochondrial Fo complex, subunit E (EC:3.6.1.14); K02129 F-type H+-transporting ATPase subunit e [EC:3.6.3.14]	0	0	0	0	0	0	0	0	0	0	0	0	0	0	0	0	0	0	0	0	0	0	0	0	0	0	0	0	0	0	0	0	0	0	0	0	0	0	0	0	0	0	0	0	0	1	0
941	hsa:57176	VARS2, G7a, VARS2L, VARSL; valyl-tRNA synthetase 2, mitochondrial (EC:6.1.1.9); K01873 valyl-tRNA synthetase [EC:6.1.1.9]	1	1	1	1	1	1	1	0	1	1	1	0	1	1	1	1	1	1	1	1	1	1	1	1	1	1	1	1	1	1	1	1	1	0	1	1	1	1	1	1	1	1	1	1	1	1	0
942	hsa:593	BCKDHA, BCKDE1A, MSU, MSUD1, OVD1A; branched chain keto acid dehydrogenase E1, alpha polypeptide (EC:1.2.4.4); K00166 2-oxoisovalerate dehydrogenase E1 component, alpha subunit [EC:1.2.4.4]	1	0	1	1	1	1	1	1	1	1	1	1	0	1	1	1	1	1	0	1	1	0	1	0	1	1	1	0	1	0	1	1	1	1	1	1	1	1	1	1	0	1	1	1	1	1	0
943	hsa:4705	NDUFA10, CI-42KD, CI-42k; NADH dehydrogenase (ubiquinone) 1 alpha subcomplex, 10, 42kDa (EC:1.6.5.3 1.6.99.3); K03954 NADH dehydrogenase (ubiquinone) 1 alpha subcomplex subunit 10	0	0	0	0	0	0	0	0	0	1	0	1	1	0	1	0	0	1	0	0	0	0	0	0	0	1	0	0	0	0	0	0	0	0	0	0	0	0	0	0	0	0	0	0	0	1	0
944	hsa:51537	MTFP1, MTP18; mitochondrial fission process 1; K17981 mitochondrial fission process protein 1	0	0	0	0	0	0	0	0	0	0	0	0	1	0	0	0	0	0	0	0	0	0	0	0	0	0	0	0	0	0	0	0	0	0	0	0	0	0	0	0	0	0	0	0	0	0	0
945	hsa:7384	UQCRC1, D3S3191, QCR1, UQCR1; ubiquinol-cytochrome c reductase core protein I (EC:1.10.2.2); K00414 ubiquinol-cytochrome c reductase core subunit 1	1	1	1	1	1	1	0	1	1	1	1	1	1	1	0	1	0	1	0	1	1	0	1	1	0	1	1	0	0	0	0	1	1	0	1	0	0	1	1	1	1	1	1	1	1	1	0
946	hsa:10953	TOMM34, HTOM34P, TOM34, URCC3; translocase of outer mitochondrial membrane 34; K17766 mitochondrial import receptor subunit TOM34	0	0	0	1	0	0	0	1	0	0	0	0	1	0	0	0	0	0	1	0	1	0	0	0	0	1	0	0	0	0	0	0	0	0	0	0	1	0	0	0	0	1	0	0	0	1	0
947	hsa:539	ATP5O, ATPO, OSCP; ATP synthase, H+ transporting, mitochondrial F1 complex, O subunit (EC:3.6.3.14); K02137 F-type H+-transporting ATPase oligomycin sensitivity conferral protein [EC:3.6.3.14]	1	0	1	1	1	0	0	0	0	1	0	0	0	1	1	1	0	1	1	1	1	1	1	1	1	0	1	0	0	1	0	1	1	1	1	0	1	1	1	1	1	1	0	0	1	1	0
948	hsa:341947	COX8C, COX8-3; cytochrome c oxidase subunit VIIIC; K02273 cytochrome c oxidase subunit 8	0	0	0	0	0	0	0	0	0	0	0	0	0	0	0	0	0	0	0	0	0	0	0	0	0	0	0	0	0	0	0	0	0	0	0	0	0	0	0	0	0	0	0	0	0	0	0
949	hsa:23530	NNT, GCCD4; nicotinamide nucleotide transhydrogenase (EC:1.6.1.2); K00323 NAD(P) transhydrogenase [EC:1.6.1.2]	1	0	1	0	0	1	1	0	0	1	1	1	1	1	1	0	0	1	0	1	1	0	0	1	1	0	1	1	0	0	1	1	1	1	1	1	0	1	0	1	0	1	1	0	1	1	0
950	hsa:10476	ATP5H, ATPQ; ATP synthase, H+ transporting, mitochondrial Fo complex, subunit d (EC:3.6.1.14); K02138 F-type H+-transporting ATPase subunit d [EC:3.6.3.14]	0	0	0	0	0	0	0	0	0	0	0	0	0	0	0	0	0	0	0	0	0	0	0	0	0	0	0	0	0	0	0	0	0	0	0	0	0	0	0	0	0	0	0	0	0	1	0
951	hsa:4700	NDUFA6, B14, CI-B14, LYRM6, NADHB14; NADH dehydrogenase (ubiquinone) 1 alpha subcomplex, 6, 14kDa; K03950 NADH dehydrogenase (ubiquinone) 1 alpha subcomplex subunit 6	0	0	0	0	0	0	0	0	0	0	0	0	0	0	0	0	0	0	0	0	0	0	0	0	0	0	0	0	0	0	0	0	0	0	0	0	0	0	0	0	0	0	0	0	0	1	0
952	hsa:51649	MRPS23, HSPC329, MRP-S23; mitochondrial ribosomal protein S23; K17402 small subunit ribosomal protein S23, mitochondrial	0	0	0	0	0	0	0	0	0	0	0	0	0	0	0	0	0	0	0	0	0	0	0	0	0	0	0	0	0	0	0	0	0	0	0	0	0	0	0	0	0	0	0	0	0	1	0
953	hsa:2108	ETFA, EMA, GA2, MADD; electron-transfer-flavoprotein, alpha polypeptide; K03522 electron transfer flavoprotein alpha subunit	1	0	0	1	0	1	1	0	0	1	1	1	1	1	1	0	0	1	0	1	0	1	1	1	1	1	1	1	1	1	0	0	1	1	1	1	0	1	0	1	1	1	0	1	1	1	1
954	hsa:4708	NDUFB2, AGGG, CI-AGGG; NADH dehydrogenase (ubiquinone) 1 beta subcomplex, 2, 8kDa (EC:1.6.5.3 1.6.99.3); K03958 NADH dehydrogenase (ubiquinone) 1 beta subcomplex subunit 2	0	0	0	0	0	0	0	0	0	0	0	0	0	0	0	0	0	0	0	0	0	0	0	0	0	0	0	0	0	0	0	0	0	0	0	0	0	0	0	0	0	0	0	0	0	1	0
955	hsa:200205	IBA57, C1orf69, MMDS3; IBA57, iron-sulfur cluster assembly homolog (S. cerevisiae); K06980	0	0	1	0	0	0	0	0	0	1	0	1	1	0	0	1	0	1	0	1	1	0	1	0	1	1	1	0	0	0	0	1	1	0	0	0	1	0	0	1	0	1	1	0	1	0	0
956	hsa:8050	PDHX, DLDBP, E3BP, OPDX, PDX1, proX; pyruvate dehydrogenase complex, component X; K13997 dihydrolipoamide dehydrogenase-binding protein of pyruvate dehydrogenase complex	1	0	1	1	1	1	0	0	1	1	1	1	1	1	1	1	1	1	0	1	1	0	0	1	1	1	1	1	0	0	0	1	1	1	1	1	1	1	1	1	0	1	1	1	1	1	0
957	hsa:10845	CLPX; caseinolytic mitochondrial matrix peptidase chaperone subunit; K03544 ATP-dependent Clp protease ATP-binding subunit ClpX	1	1	1	1	1	1	0	1	1	1	1	1	1	1	1	1	1	1	1	1	1	1	1	1	1	1	1	1	1	1	1	1	1	0	1	1	1	1	1	1	1	1	1	1	1	1	1
958	hsa:4595	MUTYH, CYP2C, MYH; mutY homolog (EC:3.2.2.-); K03575 A/G-specific adenine glycosylase [EC:3.2.2.-]	1	1	1	1	1	1	0	0	1	1	1	1	1	1	1	1	1	1	1	1	1	0	0	1	1	1	1	1	1	1	1	1	1	1	1	1	0	1	0	1	1	1	1	1	1	1	1
959	hsa:150274	HSCB, DNAJC20, HSC20, JAC1, dJ366L4.2; HscB mitochondrial iron-sulfur cluster co-chaperone; K04082 molecular chaperone HscB	0	0	1	0	0	0	1	0	0	0	1	0	1	0	0	1	0	1	0	1	0	0	0	0	0	1	1	0	0	0	1	1	0	0	0	0	1	0	0	0	0	0	1	0	0	1	0
960	hsa:3099	HK2, HKII, HXK2; hexokinase 2 (EC:2.7.1.1); K00844 hexokinase [EC:2.7.1.1]	0	0	0	0	0	0	0	0	0	0	0	0	0	0	0	0	0	0	0	0	0	0	0	0	0	0	0	0	0	0	0	0	0	0	0	0	0	0	0	0	0	0	0	0	0	1	0
961	hsa:118980	SFXN2; sideroflexin 2	0	0	0	0	0	0	0	0	0	0	0	0	1	0	0	0	0	0	0	0	0	0	0	0	0	0	0	0	0	0	0	0	0	0	0	0	0	0	0	0	0	0	0	0	0	1	0
962	hsa:54516	MTRF1L, HMRF1L, MRF1L, mtRF1a; mitochondrial translational release factor 1-like; K02835 peptide chain release factor 1	1	1	1	1	1	1	0	0	1	1	1	1	1	1	1	1	1	1	1	1	1	1	0	0	1	1	1	1	0	1	0	1	1	1	1	1	0	1	1	1	1	1	1	0	1	1	0
963	hsa:285521	COX18, COX18HS; COX18 cytochrome C oxidase assembly factor; K17797 mitochondrial inner membrane protein COX18	0	1	1	1	0	0	0	0	0	1	0	0	1	0	1	1	1	1	1	1	1	0	0	1	0	1	1	0	0	1	0	1	1	0	0	1	0	0	0	0	1	0	1	0	0	1	0
964	hsa:89874	SLC25A21, ODC, ODC1; solute carrier family 25 (mitochondrial oxoadipate carrier), member 21; K15110 solute carrier family 25 (mitochondrial 2-oxodicarboxylate transporter), member 21	0	0	0	0	0	0	0	0	0	0	0	0	1	0	0	0	0	0	0	0	0	0	0	0	0	0	0	0	0	0	0	0	0	0	0	0	0	0	0	0	0	0	0	0	0	1	0
965	hsa:3416	IDE, INSULYSIN; insulin-degrading enzyme (EC:3.4.24.56); K01408 insulysin [EC:3.4.24.56]	0	0	0	0	0	0	0	0	0	0	0	0	1	0	0	0	0	0	0	0	0	0	0	0	0	0	1	0	0	0	0	0	1	0	0	0	0	0	0	0	0	0	1	0	0	1	0
966	hsa:246269	LACE1, AFG1; lactation elevated 1	1	0	0	0	0	1	0	0	0	1	1	0	1	0	0	1	0	0	0	1	1	0	1	0	0	0	1	0	0	0	1	1	1	1	1	0	0	0	0	1	0	1	0	0	1	1	1
967	hsa:57412	AS3MT, CYT19; arsenic (+3 oxidation state) methyltransferase (EC:2.1.1.137); K07755 arsenite methyltransferase [EC:2.1.1.137]	1	1	0	1	1	0	0	0	1	1	1	0	1	0	0	1	1	0	0	1	1	1	1	1	1	1	1	0	0	0	0	0	1	0	1	1	1	1	1	1	1	1	1	0	0	1	0
968	hsa:98	ACYP2, ACYM, ACYP; acylphosphatase 2, muscle type (EC:3.6.1.7); K01512 acylphosphatase [EC:3.6.1.7]	0	0	1	1	0	1	0	1	1	1	0	0	1	1	0	0	1	1	1	1	1	1	0	1	0	0	1	0	1	0	0	1	0	1	1	1	0	0	0	1	0	1	1	1	0	1	0
969	hsa:51031	GLOD4, C17orf25, HC71; glyoxalase domain containing 4	0	0	1	0	0	0	0	0	0	1	1	0	0	0	0	0	0	1	0	1	1	0	0	0	0	1	1	0	0	0	1	1	1	0	0	0	1	0	0	1	0	0	1	0	1	1	0
970	hsa:254042	METAP1D, MAP_1D, MAP1D, MetAP_1D, Metap1l; methionyl aminopeptidase type 1D (mitochondrial) (EC:3.4.11.18); K01265 methionyl aminopeptidase [EC:3.4.11.18]	1	1	1	1	1	1	0	1	1	1	1	1	1	1	1	1	1	1	1	1	1	1	1	1	1	1	1	1	1	1	1	1	1	1	1	1	1	1	1	1	1	1	1	1	1	1	1
971	hsa:3030	HADHA, ECHA, GBP, HADH, LCEH, LCHAD, MTPA, TP-ALPHA; hydroxyacyl-CoA dehydrogenase/3-ketoacyl-CoA thiolase/enoyl-CoA hydratase (trifunctional protein), alpha subunit (EC:4.2.1.17 1.1.1.211); K07515 enoyl-CoA hydratase / long-chain 3-hydroxyacyl-CoA dehydr	1	0	1	0	1	1	0	0	0	1	1	1	1	1	0	0	0	1	0	1	1	1	0	0	1	0	1	0	1	1	1	1	1	0	1	0	0	1	1	1	1	1	1	1	1	1	0
972	hsa:8604	SLC25A12, AGC1, ARALAR; solute carrier family 25 (aspartate/glutamate carrier), member 12; K15105 solute carrier family 25 (mitochondrial aspartate/glutamate transporter), member 12/13	0	0	0	0	0	0	0	0	0	0	0	0	1	0	0	0	0	0	0	0	0	0	0	0	0	0	0	0	0	0	0	0	0	0	0	0	0	0	0	0	0	0	0	0	0	1	0
973	hsa:55178	RNMTL1; RNA methyltransferase like 1 (EC:2.1.1.-)	1	1	1	1	1	1	1	0	0	1	1	0	1	1	1	0	1	1	1	1	1	1	1	1	1	1	1	1	0	1	1	1	1	0	1	0	0	1	1	0	1	0	1	0	0	1	1
974	hsa:1353	COX11, COX11P; cytochrome c oxidase assembly homolog 11 (yeast); K02258 cytochrome c oxidase assembly protein subunit 11	0	0	0	0	0	0	0	0	0	1	0	0	1	0	0	1	0	0	0	1	1	0	1	0	0	0	0	0	0	0	0	0	1	0	0	0	0	0	0	0	0	1	0	0	0	1	0
975	hsa:9093	DNAJA3, HCA57, TID1, hTID-1; DnaJ (Hsp40) homolog, subfamily A, member 3; K09504 DnaJ homolog subfamily A member 3	1	0	1	1	1	1	1	1	1	1	1	1	1	1	1	1	1	1	0	1	1	1	1	1	1	1	1	1	0	1	1	1	1	1	1	1	0	1	0	1	1	1	1	0	1	1	0
976	hsa:3052	HCCS, CCHL, MCOPS7; holocytochrome c synthase (EC:4.4.1.17); K01764 cytochrome c heme-lyase [EC:4.4.1.17]	0	0	0	0	0	0	0	0	0	0	0	0	1	0	0	0	0	0	0	0	0	0	0	0	0	0	0	0	0	0	0	0	0	0	0	0	0	0	0	0	0	0	0	0	0	1	0
977	hsa:594	BCKDHB, E1B, dJ279A18.1; branched chain keto acid dehydrogenase E1, beta polypeptide (EC:1.2.4.4); K00167 2-oxoisovalerate dehydrogenase E1 component, beta subunit [EC:1.2.4.4]	1	0	1	1	0	1	1	1	1	1	1	1	1	1	1	1	1	1	1	1	1	1	0	0	1	1	1	0	1	1	1	1	1	1	1	1	1	1	1	1	1	1	1	1	1	1	0
978	hsa:32	ACACB, ACC2, ACCB, HACC275; acetyl-CoA carboxylase beta (EC:6.4.1.2 6.3.4.14); K11262 acetyl-CoA carboxylase / biotin carboxylase [EC:6.4.1.2 6.3.4.14]	1	0	1	1	1	1	1	1	1	1	1	1	1	1	1	1	1	1	1	1	1	1	0	0	1	1	1	1	1	1	1	1	1	1	1	1	1	1	1	1	1	1	1	0	1	1	1
979	hsa:6697	SPR, SDR38C1; sepiapterin reductase (7,8-dihydrobiopterin:NADP+ oxidoreductase) (EC:1.1.1.153); K00072 sepiapterin reductase [EC:1.1.1.153]	1	1	1	0	0	1	0	1	1	1	1	1	1	1	1	0	1	1	1	1	1	1	1	0	1	1	1	1	1	1	0	1	1	1	1	1	1	1	1	1	1	1	1	0	1	1	0
980	hsa:84681	HINT2, HIT-17; histidine triad nucleotide binding protein 2	1	1	1	1	1	1	1	0	1	1	1	1	1	1	1	1	1	1	1	1	1	1	1	1	1	1	1	1	1	1	1	1	1	0	1	1	1	1	1	1	1	1	1	1	1	1	1
981	hsa:10165	SLC25A13, ARALAR2, CITRIN, CTLN2; solute carrier family 25 (aspartate/glutamate carrier), member 13; K15105 solute carrier family 25 (mitochondrial aspartate/glutamate transporter), member 12/13	0	0	0	0	0	0	0	0	0	0	0	0	1	0	0	0	0	0	0	0	0	0	0	0	0	0	0	0	0	0	0	0	0	0	0	0	0	0	0	0	0	0	0	0	0	1	0
982	hsa:25932	CLIC4, CLIC4L, H1, MTCLIC, huH1, p64H1; chloride intracellular channel 4; K05024 chloride intracellular channel protein 4	0	0	0	0	0	0	0	0	0	1	0	0	0	0	0	1	0	0	0	1	1	0	0	0	0	1	0	0	0	0	0	1	0	0	0	0	1	0	0	0	0	0	0	0	0	1	0
983	hsa:9588	PRDX6, 1-Cys, AOP2, NSGPx, PRX, aiPLA2, p29; peroxiredoxin 6 (EC:1.11.1.9 1.11.1.15); K11188 peroxiredoxin 6, 1-Cys peroxiredoxin [EC:1.11.1.7 1.11.1.15 3.1.1.-]	1	1	1	1	0	1	1	1	1	1	1	1	1	1	0	1	1	1	1	1	1	0	0	1	1	1	1	1	1	1	1	1	1	0	1	0	0	1	1	1	1	1	1	1	1	1	1
984	hsa:10542	LAMTOR5, HBXIP, XIP; late endosomal/lysosomal adaptor, MAPK and MTOR activator 5; K16344 hepatitis B virus X-interacting protein	0	0	0	0	0	0	0	0	0	0	0	0	1	0	0	0	0	0	0	0	0	0	0	0	0	0	0	0	0	0	0	0	0	0	0	0	0	0	0	0	0	0	0	0	0	1	0
985	hsa:81876	RAB1B; RAB1B, member RAS oncogene family; K07875 Ras-related protein Rab-1B	0	1	0	0	0	0	0	1	0	0	0	0	1	1	0	0	0	1	0	0	0	0	0	0	0	0	0	0	1	0	0	0	1	0	0	0	0	1	0	0	0	0	0	0	0	1	0
986	hsa:1591	CYP24A1, CP24, CYP24, HCAI, P450-CC24; cytochrome P450, family 24, subfamily A, polypeptide 1 (EC:1.14.13.126); K07436 vitamin D3 24-hydroxylase [EC:1.14.13.126]	1	0	0	0	0	1	1	0	0	1	0	1	1	1	0	0	0	0	0	1	0	0	0	0	0	0	0	0	0	0	1	0	1	1	1	0	1	1	0	0	0	1	0	0	0	1	0
987	hsa:9131	AIFM1, AIF, CMTX4, COWCK, COXPD6, PDCD8; apoptosis-inducing factor, mitochondrion-associated, 1; K04727 programmed cell death 8 (apoptosis-inducing factor) [EC:1.-.-.-]	0	1	0	1	0	1	0	1	0	1	1	0	0	1	1	0	1	1	1	0	0	0	1	1	1	1	1	0	1	0	1	1	1	1	1	1	1	1	0	1	1	1	0	0	0	1	0
988	hsa:841	CASP8, ALPS2B, CAP4, Casp-8, FLICE, MACH, MCH5; caspase 8, apoptosis-related cysteine peptidase (EC:3.4.22.61); K04398 caspase 8 [EC:3.4.22.61]	0	0	0	0	0	0	0	0	0	0	0	0	0	0	0	0	0	0	0	0	0	0	0	0	0	0	0	0	0	0	0	0	0	0	0	0	0	0	0	0	0	0	0	0	0	1	0
989	hsa:203427	SLC25A43; solute carrier family 25, member 43; K15120 solute carrier family 25, member 43	0	0	0	0	0	0	0	0	0	0	0	0	1	0	0	0	0	0	0	0	0	0	0	0	0	0	0	0	0	0	0	0	0	0	0	0	0	0	0	0	0	0	0	0	0	1	0
990	hsa:7915	ALDH5A1, SSADH, SSDH; aldehyde dehydrogenase 5 family, member A1 (EC:1.2.1.24); K00139 succinate-semialdehyde dehydrogenase [EC:1.2.1.24]	1	0	1	0	0	1	0	0	1	1	1	1	1	1	1	1	0	1	0	1	1	0	0	1	1	1	1	1	1	1	1	0	1	0	1	0	0	1	0	1	1	1	1	1	1	1	0
991	hsa:4357	MPST, MST, TST2; mercaptopyruvate sulfurtransferase (EC:2.8.1.2); K01011 thiosulfate/3-mercaptopyruvate sulfurtransferase [EC:2.8.1.1 2.8.1.2]	1	1	0	1	0	1	0	0	0	1	1	0	1	1	0	0	0	1	0	1	1	0	1	0	1	0	1	0	0	0	1	0	1	1	1	0	0	1	0	1	1	1	0	1	1	0	0
992	hsa:6341	SCO1, SCOD1; SCO1 cytochrome c oxidase assembly protein; K07152 protein SCO1/2	0	0	0	0	0	0	1	0	0	1	0	0	1	1	0	1	0	0	0	1	1	0	1	1	0	0	1	0	0	0	1	1	1	0	0	0	0	0	0	1	0	1	0	1	1	1	0
993	hsa:51102	MECR, CGI-63, FASN2B, NRBF1; mitochondrial trans-2-enoyl-CoA reductase (EC:1.3.1.38); K07512 mitochondrial trans-2-enoyl-CoA reductase [EC:1.3.1.38]	1	0	1	0	0	1	1	0	1	1	1	1	1	1	0	1	0	1	0	1	1	0	1	0	1	1	1	0	1	1	1	1	1	1	1	0	0	1	1	1	1	1	1	1	1	1	0
994	hsa:4535	ND1, MTND1, MT-ND1; NADH dehydrogenase, subunit 1 (complex I); K03878 NADH-ubiquinone oxidoreductase chain 1 [EC:1.6.5.3]	0	1	1	0	1	0	1	1	1	0	1	1	0	1	0	1	1	1	1	1	1	1	1	1	1	1	1	1	1	0	0	1	0	1	1	1	0	1	1	1	0	1	0	1	1	1	0
995	hsa:4536	ND2, MTND2, MT-ND2; MTND2; K03879 NADH-ubiquinone oxidoreductase chain 2 [EC:1.6.5.3]	0	1	1	1	1	1	0	0	1	1	1	1	0	1	0	1	1	1	0	1	1	1	1	1	1	1	1	1	1	0	1	1	0	0	1	1	0	1	0	1	0	1	0	1	1	1	1
996	hsa:4512	COX1, COI, MTCO1, MT-CO1; cytochrome c oxidase subunit I; K02256 cytochrome c oxidase subunit 1 [EC:1.9.3.1]	1	0	0	0	0	1	1	0	0	1	1	1	0	1	0	1	0	1	0	1	1	0	0	0	1	1	1	0	1	0	0	0	1	1	1	0	0	1	1	1	0	1	0	1	1	1	0
997	hsa:4513	COX2, COII, MTCO2, MT-CO2; cytochrome c oxidase subunit II; K02261 cytochrome c oxidase subunit 2	1	0	0	0	0	1	1	0	0	1	1	0	0	1	0	1	0	1	0	1	1	0	1	1	1	1	1	0	1	0	1	0	1	1	1	0	0	1	0	1	0	1	0	1	1	1	0
998	hsa:4509	ATP8, ATPase8, MTATP8, MT-ATP8; ATP synthase F0 subunit 8; K02125 F-type H+-transporting ATPase subunit 8 [EC:3.6.3.14]	0	0	0	0	0	0	0	0	0	0	0	0	0	0	0	0	0	0	0	0	0	0	0	0	0	0	0	0	0	0	0	0	0	0	0	0	0	0	0	0	0	0	0	0	0	0	0
999	hsa:4508	ATP6, ATPase6, MTATP6, MT-ATP6, RP; ATP synthase F0 subunit 6; K02126 F-type H+-transporting ATPase subunit a [EC:3.6.3.14]	1	0	1	1	1	1	1	0	1	0	1	1	0	1	0	1	0	1	0	0	0	0	1	0	1	1	1	1	0	1	0	1	1	0	1	0	0	1	1	1	1	1	1	0	1	1	0
1000	hsa:4514	COX3, COIII, MTCO3, MT-CO3; cytochrome c oxidase III; K02262 cytochrome c oxidase subunit 3	1	1	0	0	0	1	1	0	0	1	1	1	0	1	0	1	0	1	0	1	1	0	1	1	1	1	1	0	0	0	1	0	1	1	1	0	0	1	0	1	0	1	0	1	1	1	0
1001	hsa:4537	ND3, MTND3, MT-ND3; NADH dehydrogenase, subunit 3 (complex I); K03880 NADH-ubiquinone oxidoreductase chain 3 [EC:1.6.5.3]	0	1	0	0	1	0	0	0	1	0	1	1	0	1	0	1	0	1	0	1	1	0	1	0	1	1	1	1	0	0	1	1	0	1	1	0	0	1	1	1	0	1	0	0	1	1	0
1002	hsa:4539	ND4L, MTND4L, MT-ND4L; NADH dehydrogenase, subunit 4L (complex I); K03882 NADH-ubiquinone oxidoreductase chain 4L [EC:1.6.5.3]	0	0	0	0	0	0	0	0	0	0	0	0	0	0	0	0	0	0	0	0	0	0	0	0	0	0	0	0	0	0	0	0	0	0	0	0	0	0	0	0	0	0	0	0	0	0	0
1003	hsa:4538	ND4, MTND4, MT-ND4; NADH dehydrogenase, subunit 4 (complex I); K03881 NADH-ubiquinone oxidoreductase chain 4 [EC:1.6.5.3]	0	0	1	1	0	1	1	0	1	1	1	1	0	1	0	1	1	1	1	1	1	1	0	0	1	1	1	1	1	0	1	1	0	0	1	1	0	1	1	1	0	1	0	1	1	1	0
1004	hsa:4540	ND5, MTND5, MT-ND5; NADH dehydrogenase, subunit 5 (complex I); K03883 NADH-ubiquinone oxidoreductase chain 5 [EC:1.6.5.3]	1	1	1	1	0	1	0	1	1	1	1	0	0	1	0	1	1	1	1	1	1	1	1	1	1	1	1	1	1	0	0	1	0	0	1	1	0	1	1	1	0	1	0	1	1	1	1
1005	hsa:4541	ND6, MTND6, MT-ND6; NADH dehydrogenase, subunit 6 (complex I); K03884 NADH-ubiquinone oxidoreductase chain 6 [EC:1.6.5.3]	0	0	0	0	0	0	0	0	0	0	0	0	0	0	0	0	0	0	0	0	0	0	0	0	0	0	0	0	0	0	0	0	0	0	0	0	0	0	0	0	0	0	0	0	0	0	0
1006	hsa:4519	CYTB, MTCYB, MT-CYB; cytochrome b; K00412 ubiquinol-cytochrome c reductase cytochrome b subunit	0	1	0	0	0	1	0	0	1	1	0	1	0	1	0	1	0	1	0	1	1	0	1	1	1	1	1	0	1	0	0	1	1	0	1	0	0	1	0	1	0	1	0	0	1	1	0
[truncated: 206 more columns]

## Sheet: Table_S3
#GeneName:gene names of human mitochondrial F1Fo ATP synthase subunits.
#Subunit:names of human mitochondrial F1Fo ATP synthase subunits.
#The rest columns (C~BJ): the number of groups with different cluster methods and group numbers for 758 species.
GeneName	Subunit	euclidean_ 5	euclidean_10	euclidean_15	euclidean_20	euclidean_25	euclidean_30	euclidean_35	euclidean_40	euclidean_45	euclidean_50	manhattan_ 5	manhattan_10	manhattan_15	manhattan_20	manhattan_25	manhattan_30	manhattan_35	manhattan_40	manhattan_45	manhattan_50	jaccard_ 5	jaccard_10	jaccard_15	jaccard_20	jaccard_25	jaccard_30	jaccard_35	jaccard_40	jaccard_45	jaccard_50	tau_ 5	tau_10	tau_15	tau_20	tau_25	tau_30	tau_35	tau_40	tau_45	tau_50	mutual_ 5	mutual_10	mutual_15	mutual_20	mutual_25	mutual_30	mutual_35	mutual_40
ATP5A1	_	2	2	2	3	3	3	3	3	3	3	2	2	2	3	3	3	3	3	3	3	1	1	1	1	1	1	1	1	1	1	1	3	5	5	5	5	6	6	6	6	2	2	2	3	3	3	4	4
ATP5B	_	2	2	2	3	3	3	3	3	3	3	2	2	2	3	3	3	3	3	3	3	1	1	1	1	1	1	1	1	1	1	1	3	5	5	5	5	6	6	6	6	2	2	2	3	3	3	4	4
ATP5C1	_	2	2	2	3	3	3	3	3	3	3	2	2	2	3	3	3	3	3	3	3	1	1	1	1	1	1	1	1	1	1	1	1	3	3	3	3	3	3	3	3	1	1	1	1	1	1	1	1
ATP5O	OSCP	2	2	2	3	3	3	3	3	3	3	2	2	2	3	3	3	3	3	3	3	1	1	1	1	1	1	1	1	1	1	1	1	3	3	3	3	3	3	3	3	1	1	1	1	1	1	1	1
ATP5D	_	1	1	1	1	1	5	5	5	5	5	1	1	1	1	1	1	1	5	5	5	1	1	1	1	1	1	1	1	1	1	1	1	3	3	3	3	3	3	3	3	1	1	1	1	1	1	1	1
ATP5E	_	1	1	1	2	2	2	2	2	2	2	1	1	1	2	2	2	2	2	2	2	2	2	2	2	2	2	2	2	2	2	2	2	2	2	2	2	2	2	2	2	1	1	1	2	2	2	2	2
ATP5G1	c	1	1	1	2	2	2	2	2	2	2	1	1	1	2	2	2	2	2	2	2	1	1	1	1	1	1	1	1	1	1	1	1	3	3	3	3	3	14	15	16	1	1	1	2	2	2	2	2
ATP5G2	c	1	1	1	2	2	2	2	2	2	2	1	1	1	2	2	2	2	2	2	2	1	1	1	1	1	1	1	1	1	1	1	1	3	3	3	3	3	14	15	16	1	1	1	2	2	2	2	2
ATP5G3	c	1	1	1	2	2	2	2	2	2	2	1	1	1	2	2	2	2	2	2	2	1	1	1	1	1	1	1	1	1	1	1	1	3	3	3	3	3	14	15	16	1	1	1	2	2	2	2	2
ATP5F1	b	1	1	1	2	2	2	2	2	2	2	1	1	1	2	2	2	2	2	2	2	2	2	2	2	2	2	2	2	2	2	2	2	2	2	2	2	2	2	2	2	1	1	1	2	2	2	2	2
ATP5I	e	1	1	1	2	2	2	2	2	2	2	1	1	1	2	2	2	2	2	2	2	2	2	2	2	2	2	2	2	2	2	2	2	2	2	2	2	2	2	2	2	1	1	1	2	2	2	2	2
ATP5J	F6	1	1	1	2	2	2	2	2	2	2	1	1	1	2	2	2	2	2	2	2	2	2	2	2	2	2	2	2	2	2	2	2	2	2	2	2	2	2	2	2	1	1	1	2	2	2	2	2
ATP5J2	f	1	1	1	2	2	2	2	2	2	2	1	1	1	2	2	2	2	2	2	2	2	2	2	2	2	2	2	2	2	2	2	2	2	2	2	2	2	2	2	2	1	1	1	2	2	2	2	2
ATP5H	d	1	1	1	2	2	2	2	2	2	2	1	1	1	2	2	2	2	2	2	2	2	2	2	2	2	2	2	2	2	2	2	2	2	2	2	2	2	2	2	2	1	1	1	2	2	2	2	2
ATP5L	g	1	1	1	2	2	2	2	2	2	2	1	1	1	2	2	2	2	2	2	2	2	2	2	2	2	2	2	2	2	2	2	2	2	2	2	2	2	2	2	2	1	1	1	2	2	2	2	2
ATP6	a	2	2	2	3	3	3	3	3	3	3	2	2	2	3	3	3	3	3	3	3	1	1	1	1	1	1	1	1	1	1	1	1	3	3	3	3	3	3	3	3	1	1	1	1	1	1	1	1
ATP8	A6L	1	1	1	2	2	2	2	2	2	2	1	1	1	2	2	2	2	2	2	2	2	2	2	2	2	2	2	2	2	2	2	2	2	2	2	2	2	2	2	2	1	1	1	2	2	2	2	2
[truncated: 12 more columns]

## Sheet: Table_S4
#ID:the id of mitochondrial proteins used in phylogenetic profiling.
#Entrez:the entrez name of each mitochondrial protein.
#Anno:annotation including gene symbols and description of each mitochondrial proteins
#The rest columns (D~RY): the phylogenetic profiles of 490 randomly selected species. 1 denoted "presence" and 0 denoted "absence".
ID	Entrez	Anno	aac	aao	aar	aau	aba	abi	abl	acan	ace	aeh	aeq	aex	afl	afo	afr	aha	ahe	ain	aka	ami	amo	ams	amu	amv	aoe	aol	api	app	apr	aqu	ara	asc	asd	ash	asl	ath	atm	aur	awo	axl	axo	aym	azc	bak	baq	bbe	bcn
1	hsa:1593	CYP27A1, CP27, CTX, CYP27; cytochrome P450, family 27, subfamily A, polypeptide 1 (EC:1.14.13.15); K00488 cholestanetriol 26-monooxygenase [EC:1.14.13.15]	1	0	0	1	1	0	0	1	1	0	0	1	0	0	0	0	0	0	1	0	0	1	0	0	0	1	1	0	0	1	1	0	1	0	1	1	1	0	0	0	0	1	1	0	1	1	0
2	hsa:55288	RHOT1, ARHT1, MIRO-1, MIRO1; ras homolog family member T1; K07870 Ras homolog gene family, member T1	0	1	0	0	0	0	1	1	0	0	0	0	0	0	0	0	0	0	0	0	0	0	0	0	0	0	1	1	0	1	0	0	0	0	0	1	0	0	0	1	0	0	0	0	0	0	0
3	hsa:128240	APOA1BP, AIBP, YJEFN1; apolipoprotein A-I binding protein (EC:5.1.99.6); K17759 NAD(P)H-hydrate epimerase [EC:5.1.99.6]	1	0	1	1	1	1	1	1	0	0	0	0	0	1	0	1	0	1	0	0	1	0	1	1	0	1	1	1	1	1	1	1	0	0	1	1	1	0	1	1	1	0	1	0	0	0	1
4	hsa:2356	FPGS; folylpolyglutamate synthase (EC:6.3.2.17); K01930 folylpolyglutamate synthase [EC:6.3.2.17]	1	1	1	1	1	1	1	1	1	1	1	1	1	1	1	1	1	1	1	1	1	1	1	1	1	1	1	1	1	1	1	0	1	1	1	1	1	1	1	1	1	1	1	1	1	0	1
5	hsa:27034	ACAD8, ACAD-8, ARC42; acyl-CoA dehydrogenase family, member 8; K11538 isobutyryl-CoA dehydrogenase [EC:1.3.99.-]	1	0	0	1	0	0	1	1	1	1	1	0	0	1	0	1	1	1	0	1	0	1	0	1	1	1	1	1	1	1	1	1	1	1	1	1	0	1	1	1	1	1	1	0	1	1	1
6	hsa:399512	SLC25A35; solute carrier family 25, member 35; K15117 solute carrier family 25, member 34/35	0	0	0	0	0	0	0	1	0	0	0	0	0	0	0	0	0	0	0	0	0	0	0	0	0	0	1	0	0	1	0	0	0	0	0	1	0	0	0	0	0	0	0	0	0	0	0
7	hsa:51312	SLC25A37, MFRN, MFRN1, MSC, MSCP, PRO1278, PRO1584, PRO2217; solute carrier family 25 (mitochondrial iron transporter), member 37; K15113 solute carrier family 25 (mitochondrial iron transporter), member 28/37	0	0	0	0	0	0	0	1	0	0	0	0	0	0	0	0	0	0	0	0	0	0	0	0	0	0	1	0	0	1	0	0	0	0	0	1	0	0	0	0	0	0	0	0	0	0	0
8	hsa:79085	SLC25A23, APC2, MCSC2, SCaMC-3; solute carrier family 25 (mitochondrial carrier; phosphate carrier), member 23; K14684 solute carrier family 25 (mitochondrial phosphate transporter), member 23/24/25/41	0	0	0	0	0	0	0	1	0	0	0	0	0	0	0	0	0	0	0	0	0	0	0	0	0	0	1	0	0	1	0	0	0	0	0	1	0	0	0	0	0	0	0	0	0	0	0
9	hsa:283600	SLC25A47, C14orf68, HDMCP; solute carrier family 25, member 47; K15123 solute carrier family 25, member 45/47	0	0	0	0	0	0	0	1	0	0	0	0	0	0	0	0	0	0	0	0	0	0	0	0	0	0	1	0	0	1	0	0	0	0	0	1	0	0	0	0	0	0	0	0	0	0	0
10	hsa:64975	MRPL41, BMRP, MRP-L27, MRPL27, RPML27; mitochondrial ribosomal protein L41; K17422 large subunit ribosomal protein L41, mitochondrial	0	0	0	0	0	0	0	1	0	0	0	0	0	0	0	0	0	0	0	0	0	0	0	0	0	0	1	0	0	1	0	0	0	0	0	1	0	0	0	0	0	0	0	0	0	0	0
11	hsa:60386	SLC25A19, DNC, MCPHA, MUP1, THMD3, THMD4, TPC; solute carrier family 25 (mitochondrial thiamine pyrophosphate carrier), member 19; K15108 solute carrier family 25 (mitochondrial thiamine pyrophosphate transporter), member 19	0	0	0	0	0	0	0	1	0	0	0	0	0	0	0	0	0	0	0	0	0	0	0	0	0	0	1	0	0	1	0	0	0	0	0	1	0	0	0	0	0	0	0	0	0	0	0
12	hsa:1355	COX15, CEMCOX2; cytochrome c oxidase assembly homolog 15 (yeast); K02259 cytochrome c oxidase assembly protein subunit 15	0	0	0	0	0	0	0	1	0	0	0	1	0	0	0	0	0	0	0	0	0	0	0	1	0	1	1	1	0	1	1	0	0	0	1	1	0	0	0	0	0	0	1	0	0	0	0
13	hsa:1374	CPT1A, CPT1, CPT1-L, L-CPT1; carnitine palmitoyltransferase 1A (liver) (EC:2.3.1.21); K08765 carnitine O-palmitoyltransferase 1 [EC:2.3.1.21]	0	0	0	0	0	0	0	1	0	0	0	0	0	0	0	0	0	0	0	0	0	0	0	0	0	0	1	0	0	1	0	0	0	0	0	0	0	0	0	0	0	0	0	0	0	0	0
14	hsa:55186	SLC25A36, PNC2; solute carrier family 25 (pyrimidine nucleotide carrier ), member 36; K15116 solute carrier family 25, member 33/36	0	0	0	0	0	0	0	1	0	0	0	0	0	0	0	0	0	0	0	0	0	0	0	0	0	0	1	0	0	1	0	0	0	0	0	1	0	0	0	0	0	0	0	0	0	0	0
15	hsa:81894	SLC25A28, MFRN2, MRS3/4, MRS4L; solute carrier family 25 (mitochondrial iron transporter), member 28; K15113 solute carrier family 25 (mitochondrial iron transporter), member 28/37	0	0	0	0	0	0	0	1	0	0	0	0	0	0	0	0	0	0	0	0	0	0	0	0	0	0	1	0	0	1	0	0	0	0	0	1	0	0	0	0	0	0	0	0	0	0	0
16	hsa:112817	HOGA1, C10orf65, DHDPS2, DHDPSL, HP3, NPL2; 4-hydroxy-2-oxoglutarate aldolase 1 (EC:4.1.3.16)	0	0	1	0	1	0	0	1	1	0	0	0	0	0	0	1	0	0	0	1	1	0	0	0	0	0	1	0	0	0	0	0	0	0	0	0	0	0	0	0	0	0	0	0	0	0	0
17	hsa:92170	MTG1, GTP, GTPBP7, RP11-108K14.2; mitochondrial ribosome-associated GTPase 1	1	0	1	1	0	0	0	1	1	1	0	1	0	1	0	1	1	1	0	0	1	0	0	1	1	1	1	1	1	1	1	1	0	1	1	1	0	1	1	1	0	1	0	1	1	1	0
18	hsa:26164	MTG2, GTPBP5, ObgH1, dJ1005F21.2; mitochondrial ribosome-associated GTPase 2; K03979 GTP-binding protein	1	1	1	1	1	1	1	1	1	1	0	1	1	1	1	1	1	1	1	0	1	1	1	1	1	1	1	1	1	1	1	1	0	1	1	1	1	1	1	1	1	1	1	1	1	1	1
19	hsa:51011	FAHD2A; fumarylacetoacetate hydrolase domain containing 2A (EC:3.-.-.-)	1	0	1	1	1	1	1	1	1	1	0	1	1	1	1	1	1	1	0	0	1	1	1	1	0	1	1	1	0	1	1	1	1	1	1	1	1	0	1	0	1	1	1	0	1	1	1
20	hsa:7352	UCP3, SLC25A9; uncoupling protein 3 (mitochondrial, proton carrier); K15103 solute carrier family 25 (mitochondrial uncoupling protein), member 8/9	0	0	0	0	0	0	0	1	0	0	0	0	0	0	0	0	0	0	0	0	0	0	1	0	0	0	1	0	0	1	0	0	0	0	0	1	0	0	0	0	0	0	0	0	0	0	0
21	hsa:572	BAD, BBC2, BCL2L8; BCL2-associated agonist of cell death; K02158 BCL2-antagonist of cell death	0	0	0	0	0	0	0	0	0	0	0	0	0	0	0	0	0	0	0	0	0	0	0	0	0	0	0	0	0	0	0	0	0	0	0	0	0	0	0	0	0	0	0	0	0	0	0
22	hsa:2180	ACSL1, ACS1, FACL1, FACL2, LACS, LACS1, LACS2; acyl-CoA synthetase long-chain family member 1 (EC:6.2.1.3); K01897 long-chain acyl-CoA synthetase [EC:6.2.1.3]	1	1	1	1	1	0	1	1	1	1	1	1	0	1	1	1	1	1	1	0	1	1	1	1	0	1	1	1	1	1	1	1	0	1	1	1	1	0	1	0	1	1	1	0	1	1	1
23	hsa:10166	SLC25A15, D13S327, HHH, ORC1, ORNT1; solute carrier family 25 (mitochondrial carrier; ornithine transporter) member 15; K15101 solute carrier family 25 (mitochondrial ornithine transporter) member 2/15	0	0	0	0	0	0	0	1	0	0	0	0	0	0	0	0	0	0	0	0	0	0	0	0	0	0	1	0	0	1	0	0	0	0	0	1	0	0	0	0	0	0	0	0	0	0	0
24	hsa:7350	UCP1, SLC25A7, UCP; uncoupling protein 1 (mitochondrial, proton carrier); K08769 solute carrier family 25 (mitochondrial uncoupling protein), member 7	0	0	0	0	0	0	0	1	0	0	0	0	0	0	0	0	0	0	0	0	0	0	0	0	0	0	1	0	0	1	0	0	0	0	0	1	0	0	0	0	0	0	0	0	0	0	0
25	hsa:7351	UCP2, BMIQ4, SLC25A8, UCPH; uncoupling protein 2 (mitochondrial, proton carrier); K15103 solute carrier family 25 (mitochondrial uncoupling protein), member 8/9	0	0	0	0	0	0	0	1	0	0	0	0	0	0	0	0	0	0	0	0	0	0	0	0	0	0	1	0	0	1	0	0	0	0	0	1	0	0	0	0	0	0	0	0	0	0	0
26	hsa:3735	KARS, CMTRIB, DFNB89, KARS1, KARS2, KRS; lysyl-tRNA synthetase (EC:6.1.1.6); K04567 lysyl-tRNA synthetase, class II [EC:6.1.1.6]	1	1	1	1	1	1	1	1	1	1	1	1	1	1	1	1	1	1	1	0	1	1	1	1	1	1	1	1	1	1	1	1	1	1	1	1	1	1	0	1	1	1	1	1	1	1	1
27	hsa:153328	SLC25A48; solute carrier family 25, member 48; K15124 solute carrier family 25, member 48	0	0	0	0	0	0	0	1	0	0	0	0	0	0	0	0	0	0	0	0	0	0	0	0	0	0	1	0	0	1	0	0	0	0	0	1	0	0	0	0	0	0	0	0	0	0	0
28	hsa:374291	NDUFS7, CI-20, CI-20KD, MY017, PSST; NADH dehydrogenase (ubiquinone) Fe-S protein 7, 20kDa (NADH-coenzyme Q reductase) (EC:1.6.5.3 1.6.99.3); K03940 NADH dehydrogenase (ubiquinone) Fe-S protein 7 [EC:1.6.5.3 1.6.99.3]	0	1	0	0	1	1	1	1	1	1	1	1	1	1	1	1	1	0	1	1	1	1	0	1	0	1	1	1	0	1	1	1	1	1	0	1	1	0	0	0	1	1	1	1	0	0	1
29	hsa:25996	REXO2, REX2, RFN, SFN; RNA exonuclease 2; K13288 oligoribonuclease [EC:3.1.-.-]	0	1	0	1	0	0	0	1	1	1	0	0	0	1	1	1	1	0	1	1	0	1	0	0	0	0	1	1	0	1	0	0	1	0	0	1	1	0	0	0	1	1	0	1	0	0	1
30	hsa:27429	HTRA2, OMI, PARK13, PRSS25; HtrA serine peptidase 2 (EC:3.4.21.108); K08669 HtrA serine peptidase 2 [EC:3.4.21.108]	1	1	1	1	0	1	1	1	1	1	1	1	1	1	1	1	1	1	0	0	1	1	1	1	1	1	0	1	1	1	1	0	1	1	1	1	1	1	1	1	1	1	1	1	1	1	1
31	hsa:23576	DDAH1, DDAH; dimethylarginine dimethylaminohydrolase 1 (EC:3.5.3.18); K01482 dimethylargininase [EC:3.5.3.18]	0	0	0	0	1	1	0	0	0	0	1	0	0	0	0	1	0	0	0	0	0	0	0	0	0	0	1	0	0	1	1	0	0	0	0	0	0	0	0	0	0	0	0	0	1	1	1
32	hsa:33	ACADL, ACAD4, LCAD; acyl-CoA dehydrogenase, long chain (EC:1.3.8.8); K00255 long-chain-acyl-CoA dehydrogenase [EC:1.3.8.8]	1	0	0	1	1	0	1	1	1	1	1	1	0	1	0	1	1	1	1	0	0	1	0	1	1	1	1	1	1	1	1	1	1	1	1	1	0	1	1	1	1	1	1	0	1	0	1
33	hsa:137872	ADHFE1, ADH8, HOT; alcohol dehydrogenase, iron containing, 1 (EC:1.1.99.24); K11173 hydroxyacid-oxoacid transhydrogenase [EC:1.1.99.24]	1	1	1	1	1	0	1	1	0	0	1	0	0	0	0	1	0	1	1	0	1	1	1	1	1	1	1	1	1	1	1	1	0	1	1	0	1	1	1	1	1	1	1	0	1	0	1
34	hsa:318	NUDT2, APAH1; nudix (nucleoside diphosphate linked moiety X)-type motif 2 (EC:3.6.1.17); K01518 bis(5'-nucleosidyl)-tetraphosphatase [EC:3.6.1.17]	1	0	0	1	1	1	0	1	1	1	1	1	0	1	0	1	0	0	1	0	1	1	1	0	1	1	1	0	0	1	1	0	0	0	1	1	1	1	0	1	0	1	1	0	1	0	1
35	hsa:84275	SLC25A33, BMSC-MCP, PNC1; solute carrier family 25 (pyrimidine nucleotide carrier), member 33; K15116 solute carrier family 25, member 33/36	0	0	0	0	0	0	0	1	0	0	0	0	0	0	0	0	0	0	0	0	0	0	0	0	0	0	1	0	0	1	0	0	0	0	0	1	0	0	0	0	0	0	0	0	0	0	0
36	hsa:788	SLC25A20, CAC, CACT; solute carrier family 25 (carnitine/acylcarnitine translocase), member 20; K15109 solute carrier family 25 (mitochondrial carnitine/acylcarnitine transporter), member 20/29	0	0	0	0	0	0	0	1	0	0	0	0	0	0	0	0	0	0	0	0	0	0	0	0	0	0	1	0	0	1	0	0	0	0	0	1	0	0	0	0	0	0	0	0	0	0	0
37	hsa:8402	SLC25A11, OGC, SLC20A4; solute carrier family 25 (mitochondrial carrier; oxoglutarate carrier), member 11; K15104 solute carrier family 25 (mitochondrial oxoglutarate transporter), member 11	0	0	0	0	0	0	0	1	0	0	0	0	0	0	0	0	0	0	0	0	0	0	0	0	0	0	1	0	0	1	0	0	0	0	0	1	0	0	0	0	0	0	0	0	0	0	0
38	hsa:25874	MPC2, BRP44; mitochondrial pyruvate carrier 2	0	0	0	0	0	0	0	1	0	0	0	0	0	0	0	0	0	0	0	0	0	0	0	0	0	0	1	0	0	1	0	0	0	0	0	1	0	0	0	0	0	0	0	0	0	0	0
39	hsa:92014	SLC25A51, CG7943, MCART1; solute carrier family 25, member 51	0	0	0	0	0	0	0	1	0	0	0	0	0	0	0	0	0	0	0	0	0	0	0	0	0	0	1	0	0	1	0	0	0	0	0	1	0	0	0	0	0	0	0	0	0	0	0
40	hsa:5095	PCCA; propionyl CoA carboxylase, alpha polypeptide (EC:6.4.1.3); K01965 propionyl-CoA carboxylase alpha chain [EC:6.4.1.3]	1	1	1	1	1	1	1	1	1	1	1	1	0	1	1	1	1	1	0	1	1	1	1	1	1	1	1	1	1	1	1	0	1	1	1	1	1	1	1	1	1	1	1	1	1	1	1
41	hsa:55349	CHDH; choline dehydrogenase (EC:1.1.99.1); K00108 choline dehydrogenase [EC:1.1.99.1]	0	0	0	1	0	0	0	1	0	0	0	0	0	1	1	0	0	0	1	1	0	1	0	1	0	1	1	1	0	1	1	0	1	0	0	1	0	0	0	0	1	1	1	0	0	1	1
42	hsa:54931	TRMT10C, HNYA, MRPP1, RG9MTD1; tRNA methyltransferase 10 homolog C (S. cerevisiae); K17654 mitochondrial ribonuclease P protein 1 [EC:2.1.1.-]	0	0	0	0	0	0	0	1	0	0	0	0	0	0	0	0	0	0	0	0	0	0	0	0	0	0	1	0	0	1	0	0	0	0	0	1	0	0	0	0	0	0	0	0	0	0	0
43	hsa:55245	UQCC1, BFZB, C20orf44, CBP3, UQCC; ubiquinol-cytochrome c reductase complex assembly factor 1; K17662 cytochrome b pre-mRNA-processing protein 3	0	0	0	0	0	0	0	1	0	0	0	0	0	0	0	0	0	0	0	0	0	0	0	0	0	0	1	0	0	1	1	0	0	0	0	1	0	0	0	0	0	0	1	0	0	0	0
44	hsa:2819	GPD1, GPD-C, GPDH-C, HTGTI; glycerol-3-phosphate dehydrogenase 1 (soluble) (EC:1.1.1.8); K00006 glycerol-3-phosphate dehydrogenase (NAD+) [EC:1.1.1.8]	1	1	1	1	0	0	1	1	1	1	1	1	1	0	1	1	0	1	0	0	1	1	1	1	1	1	1	1	1	1	1	0	1	0	1	1	0	1	1	1	1	1	1	0	1	1	1
45	hsa:84300	UQCC2, C6orf125, Cbp6, M19, MNF1, bA6B20.2; ubiquinol-cytochrome c reductase complex assembly factor 2 (EC:2.7.4.21); K17682 mitochondrial nucleoid factor 1	0	0	0	0	0	0	0	0	0	0	0	0	0	0	0	0	0	0	0	0	0	0	0	0	0	0	0	0	0	1	0	0	0	0	0	0	0	0	0	0	0	0	0	0	0	0	0
46	hsa:5165	PDK3, CMTX6; pyruvate dehydrogenase kinase, isozyme 3 (EC:2.7.11.2); K00898 pyruvate dehydrogenase kinase 2/3/4 [EC:2.7.11.2]	1	1	1	0	0	0	1	1	1	1	1	1	0	1	0	1	0	1	0	0	0	1	0	0	1	1	1	1	0	0	1	0	0	1	1	1	1	1	1	1	1	1	1	0	1	1	1
47	hsa:5827	PXMP2, PMP22; peroxisomal membrane protein 2, 22kDa; K13347 peroxisomal membrane protein 2	0	0	0	0	0	0	0	1	0	0	0	0	0	0	0	0	0	0	0	0	0	0	0	0	0	0	1	0	0	1	0	0	0	0	0	1	0	0	0	0	0	0	0	0	0	0	0
48	hsa:80221	ACSF2, ACSMW, AVYV493; acyl-CoA synthetase family member 2 (EC:6.2.1.-); K00666 fatty-acyl-CoA synthase [EC:6.2.1.-]	1	1	1	1	1	0	1	1	1	1	1	1	0	1	1	1	1	1	0	1	1	1	1	1	0	1	1	1	1	1	1	1	0	1	1	1	1	0	1	0	1	1	1	0	1	1	1
49	hsa:116447	TOP1MT; topoisomerase (DNA) I, mitochondrial (EC:5.99.1.2); K03163 DNA topoisomerase I [EC:5.99.1.2]	0	0	0	0	0	0	0	1	0	0	0	1	0	0	0	0	0	0	0	0	0	0	0	0	0	0	1	0	0	1	0	0	0	0	0	1	0	0	0	0	0	0	0	0	0	0	0
50	hsa:29957	SLC25A24, APC1, SCAMC-1; solute carrier family 25 (mitochondrial carrier; phosphate carrier), member 24; K14684 solute carrier family 25 (mitochondrial phosphate transporter), member 23/24/25/41	0	0	0	0	0	0	0	1	0	0	0	0	0	0	0	0	0	0	0	0	0	0	0	0	0	0	1	0	0	1	0	0	0	0	0	1	0	0	0	0	0	0	0	0	0	0	0
51	hsa:6742	SSBP1, Mt-SSB, SOSS-B1, SSBP, mtSSB; single-stranded DNA binding protein 1, mitochondrial; K03111 single-strand DNA-binding protein	1	1	1	0	1	0	1	1	0	1	1	1	0	1	1	1	1	0	0	0	1	0	1	1	1	1	1	1	1	1	1	0	0	1	1	1	1	1	0	1	1	1	1	1	1	1	1
52	hsa:114789	SLC25A25, MCSC, PCSCL, RP11-395P17.4, SCAMC-2; solute carrier family 25 (mitochondrial carrier; phosphate carrier), member 25; K14684 solute carrier family 25 (mitochondrial phosphate transporter), member 23/24/25/41	0	0	0	0	0	0	0	1	0	0	0	0	0	0	0	0	0	0	0	0	0	0	0	0	0	0	1	0	0	1	0	0	0	0	0	1	0	0	0	0	0	0	0	0	0	0	0
53	hsa:10455	ECI2, ACBD2, DRS-1, DRS1, HCA88, PECI, dJ1013A10.3; enoyl-CoA delta isomerase 2 (EC:5.3.3.8); K13239 peroxisomal 3,2-trans-enoyl-CoA isomerase [EC:5.3.3.8]	1	1	0	1	1	0	0	1	1	1	1	1	0	1	0	1	1	1	1	0	0	1	1	1	1	1	1	1	1	1	1	1	0	0	1	1	0	1	0	0	1	1	1	0	1	1	1
54	hsa:3028	HSD17B10, 17b-HSD10, ABAD, CAMR, DUPXp11.22, ERAB, HADH2, HCD2, MHBD, MRPP2, MRX17, MRX31, MRXS10, SCHAD, SDR5C1; hydroxysteroid (17-beta) dehydrogenase 10 (EC:1.1.1.35 1.1.1.178 1.1.1.51); K08683 3-hydroxyacyl-CoA dehydrogenase / 3-hydroxy-2-methylbutyry	1	1	1	1	1	1	1	1	1	1	1	1	0	1	1	1	0	1	1	0	1	1	1	1	1	1	1	1	1	1	1	1	0	1	1	1	1	1	1	1	1	1	1	1	1	0	1
55	hsa:4190	MDH1, MDH-s, MDHA, MGC:1375, MOR2; malate dehydrogenase 1, NAD (soluble) (EC:1.1.1.37 1.1.1.96); K00025 malate dehydrogenase [EC:1.1.1.37]	1	1	1	1	0	0	1	1	1	1	0	1	1	1	0	1	1	0	0	1	0	1	0	1	0	1	1	1	1	1	1	1	0	1	0	1	0	0	0	0	1	1	1	0	1	1	1
56	hsa:9481	SLC25A27, UCP4; solute carrier family 25, member 27; K15112 solute carrier family 25 (mitochondrial uncoupling protein), member 27	0	0	0	0	0	0	0	1	0	0	0	0	0	0	0	0	0	0	0	0	0	0	0	0	0	0	1	0	0	1	0	0	0	0	0	1	0	0	0	0	0	0	0	0	0	0	0
57	hsa:284439	SLC25A42; solute carrier family 25, member 42; K15085 solute carrier family 25, member 42	0	0	0	0	0	0	0	1	0	0	0	0	0	0	0	0	0	0	0	0	0	0	0	0	0	0	1	0	0	1	0	0	0	0	0	1	0	0	0	0	0	0	0	0	0	0	0
58	hsa:1468	SLC25A10, DIC; solute carrier family 25 (mitochondrial carrier; dicarboxylate transporter), member 10; K13577 solute carrier family 25 (mitochondrial dicarboxylate transporter), member 10	0	0	0	0	0	0	0	1	0	0	0	0	0	0	0	0	0	0	0	0	0	0	0	0	0	0	1	0	0	1	0	0	0	0	0	1	0	0	0	0	0	0	0	0	0	0	0
59	hsa:54974	THG1L, ICF45, IHG-1; tRNA-histidine guanylyltransferase 1-like (S. cerevisiae) (EC:2.7.7.79); K10761 tRNA(His) guanylyltransferase [EC:2.7.7.79]	0	0	0	0	0	0	0	0	0	0	0	0	0	0	0	0	0	0	0	0	0	0	0	0	0	0	1	0	0	1	0	0	0	0	0	1	0	0	0	0	0	0	0	0	0	0	0
60	hsa:29925	GMPPB, MDDGA14, MDDGB14, MDDGC14; GDP-mannose pyrophosphorylase B (EC:2.7.7.13); K00966 mannose-1-phosphate guanylyltransferase [EC:2.7.7.13]	1	1	1	1	1	1	1	1	1	1	0	0	0	1	1	1	1	1	1	0	1	1	1	1	1	1	1	1	1	1	1	1	0	1	1	1	1	1	1	1	1	1	1	1	1	1	1
61	hsa:58472	SQRDL, PRO1975; sulfide quinone reductase-like (yeast); K17218 sulfide:quinone oxidoreductase [EC:1.8.5.-]	1	0	0	1	0	0	1	0	1	1	0	0	1	1	1	0	0	0	0	0	0	0	0	1	0	1	0	0	0	1	0	1	0	0	0	1	1	0	0	1	1	0	0	0	1	0	1
62	hsa:55687	TRMU, MTO2, MTU1, TRMT, TRMT1, TRNT1; tRNA 5-methylaminomethyl-2-thiouridylate methyltransferase (EC:2.1.1.61); K00566 tRNA-specific 2-thiouridylase [EC:2.8.1.-]	1	1	1	1	1	0	1	1	1	1	1	1	1	1	1	1	0	1	0	0	1	1	0	1	1	1	0	1	1	1	1	0	0	1	1	1	1	1	1	1	1	1	1	1	1	1	1
63	hsa:2194	FASN, FAS, OA-519, SDR27X1; fatty acid synthase (EC:2.3.1.85 2.3.1.38 2.3.1.39 2.3.1.41 3.1.2.14 4.2.1.59 1.1.1.100 1.3.1.39); K00665 fatty acid synthase, animal type [EC:2.3.1.85]	1	1	1	1	1	0	1	1	1	1	1	1	1	1	1	1	0	1	0	1	1	1	1	1	1	1	1	1	0	1	1	1	0	1	1	1	1	1	1	1	1	1	1	1	1	1	1
64	hsa:84266	ALKBH7, ABH7, SPATA11, UNQ6002; alkB, alkylation repair homolog 7 (E. coli); K10769 alkylated DNA repair protein alkB homolog 7 [EC:1.14.11.-]	0	0	0	0	0	0	0	1	0	0	0	0	0	0	0	0	0	0	0	0	0	0	0	0	0	0	1	0	0	1	0	0	0	0	0	1	0	0	0	0	0	0	0	0	0	0	0
65	hsa:23456	ABCB10, EST20237, M-ABC2, MTABC2; ATP-binding cassette, sub-family B (MDR/TAP), member 10; K05657 ATP-binding cassette, subfamily B (MDR/TAP), member 10	1	1	1	1	1	0	1	1	1	1	1	0	1	1	1	1	1	1	1	0	1	1	0	1	1	1	1	1	1	1	1	1	1	1	1	1	1	1	0	1	1	1	1	1	1	1	1
66	hsa:6390	SDHB, CWS2, IP, PGL4, SDH, SDH1, SDH2, SDHIP; succinate dehydrogenase complex, subunit B, iron sulfur (Ip) (EC:1.3.5.1); K00235 succinate dehydrogenase (ubiquinone) iron-sulfur subunit [EC:1.3.5.1]	1	1	0	1	1	0	1	1	1	1	1	1	1	1	1	1	1	0	0	1	0	1	0	1	0	1	1	1	0	1	1	1	0	1	1	1	1	0	0	0	1	1	1	0	1	1	1
67	hsa:64757	MARC1, MOSC1; mitochondrial amidoxime reducing component 1	0	0	0	0	1	0	0	1	0	0	0	1	0	0	0	1	0	0	0	0	0	1	0	1	0	1	1	0	0	1	1	0	0	0	0	1	0	0	0	0	1	1	1	0	0	1	1
68	hsa:57038	RARS2, ArgRS, DALRD2, PCH6, PRO1992, RARSL, dJ382I10.6; arginyl-tRNA synthetase 2, mitochondrial (EC:6.1.1.19); K01887 arginyl-tRNA synthetase [EC:6.1.1.19]	1	1	1	1	1	1	1	1	1	1	1	1	1	1	1	1	1	1	0	1	1	1	1	1	1	1	1	1	1	1	1	1	0	1	1	1	1	1	1	1	1	1	1	1	1	0	1
69	hsa:387	RHOA, ARH12, ARHA, RHO12, RHOH12; ras homolog family member A; K04513 Ras homolog gene family, member A	0	0	1	0	0	0	0	1	0	0	0	0	1	0	0	0	0	0	0	0	0	0	0	0	0	0	1	0	0	1	0	1	0	0	0	1	0	0	0	0	0	0	0	0	0	0	0
70	hsa:1329	COX5B, COXVB; cytochrome c oxidase subunit Vb (EC:1.9.3.1); K02265 cytochrome c oxidase subunit 5b	0	0	0	0	0	0	0	1	0	0	0	0	0	0	0	0	0	0	0	0	0	0	0	0	0	0	1	0	0	1	0	0	0	0	0	1	0	0	0	0	0	0	0	0	0	0	0
71	hsa:7284	TUFM, COXPD4, EF-TuMT, EFTU, P43; Tu translation elongation factor, mitochondrial; K02358 elongation factor Tu	1	1	1	1	0	1	1	1	1	1	1	1	1	1	1	1	1	1	1	1	1	1	1	1	1	1	1	1	0	1	1	1	1	1	1	1	1	1	1	1	1	1	1	1	1	1	1
72	hsa:10245	TIMM17B, DXS9822, TIM17B; translocase of inner mitochondrial membrane 17 homolog B (yeast); K17795 mitochondrial import inner membrane translocase subunit TIM17	0	0	0	0	0	0	0	1	0	0	0	0	0	0	0	0	0	0	0	0	0	0	0	0	0	0	1	0	0	1	0	0	0	0	0	1	0	0	0	0	0	0	0	0	0	0	0
73	hsa:54996	MARC2, MOSC2, RP11-270A6.1; mitochondrial amidoxime reducing component 2	0	0	0	0	0	0	0	1	0	0	0	1	0	0	0	1	0	0	1	0	0	1	0	0	0	1	1	0	0	1	1	0	0	0	0	1	0	0	0	0	1	0	0	0	0	1	1
74	hsa:2395	FXN, CyaY, FA, FARR, FRDA, X25; frataxin (EC:1.16.3.1)	0	0	0	0	1	0	0	1	0	0	0	0	0	0	1	1	0	0	0	0	0	0	0	0	0	0	1	0	0	1	0	0	0	0	0	1	0	0	0	0	0	0	0	1	0	0	0
75	hsa:6648	SOD2, IPOB, MNSOD, MVCD6; superoxide dismutase 2, mitochondrial (EC:1.15.1.1); K04564 superoxide dismutase, Fe-Mn family [EC:1.15.1.1]	1	1	0	1	1	0	1	1	0	1	0	0	0	0	1	1	1	0	1	0	0	0	1	1	0	1	1	1	0	1	1	1	0	1	1	1	1	0	0	1	1	0	1	1	1	1	1
76	hsa:708	C1QBP, GC1QBP, HABP1, SF2p32, gC1Q-R, gC1qR, p32; complement component 1, q subcomponent binding protein; K15414 complement component 1 Q subcomponent-binding protein, mitochondrial	0	0	0	0	0	0	0	0	0	0	0	0	0	0	0	0	0	0	0	0	0	0	0	0	0	0	1	0	0	1	0	0	0	0	0	0	0	0	0	0	0	0	0	0	0	0	0
77	hsa:80777	CYB5B, CYB5-M, CYPB5M, OMB5; cytochrome b5 type B (outer mitochondrial membrane)	0	0	0	0	0	0	0	1	0	0	0	0	0	0	0	0	0	0	0	0	0	0	0	0	0	0	1	1	0	1	0	0	0	0	0	1	0	0	0	0	0	0	0	0	0	0	0
78	hsa:7263	TST, RDS; thiosulfate sulfurtransferase (rhodanese) (EC:2.8.1.1); K01011 thiosulfate/3-mercaptopyruvate sulfurtransferase [EC:2.8.1.1 2.8.1.2]	1	0	1	1	0	0	0	1	1	1	1	1	0	1	0	1	0	0	1	1	0	1	0	1	1	1	0	1	1	1	1	0	1	0	0	1	1	0	0	0	1	0	1	0	0	1	1
79	hsa:26517	TIMM13, TIM13, TIM13B, TIMM13A, TIMM13B, ppv1; translocase of inner mitochondrial membrane 13 homolog (yeast); K17781 mitochondrial import inner membrane translocase subunit TIM13	0	0	0	0	0	0	0	1	0	0	0	0	0	0	0	0	0	0	0	0	0	0	0	0	0	0	1	0	0	1	0	0	0	0	0	1	0	0	0	0	0	0	0	0	0	0	0
80	hsa:197257	LDHD, DLD; lactate dehydrogenase D (EC:1.1.2.4); K00102 D-lactate dehydrogenase (cytochrome) [EC:1.1.2.4]	1	1	1	1	1	0	1	1	1	1	0	1	1	1	1	1	0	1	0	1	1	1	1	1	0	1	1	1	1	1	1	1	1	0	1	1	0	1	1	1	1	1	1	0	1	1	1
81	hsa:215	ABCD1, ABC42, ALD, ALDP, AMN; ATP-binding cassette, sub-family D (ALD), member 1; K05675 ATP-binding cassette, subfamily D (ALD), member 1	1	1	1	1	0	1	1	1	1	1	0	0	0	1	1	1	1	1	1	0	1	1	1	1	1	1	1	1	1	1	1	1	0	1	1	1	1	1	1	1	1	1	1	1	1	0	1
82	hsa:56474	CTPS2; CTP synthase 2 (EC:6.3.4.2); K01937 CTP synthase [EC:6.3.4.2]	1	1	1	1	1	1	1	1	1	1	1	0	0	1	1	1	0	1	1	0	1	1	1	1	0	1	1	1	0	1	1	1	0	1	1	1	1	0	1	1	1	1	1	1	1	1	1
83	hsa:79671	NLRX1, CLR11.3, DLNB26, NOD26, NOD5, NOD9; NLR family member X1; K12653 NLR family member X1	0	0	0	0	0	0	0	1	0	0	0	0	0	0	0	0	0	0	0	0	0	0	0	0	0	0	0	0	0	1	0	0	0	0	0	1	0	0	0	0	0	0	0	0	0	0	0
84	hsa:10935	PRDX3, AOP-1, AOP1, HBC189, MER5, PRO1748, SP-22, prx-III; peroxiredoxin 3 (EC:1.11.1.15); K03386 peroxiredoxin (alkyl hydroperoxide reductase subunit C) [EC:1.11.1.15]	1	1	1	1	1	0	1	1	1	1	0	1	0	1	1	1	1	1	0	1	1	1	1	1	1	1	1	1	1	1	1	1	1	1	1	1	1	0	1	1	1	1	1	1	1	0	1
85	hsa:87178	PNPT1, COXPD13, DFNB70, OLD35, PNPASE, old-35; polyribonucleotide nucleotidyltransferase 1 (EC:2.7.7.8); K00962 polyribonucleotide nucleotidyltransferase [EC:2.7.7.8]	1	1	1	1	0	1	1	0	1	1	0	0	0	1	1	1	1	1	1	0	1	1	1	1	1	1	1	1	1	1	1	1	1	1	1	1	1	1	1	1	1	1	1	1	1	0	1
86	hsa:5052	PRDX1, MSP23, NKEF-A, NKEFA, PAG, PAGA, PAGB, PRX1, PRXI, TDPX2; peroxiredoxin 1 (EC:1.11.1.15); K13279 peroxiredoxin 1 [EC:1.11.1.15]	1	1	1	1	1	1	1	1	1	1	0	1	1	1	1	1	1	1	0	0	0	1	1	1	1	1	1	1	1	1	1	1	0	1	1	1	1	0	1	1	1	1	1	1	1	0	1
87	hsa:81034	SLC25A32, MFT, MFTC; solute carrier family 25 (mitochondrial folate carrier), member 32; K15115 solute carrier family 25 (mitochondrial folate transporter), member 32	0	0	0	0	0	0	0	1	0	0	0	0	0	0	0	0	0	0	0	0	0	0	0	0	0	0	1	0	0	1	0	0	0	0	0	1	0	0	0	0	0	0	0	0	0	0	0
88	hsa:6687	SPG7, CAR, CMAR, PGN, SPG5C; spastic paraplegia 7 (pure and complicated autosomal recessive); K09552 spastic paraplegia 7 [EC:3.4.24.-]	1	1	1	1	1	1	1	1	1	1	1	1	1	1	1	1	1	1	1	0	1	1	1	1	1	1	1	1	1	1	1	1	0	1	1	1	1	1	1	1	1	1	1	1	1	1	1
89	hsa:57665	RDH14, PAN2, SDR7C4; retinol dehydrogenase 14 (all-trans/9-cis/11-cis) (EC:1.1.1.-); K11162 retinol dehydrogenase 14 [EC:1.1.1.-]	1	1	1	1	1	1	1	1	1	1	1	1	1	1	1	1	1	1	1	0	1	1	1	1	1	1	1	1	1	1	1	1	0	1	1	1	1	1	1	1	1	1	1	1	1	0	1
90	hsa:79810	PTCD2; pentatricopeptide repeat domain 2; K17711 pentatricopeptide repeat domain-containing protein 2	0	0	0	0	0	0	0	0	0	0	0	0	0	0	0	0	0	0	0	0	0	0	0	0	0	0	1	0	0	0	0	0	0	0	0	0	0	0	0	0	0	0	0	0	0	0	0
91	hsa:8034	SLC25A16, D10S105E, GDA, GDC, HGT.1, ML7, hML7; solute carrier family 25 (mitochondrial carrier; Graves disease autoantigen), member 16; K15084 solute carrier family 25 (mitochondrial carrier protein), member 16	0	0	0	0	0	0	0	1	0	0	0	0	0	0	0	0	0	0	0	0	0	0	0	0	0	0	1	0	0	1	0	0	0	0	0	1	0	0	0	0	0	0	0	0	0	0	0
92	hsa:3658	IREB2, ACO3, IRP2, IRP2AD; iron-responsive element binding protein 2	1	0	1	1	1	1	1	1	1	1	1	1	1	1	1	1	1	1	1	0	1	1	1	1	0	1	1	1	1	1	1	1	0	1	1	1	1	0	1	1	1	1	1	1	1	1	1
93	hsa:47	ACLY, ACL, ATPCL, CLATP; ATP citrate lyase (EC:2.3.3.8); K01648 ATP citrate (pro-S)-lyase [EC:2.3.3.8]	1	1	0	1	1	1	1	1	1	1	0	1	1	1	1	1	1	0	1	1	0	1	1	1	1	1	1	1	1	1	1	1	1	0	1	1	1	0	1	0	1	1	1	0	1	1	1
94	hsa:57001	ACN9; ACN9 homolog (S. cerevisiae)	0	0	0	0	0	0	0	0	0	0	0	0	0	0	0	0	0	0	0	0	0	0	0	0	0	0	1	0	0	1	0	0	0	0	0	0	0	0	0	0	0	0	0	0	0	0	0
95	hsa:29078	NDUFAF4, C6orf66, HRPAP20, My013, bA22L21.1; NADH dehydrogenase (ubiquinone) complex I, assembly factor 4	0	0	0	0	0	0	0	0	0	0	0	0	0	0	0	0	0	0	0	0	0	0	0	0	0	0	1	0	0	0	0	0	0	0	0	0	0	0	0	0	0	0	0	0	0	0	0
96	hsa:1537	CYC1, MC3DN6, UQCR4; cytochrome c-1; K00413 ubiquinol-cytochrome c reductase cytochrome c1 subunit	0	0	0	0	0	0	0	1	0	1	0	1	0	0	1	1	0	0	0	0	0	0	0	1	0	1	1	1	0	1	1	0	0	0	0	1	0	0	0	0	1	0	1	0	0	0	1
97	hsa:55130	ARMC4, CILD23; armadillo repeat containing 4	0	0	0	0	0	0	0	1	0	0	0	0	0	0	0	0	0	0	0	0	0	0	0	0	0	0	1	0	0	1	0	0	0	0	0	1	0	0	0	0	0	0	0	0	0	0	0
98	hsa:291	SLC25A4, 1, AAC1, ANT, ANT_1, ANT1, MTDPS12, PEO2, PEO3, T1; solute carrier family 25 (mitochondrial carrier; adenine nucleotide translocator), member 4; K05863 solute carrier family 25 (mitochondrial adenine nucleotide translocator), member 4/5/6/31	0	0	0	0	0	0	0	1	0	0	0	0	0	0	0	0	0	0	0	0	0	0	0	0	0	0	1	0	0	1	0	0	0	0	0	1	0	0	0	0	0	0	0	0	0	0	0
99	hsa:60528	ELAC2, COXPD17, ELC2, HPC2; elaC ribonuclease Z 2 (EC:3.1.26.11); K00784 ribonuclease Z [EC:3.1.26.11]	1	0	0	1	0	0	0	1	0	0	0	0	1	0	0	1	0	0	0	1	0	1	0	0	1	1	1	0	0	1	0	1	1	0	1	1	1	1	1	1	0	1	0	0	1	1	0
100	hsa:10939	AFG3L2, SCA28, SPAX5; AFG3-like AAA ATPase 2; K08956 AFG3 family protein [EC:3.4.24.-]	1	1	1	1	1	1	1	1	1	1	1	1	1	1	1	1	1	1	1	0	1	1	1	1	1	1	1	1	1	1	1	1	0	1	1	1	1	1	1	1	1	1	1	1	1	0	1
101	hsa:51117	COQ4, CGI-92; coenzyme Q4	0	0	0	0	0	0	0	1	0	0	0	0	0	0	0	0	0	0	0	0	0	0	0	1	0	0	1	0	0	1	0	0	0	0	0	1	0	0	0	0	0	0	0	0	0	0	0
102	hsa:152100	CMC1, C3orf68; C-x(9)-C motif containing 1	0	0	0	0	0	0	0	0	0	0	0	0	0	0	0	0	0	0	0	0	0	0	0	0	0	0	1	0	0	1	0	0	0	0	0	0	0	0	0	0	0	0	0	0	0	0	0
103	hsa:57017	COQ9, C16orf49, COQ10D5; coenzyme Q9	0	0	0	0	0	0	0	1	0	0	0	0	0	0	0	0	0	0	0	0	0	0	0	1	0	0	1	0	0	1	0	0	0	0	0	1	0	0	0	0	0	0	0	0	0	0	0
104	hsa:2110	ETFDH, ETFQO, MADD; electron-transferring-flavoprotein dehydrogenase (EC:1.5.5.1); K00311 electron-transferring-flavoprotein dehydrogenase [EC:1.5.5.1]	0	0	1	0	1	1	0	1	0	0	1	0	1	0	1	1	1	0	0	0	1	0	0	1	1	1	1	1	0	1	1	1	0	0	0	1	0	0	0	0	1	0	1	0	1	1	1
105	hsa:27166	PRELID1, PRELI, PX19, SBBI12; PRELI domain containing 1	0	0	0	0	0	0	0	1	0	0	0	0	0	0	0	0	0	0	0	0	0	0	0	0	0	0	1	0	0	1	0	0	0	0	0	1	0	0	0	0	0	0	0	0	0	0	0
106	hsa:4336	MOBP; myelin-associated oligodendrocyte basic protein	0	0	0	0	0	0	0	1	1	0	0	0	0	0	0	0	0	0	0	0	0	1	0	0	0	0	0	0	1	1	0	0	0	0	0	0	0	0	0	0	0	0	1	0	0	1	0
107	hsa:11019	LIAS, LAS, LIP1, LS, PDHLD; lipoic acid synthetase (EC:2.8.1.8); K03644 lipoic acid synthetase [EC:2.8.1.8]	1	1	0	1	1	0	1	1	1	1	0	0	1	1	1	1	1	0	1	0	1	1	1	1	0	1	1	1	0	1	1	0	0	1	1	1	1	0	0	0	1	1	1	1	1	1	1
108	hsa:4191	MDH2, M-MDH, MDH, MGC:3559, MOR1; malate dehydrogenase 2, NAD (mitochondrial) (EC:1.1.1.37); K00026 malate dehydrogenase [EC:1.1.1.37]	1	1	1	0	1	0	1	1	1	1	0	1	0	1	0	1	1	1	0	0	0	0	0	0	0	1	1	1	0	1	1	1	0	1	1	1	1	1	0	0	0	0	1	0	1	1	1
109	hsa:10131	TRAP1, HSP_75, HSP75, HSP90L, TRAP-1; TNF receptor-associated protein 1; K09488 TNF receptor-associated protein 1	0	1	1	0	0	0	1	1	0	1	1	0	0	0	1	1	0	0	0	1	0	1	1	1	1	1	1	1	1	1	1	0	1	0	1	1	0	0	1	1	1	0	1	1	1	0	1
110	hsa:5831	PYCR1, ARCL2B, ARCL3B, P5C, P5CR, PIG45, PP222, PRO3, PYCR; pyrroline-5-carboxylate reductase 1 (EC:1.5.1.2); K00286 pyrroline-5-carboxylate reductase [EC:1.5.1.2]	1	1	1	1	1	0	1	1	1	1	1	0	0	1	1	1	0	1	1	1	1	1	1	1	1	1	1	1	0	1	1	1	0	0	0	1	1	1	1	1	1	1	1	0	1	1	1
111	hsa:122961	ISCA2, HBLD1, ISA2, c14_5557; iron-sulfur cluster assembly 2	0	0	0	0	0	0	0	0	0	0	0	0	0	0	0	0	0	0	0	0	0	0	0	0	0	0	0	0	0	0	0	0	0	0	0	0	0	0	0	0	0	0	0	0	0	0	0
112	hsa:11194	ABCB8, EST328128, M-ABC1, MABC1; ATP-binding cassette, sub-family B (MDR/TAP), member 8; K05655 ATP-binding cassette, subfamily B (MDR/TAP), member 8	1	1	1	1	1	0	1	1	1	1	0	0	1	1	1	1	1	1	1	1	1	1	1	1	1	1	1	1	1	1	1	1	0	1	1	1	1	1	1	1	1	1	1	1	1	1	1
113	hsa:10587	TXNRD2, SELZ, TR, TR-BETA, TR3, TRXR2; thioredoxin reductase 2 (EC:1.8.1.9); K00384 thioredoxin reductase (NADPH) [EC:1.8.1.9]	1	1	1	1	1	1	1	1	1	1	1	1	0	1	1	1	1	1	1	1	1	1	0	1	1	1	1	1	0	1	1	1	1	1	1	1	1	1	1	1	1	1	1	1	1	0	1
114	hsa:10901	DHRS4, CR, NRDR, PHCR, PSCD, SCAD-SRL, SDR-SRL, SDR25C1, SDR25C2; dehydrogenase/reductase (SDR family) member 4 (EC:1.1.1.184); K11147 dehydrogenase/reductase SDR family member 4 [EC:1.1.-.-]	1	1	1	1	1	1	0	1	1	1	1	1	0	1	1	1	0	1	1	1	1	1	1	1	1	1	1	1	1	1	1	1	0	1	1	1	1	1	0	1	1	1	1	1	1	1	1
115	hsa:80222	TARS2, TARSL1, thrRS; threonyl-tRNA synthetase 2, mitochondrial (putative) (EC:6.1.1.3); K01868 threonyl-tRNA synthetase [EC:6.1.1.3]	1	1	1	1	1	1	1	1	1	1	0	1	1	1	1	1	1	1	1	0	1	1	1	1	1	1	1	1	1	1	1	1	0	1	1	1	1	1	0	1	1	1	1	1	1	1	1
116	hsa:4329	ALDH6A1, MMSADHA, MMSDH; aldehyde dehydrogenase 6 family, member A1 (EC:1.2.1.27 1.2.1.18); K00140 malonate-semialdehyde dehydrogenase (acetylating) / methylmalonate-semialdehyde dehydrogenase [EC:1.2.1.18 1.2.1.27]	1	1	0	1	1	0	1	1	1	1	1	1	1	1	1	1	1	1	1	1	0	1	1	1	1	1	1	1	1	1	1	1	1	1	1	1	1	1	0	1	1	1	1	0	1	1	1
117	hsa:23438	HARS2, HARSL, HARSR, HO3, PRLTS2; histidyl-tRNA synthetase 2, mitochondrial (EC:6.1.1.21); K01892 histidyl-tRNA synthetase [EC:6.1.1.21]	1	1	1	1	1	1	1	1	1	1	1	1	1	1	1	1	1	1	0	1	1	1	1	1	1	1	1	1	1	1	1	1	0	1	1	1	1	1	1	1	1	1	1	1	1	1	1
118	hsa:23203	PMPCA, Alpha-MPP, INPP5E, P-55; peptidase (mitochondrial processing) alpha (EC:3.4.24.64); K01412 mitochondrial-processing peptidase subunit alpha [EC:3.4.24.64]	1	0	0	1	1	0	0	1	1	0	0	1	1	0	1	0	0	0	0	1	0	1	0	1	1	1	1	1	0	1	1	0	1	1	0	1	1	0	0	0	0	0	1	0	1	0	0
119	hsa:81554	WBSCR16; Williams-Beuren syndrome chromosome region 16	0	0	0	1	0	0	0	1	0	1	0	0	0	0	0	0	0	0	0	0	0	0	0	0	0	0	1	0	0	1	0	0	0	0	0	1	1	0	0	0	0	1	0	0	0	1	0
120	hsa:9361	LONP1, LON, LONP, LonHS, PIM1, PRSS15, hLON; lon peptidase 1, mitochondrial; K08675 Lon-like ATP-dependent protease [EC:3.4.21.-]	1	1	1	1	1	0	1	1	1	1	1	0	0	1	1	1	1	1	0	1	1	1	1	1	1	1	1	1	1	1	1	1	1	1	1	1	1	1	1	1	1	1	1	1	1	1	1
121	hsa:25961	NUDT13; nudix (nucleoside diphosphate linked moiety X)-type motif 13; K01567 [EC:3.-.-.-]	0	0	0	1	0	0	0	1	0	0	0	0	0	0	0	0	1	0	0	0	0	1	0	1	0	1	0	0	0	0	0	0	1	0	0	1	0	0	0	0	0	0	1	0	0	0	0
122	hsa:8816	DCAF5, BCRG2, BCRP2, D14S1461E, WDR22; DDB1 and CUL4 associated factor 5; K11800 WD repeat-containing protein 22	0	0	0	0	0	0	0	1	0	0	0	0	0	0	0	0	0	0	0	0	0	1	0	0	0	0	1	1	0	1	0	0	0	0	0	1	0	0	0	0	0	0	0	0	0	0	0
123	hsa:5245	PHB, PHB1; prohibitin; K17080 prohibitin 1	0	1	0	1	0	1	1	1	1	1	1	0	0	1	1	0	0	0	0	0	1	0	0	0	0	1	1	1	0	1	1	0	1	0	1	1	1	0	1	0	0	0	0	0	1	1	1
124	hsa:23787	MTCH1, CGI-64, PIG60, PSAP, SLC25A49; mitochondrial carrier 1; K17885 mitochondrial carrier	0	0	0	0	0	0	0	1	0	0	0	0	0	0	0	0	0	0	0	0	0	0	0	0	0	0	1	0	0	1	0	0	0	0	0	1	0	0	0	0	0	0	0	0	0	0	0
125	hsa:6470	SHMT1, CSHMT, SHMT; serine hydroxymethyltransferase 1 (soluble) (EC:2.1.2.1); K00600 glycine hydroxymethyltransferase [EC:2.1.2.1]	1	1	1	1	1	1	1	1	1	1	1	1	1	1	1	1	1	0	0	0	1	1	1	1	1	1	1	1	1	1	1	1	1	1	1	1	1	1	1	1	1	1	1	1	1	1	1
126	hsa:6392	SDHD, CBT1, CII-4, CWS3, PGL, PGL1, QPs3, SDH4, cybS; succinate dehydrogenase complex, subunit D, integral membrane protein; K00237 succinate dehydrogenase (ubiquinone) membrane anchor subunit	0	0	0	0	0	0	0	0	0	0	0	0	0	0	0	0	0	0	0	0	0	0	0	0	0	0	0	0	0	0	0	0	0	0	0	0	0	0	0	0	0	0	0	0	0	0	0
127	hsa:253190	SERHL2, dJ222E13.1; serine hydrolase-like 2	0	0	0	0	0	0	0	1	0	0	0	0	0	0	0	1	0	0	0	0	0	0	0	0	0	0	1	0	0	0	0	0	0	0	0	0	0	0	0	0	0	0	0	0	0	0	0
128	hsa:55347	ABHD10; abhydrolase domain containing 10 (EC:3.1.1.93); K13702 abhydrolase domain-containing protein 10	1	1	1	1	1	0	0	1	1	1	0	0	0	0	1	0	0	0	1	0	0	0	0	1	1	1	0	0	1	0	1	0	1	0	1	1	1	0	1	0	1	1	1	0	1	1	0
129	hsa:54471	MIEF1, HSU79252, MID51, SMCR7L, dJ1104E15.3; mitochondrial elongation factor 1	0	0	0	0	0	0	0	0	0	0	0	0	0	0	0	0	0	0	0	0	0	0	0	0	0	0	0	0	0	0	0	0	0	0	0	0	0	0	0	0	0	0	0	0	0	0	0
130	hsa:57546	PDP2, PPM2C2; pyruvate dehyrogenase phosphatase catalytic subunit 2 (EC:3.1.3.43); K01102 pyruvate dehydrogenase phosphatase [EC:3.1.3.43]	0	0	0	0	0	0	0	1	0	0	0	0	0	0	0	0	0	0	0	0	0	0	0	0	0	0	1	0	0	1	0	0	0	0	0	1	0	0	0	0	0	0	0	0	0	0	0
131	hsa:284723	SLC25A34, RP11-169K16.2; solute carrier family 25, member 34; K15117 solute carrier family 25, member 34/35	0	0	0	0	0	0	0	1	0	0	0	0	0	0	0	0	0	0	0	0	0	0	0	0	0	0	1	0	0	1	0	0	0	0	0	1	0	0	0	0	0	0	0	0	0	0	0
132	hsa:26355	FAM162A, C3orf28, E2IG5, HGTD-P; family with sequence similarity 162, member A	0	0	0	0	0	0	0	0	0	0	0	0	0	0	0	0	0	0	0	0	0	0	0	0	0	0	1	0	0	0	0	0	0	0	0	0	0	0	0	0	0	0	0	0	0	0	0
133	hsa:83733	SLC25A18, GC2; solute carrier family 25 (glutamate carrier), member 18; K15107 solute carrier family 25 (mitochondrial glutamate transporter), member 18/22	0	0	0	0	0	0	0	1	0	0	0	0	0	0	0	0	0	0	0	0	0	0	0	0	0	0	1	0	0	1	0	0	0	0	0	1	0	0	0	0	0	0	0	0	0	0	0
134	hsa:31	ACACA, ACAC, ACACAD, ACC, ACC1, ACCA; acetyl-CoA carboxylase alpha (EC:6.4.1.2 6.3.4.14); K11262 acetyl-CoA carboxylase / biotin carboxylase [EC:6.4.1.2 6.3.4.14]	1	1	1	1	0	1	1	1	1	1	1	1	1	1	1	1	1	1	1	0	1	1	1	1	1	1	1	1	0	1	1	0	1	1	1	1	1	1	1	1	1	1	1	1	1	1	1
135	hsa:54958	TMEM160; transmembrane protein 160	0	0	0	0	0	0	0	0	0	0	0	0	0	0	0	0	0	0	0	0	0	0	0	0	0	0	0	0	0	0	0	0	0	0	0	0	0	0	0	0	0	0	0	0	0	0	0
136	hsa:23395	LARS2, LEURS, PRLTS4; leucyl-tRNA synthetase 2, mitochondrial (EC:6.1.1.4); K01869 leucyl-tRNA synthetase [EC:6.1.1.4]	1	1	1	1	0	1	1	1	1	1	1	0	1	1	1	1	1	1	0	1	1	1	1	1	1	1	1	1	1	1	1	1	1	1	1	1	1	1	0	1	1	1	1	1	1	1	1
137	hsa:2876	GPX1, GPXD, GSHPX1; glutathione peroxidase 1 (EC:1.11.1.9); K00432 glutathione peroxidase [EC:1.11.1.9]	1	0	0	1	0	0	0	1	0	0	0	1	0	1	0	1	0	0	1	0	0	1	0	0	0	1	1	1	1	1	1	0	0	0	1	1	0	0	0	0	1	1	0	0	1	1	1
138	hsa:25934	NIPSNAP3A, NIPSNAP4, TASSC; nipsnap homolog 3A (C. elegans)	0	0	0	0	0	0	0	1	0	0	0	0	0	0	0	0	0	0	1	0	0	0	0	1	0	0	1	0	0	1	1	0	0	0	0	0	0	0	0	0	0	0	0	0	0	0	1
139	hsa:55335	NIPSNAP3B, NIPSNAP3; nipsnap homolog 3B (C. elegans)	0	0	0	0	0	0	0	1	0	0	0	0	0	0	0	0	0	0	1	0	0	0	0	1	0	0	1	0	0	1	1	0	0	0	0	0	0	0	0	0	0	0	0	0	0	0	1
140	hsa:506	ATP5B, ATPMB, ATPSB; ATP synthase, H+ transporting, mitochondrial F1 complex, beta polypeptide (EC:3.6.3.14); K02133 F-type H+-transporting ATPase subunit beta [EC:3.6.3.14]	1	1	1	1	0	1	1	1	1	1	1	1	1	1	1	1	1	1	1	0	1	1	1	1	1	1	1	1	1	1	1	1	0	1	1	1	1	1	1	1	1	1	1	1	1	1	1
141	hsa:56945	MRPS22, C3orf5, COXPD5, GIBT, MRP-S22, RPMS22; mitochondrial ribosomal protein S22; K17401 small subunit ribosomal protein S22, mitochondrial	0	0	0	0	0	0	0	0	0	0	0	0	0	0	0	0	0	0	0	0	0	0	0	0	0	0	1	0	0	1	0	0	0	0	0	0	0	0	0	0	0	0	0	0	0	0	0
142	hsa:91137	SLC25A46; solute carrier family 25, member 46; K03454 solute carrier family 25, member 46	0	0	0	0	0	0	0	1	0	0	0	0	0	0	0	0	0	0	0	0	0	0	0	0	0	0	1	0	0	1	0	0	0	0	0	1	0	0	0	0	0	0	0	0	0	0	0
143	hsa:79922	MRM1; mitochondrial rRNA methyltransferase 1 homolog (S. cerevisiae); K15507 21S rRNA (GM2251-2'-O)-methyltransferase [EC:2.1.1.-]	1	1	1	1	1	1	1	1	1	1	1	1	1	1	1	1	1	1	1	0	1	1	1	1	1	1	1	1	1	1	1	1	1	1	1	1	1	1	1	1	1	1	1	0	1	1	1
144	hsa:8192	CLPP, PRLTS3; caseinolytic mitochondrial matrix peptidase proteolytic subunit (EC:3.4.21.92); K01358 ATP-dependent Clp protease, protease subunit [EC:3.4.21.92]	1	1	1	1	1	0	1	0	1	1	1	0	0	1	1	1	1	1	0	1	1	1	1	1	1	1	1	1	1	1	1	0	1	1	1	1	1	1	1	1	1	1	1	1	1	1	1
145	hsa:3032	HADHB, ECHB, MTPB, TP-BETA; hydroxyacyl-CoA dehydrogenase/3-ketoacyl-CoA thiolase/enoyl-CoA hydratase (trifunctional protein), beta subunit (EC:2.3.1.16); K07509 acetyl-CoA acyltransferase [EC:2.3.1.16]	1	1	1	1	0	1	0	1	1	1	0	0	0	1	0	1	0	1	1	1	0	1	0	1	1	1	1	1	0	1	1	1	0	0	1	1	1	1	0	1	1	1	1	0	1	1	1
146	hsa:55486	PARL, PSARL, PSARL1, PSENIP2, RHBDS1; presenilin associated, rhomboid-like (EC:3.4.21.105); K09650 rhomboid-like protein [EC:3.4.21.105]	0	0	0	0	0	0	0	1	0	1	0	0	0	0	0	0	0	0	0	0	0	0	1	0	0	0	1	0	0	0	0	0	0	0	1	0	0	0	0	0	0	0	0	0	0	0	0
147	hsa:7978	MTERF; mitochondrial transcription termination factor; K15031 transcription termination factor, mitochondrial	0	0	0	0	0	0	0	0	0	0	0	0	0	0	0	0	0	0	0	0	0	0	0	0	0	0	1	0	0	0	0	0	0	0	0	1	0	0	0	0	0	0	0	0	0	0	0
148	hsa:83884	SLC25A2, ORC2, ORNT2; solute carrier family 25 (mitochondrial carrier; ornithine transporter) member 2; K15101 solute carrier family 25 (mitochondrial ornithine transporter) member 2/15	0	0	0	0	0	0	0	1	0	0	0	0	0	0	0	0	0	0	0	0	0	0	0	0	0	0	1	0	0	1	0	0	0	0	0	1	0	0	0	0	0	0	0	0	0	0	0
149	hsa:10247	HRSP12, P14.5, PSP, UK114; heat-responsive protein 12	1	1	1	1	0	0	1	1	1	1	1	1	1	0	1	1	0	1	1	1	1	1	0	1	1	1	1	1	0	1	1	1	1	1	1	1	1	0	1	1	1	1	1	1	1	0	1
150	hsa:3396	ICT1, DS-1, DS1, MRP-L58; immature colon carcinoma transcript 1 (EC:3.1.1.29); K15033 peptidyl-tRNA hydrolase ICT1 [EC:3.1.1.29]	0	0	1	1	0	0	0	0	1	1	0	1	0	0	1	1	1	1	0	0	0	1	1	0	0	1	1	1	0	1	1	0	0	1	1	1	1	0	0	0	1	1	1	0	0	0	1
151	hsa:54998	AURKAIP1, AIP, AKIP, MRP-S38; aurora kinase A interacting protein 1; K16830 aurora kinase A-interacting protein	0	0	0	0	0	0	0	1	0	0	0	0	0	0	0	0	0	0	0	0	0	0	0	0	0	0	0	0	0	0	0	0	0	0	0	0	0	0	0	0	0	0	0	0	0	0	0
152	hsa:90480	GADD45GIP1, CKBBP2, CRIF1, MRP-L59, PLINP, PLINP-1, PRG6, Plinp1; growth arrest and DNA-damage-inducible, gamma interacting protein 1	0	0	0	0	0	0	0	0	0	0	0	0	0	0	0	0	0	0	0	0	0	0	0	0	0	0	1	0	0	0	0	0	0	0	0	0	0	0	0	0	0	0	0	0	0	0	0
153	hsa:79783	C7orf10, DERP13, ORF19, SUGCT; chromosome 7 open reading frame 10 (EC:2.8.3.13)	1	0	0	1	0	0	0	1	0	0	1	0	1	1	0	1	1	1	0	0	0	1	0	1	1	1	1	1	0	1	1	1	1	0	0	0	0	1	0	0	1	1	1	0	0	1	1
154	hsa:55037	PTCD3, MRP-S39; pentatricopeptide repeat domain 3; K17659 pentatricopeptide repeat domain-containing protein 3	0	0	0	0	0	0	0	1	0	0	0	0	0	0	0	0	0	0	0	0	0	0	0	0	0	0	1	0	0	1	0	0	0	0	0	1	0	0	0	0	0	0	0	0	0	0	0
155	hsa:8659	ALDH4A1, ALDH4, P5CD, P5CDh; aldehyde dehydrogenase 4 family, member A1 (EC:1.2.1.88); K00294 1-pyrroline-5-carboxylate dehydrogenase [EC:1.2.1.88]	1	1	0	1	1	0	1	1	1	1	1	1	1	1	1	1	1	1	1	1	0	1	1	1	1	1	1	1	0	1	1	1	0	1	1	1	1	1	1	1	1	1	1	0	1	0	1
156	hsa:3336	HSPE1, CPN10, EPF, GROES, HSP10; heat shock 10kDa protein 1; K04078 chaperonin GroES	1	0	1	1	1	0	1	0	1	1	1	1	1	1	1	1	1	1	0	1	1	1	1	1	1	1	1	1	1	1	1	0	0	0	1	1	1	1	1	1	1	1	1	1	1	1	1
157	hsa:118487	CHCHD1, C10orf34, C2360, MRP-S37; coiled-coil-helix-coiled-coil-helix domain containing 1	0	0	0	0	0	0	0	0	0	0	0	0	0	0	0	0	0	0	0	0	0	0	0	0	0	0	1	0	0	0	0	0	0	0	0	0	0	0	0	0	0	0	0	0	0	0	0
158	hsa:6647	SOD1, ALS, ALS1, IPOA, SOD, hSod1, homodimer; superoxide dismutase 1, soluble (EC:1.15.1.1); K04565 superoxide dismutase, Cu-Zn family [EC:1.15.1.1]	0	1	1	0	0	0	0	1	0	0	0	0	1	0	0	0	0	0	0	0	0	0	0	0	0	0	1	0	0	1	1	0	0	0	1	1	0	1	0	1	1	0	0	0	1	1	1
159	hsa:50	ACO2, ACONM, ICRD; aconitase 2, mitochondrial (EC:4.2.1.3); K01681 aconitate hydratase [EC:4.2.1.3]	1	0	1	1	0	1	1	1	1	1	1	0	1	1	1	1	1	1	1	1	1	1	1	1	0	1	1	1	1	1	1	1	1	1	1	1	1	0	1	1	1	1	1	1	1	1	1
160	hsa:27044	SND1, TDRD11, p100; staphylococcal nuclease and tudor domain containing 1; K15979 staphylococcal nuclease domain-containing protein 1	0	0	0	0	0	0	0	1	0	0	0	0	1	0	0	0	0	0	0	0	0	0	0	0	0	0	1	0	0	1	0	0	0	0	1	1	0	0	0	0	0	0	0	0	1	1	0
161	hsa:596	BCL2, Bcl-2, PPP1R50; B-cell CLL/lymphoma 2; K02161 apoptosis regulator BCL-2	0	0	0	0	0	0	0	0	0	0	0	0	0	0	0	0	0	0	0	0	0	0	0	0	0	0	0	0	0	1	0	0	0	0	0	0	0	0	0	0	0	0	0	0	0	0	0
162	hsa:56922	MCCC1, MCC-B, MCCA; methylcrotonoyl-CoA carboxylase 1 (alpha) (EC:6.4.1.4); K01968 3-methylcrotonyl-CoA carboxylase alpha subunit [EC:6.4.1.4]	1	1	1	1	1	1	1	1	1	1	1	0	1	1	1	1	1	1	0	0	1	1	0	1	1	1	1	1	0	1	1	0	0	1	1	1	1	1	1	1	1	1	1	1	1	1	1
163	hsa:3418	IDH2, D2HGA2, ICD-M, IDH, IDHM, IDP, IDPM, mNADP-IDH; isocitrate dehydrogenase 2 (NADP+), mitochondrial (EC:1.1.1.42); K00031 isocitrate dehydrogenase [EC:1.1.1.42]	1	0	1	0	0	1	0	1	1	0	1	1	1	1	1	1	0	1	0	0	1	1	0	1	0	1	1	0	0	1	1	0	0	1	0	1	0	0	0	1	0	0	1	1	1	0	0
164	hsa:22921	MSRB2, CBS-1, CBS1, MSRB, PILB; methionine sulfoxide reductase B2; K07305 peptide-methionine (R)-S-oxide reductase [EC:1.8.4.12]	1	1	1	1	1	0	1	1	1	1	0	0	0	0	1	1	1	0	1	1	0	1	0	0	1	1	1	1	1	1	1	0	0	1	1	1	0	1	1	1	1	1	1	0	1	1	1
165	hsa:4830	NME1, AWD, GAAD, NB, NBS, NDKA, NDPK-A, NDPKA, NM23, NM23-H1; NME/NM23 nucleoside diphosphate kinase 1 (EC:2.7.4.6); K00940 nucleoside-diphosphate kinase [EC:2.7.4.6]	1	1	1	1	1	1	1	1	1	1	1	1	0	1	1	1	1	0	1	1	0	1	1	1	0	1	1	1	0	1	1	1	1	0	1	1	1	0	1	0	1	1	1	0	1	1	1
166	hsa:84105	PCBD2, DCOH2, DCOHM, PHS2; pterin-4 alpha-carbinolamine dehydratase/dimerization cofactor of hepatocyte nuclear factor 1 alpha (TCF1) 2 (EC:4.2.1.96); K01724 4a-hydroxytetrahydrobiopterin dehydratase [EC:4.2.1.96]	1	0	0	0	1	0	0	1	1	1	0	0	0	1	1	1	0	0	1	1	0	1	0	1	0	1	1	1	0	1	1	0	0	0	1	1	0	0	0	0	1	1	0	0	0	1	1
167	hsa:1585	CYP11B2, ALDOS, CPN2, CYP11B, CYP11BL, CYPXIB2, P-450C18, P450C18, P450aldo; cytochrome P450, family 11, subfamily B, polypeptide 2 (EC:1.14.15.4 1.14.15.5); K07433 steroid 11beta-monooxygenase / corticosterone 18-monooxygenase [EC:1.14.15.4 1.14.15.5]	1	0	0	1	1	0	0	1	1	0	0	0	0	0	0	0	0	0	0	1	0	1	0	0	0	1	1	0	0	1	1	0	1	0	1	1	1	0	0	0	0	1	1	0	1	1	0
168	hsa:64951	MRPS24, MRP-S24, S24mt, bMRP-47, bMRP47; mitochondrial ribosomal protein S24; K17403 small subunit ribosomal protein S24, mitochondrial	0	0	0	0	0	0	0	0	0	0	0	0	0	0	0	0	0	0	0	0	0	0	0	0	0	0	1	0	0	0	0	0	0	0	0	0	0	0	0	0	0	0	0	0	0	0	0
169	hsa:5019	OXCT1, OXCT, SCOT; 3-oxoacid CoA transferase 1 (EC:2.8.3.5); K01027 3-oxoacid CoA-transferase [EC:2.8.3.5]	1	1	1	1	1	0	0	1	1	0	0	0	0	0	0	0	0	0	1	0	0	1	0	1	1	1	1	1	0	0	1	1	0	0	1	0	1	1	1	0	1	0	1	0	1	1	1
170	hsa:23095	KIF1B, CMT2, CMT2A, CMT2A1, HMSNII, KLP, NBLST1; kinesin family member 1B; K10392 kinesin family member 1	0	0	0	0	0	0	0	1	0	0	0	0	0	0	0	0	0	0	0	0	0	0	0	0	0	0	1	0	0	1	0	0	0	0	0	1	0	0	0	0	0	0	0	0	0	0	0
171	hsa:8803	SUCLA2, A-BETA, MTDPS5, SCS-betaA; succinate-CoA ligase, ADP-forming, beta subunit (EC:6.2.1.5); K01900 succinyl-CoA synthetase beta subunit [EC:6.2.1.4 6.2.1.5]	1	1	0	1	0	1	0	1	1	1	0	0	0	1	1	1	1	0	0	0	0	1	0	1	1	1	1	1	0	1	1	1	1	0	1	1	1	0	0	0	1	1	1	0	1	0	1
172	hsa:189	AGXT, AGT, AGT1, AGXT1, PH1, SPAT, SPT, TLH6; alanine-glyoxylate aminotransferase (EC:2.6.1.44 2.6.1.51); K00830 alanine-glyoxylate transaminase / serine-glyoxylate transaminase / serine-pyruvate transaminase [EC:2.6.1.44 2.6.1.45 2.6.1.51]	1	1	1	1	1	1	1	1	1	0	1	1	1	1	1	1	0	0	0	0	1	1	1	1	1	1	0	1	0	1	1	1	0	0	1	1	0	1	1	1	1	1	1	1	1	0	1
173	hsa:10128	LRPPRC, CLONE-23970, GP130, LRP130, LSFC; leucine-rich pentatricopeptide repeat containing; K17964 leucine-rich PPR motif-containing protein, mitochondrial	0	0	0	0	0	0	0	1	0	0	0	0	0	0	0	0	0	0	0	0	0	0	0	0	0	0	1	0	0	0	0	0	0	0	0	1	0	0	0	0	0	0	0	0	0	0	0
174	hsa:57144	PAK7, PAK5; p21 protein (Cdc42/Rac)-activated kinase 7 (EC:2.7.11.1); K05736 p21-activated kinase 7 [EC:2.7.11.1]	1	0	1	1	0	0	0	1	1	1	1	1	0	1	0	0	1	1	0	0	0	1	1	1	1	1	1	1	1	1	0	0	0	0	1	1	1	1	1	1	0	1	1	0	1	1	1
175	hsa:25994	HIGD1A, HIG1, RCF1a; HIG1 hypoxia inducible domain family, member 1A	0	0	0	0	0	0	0	0	0	0	0	0	0	0	1	0	0	0	0	0	0	0	0	0	0	0	1	0	0	1	0	0	0	0	0	1	0	0	0	0	0	0	0	0	0	0	0
176	hsa:285343	TCAIM, C3orf23, TOAG-1, TOAG1; T cell activation inhibitor, mitochondrial	0	0	0	0	0	0	0	0	0	0	0	0	0	0	0	0	0	0	0	0	0	0	0	0	0	0	0	0	0	0	0	0	0	0	0	0	0	0	0	0	0	0	0	0	0	0	0
177	hsa:83447	SLC25A31, AAC4, ANT4, SFEC35kDa; solute carrier family 25 (mitochondrial carrier; adenine nucleotide translocator), member 31; K05863 solute carrier family 25 (mitochondrial adenine nucleotide translocator), member 4/5/6/31	0	0	0	0	0	0	0	1	0	0	0	0	0	0	0	0	0	0	0	0	0	0	0	0	0	0	1	0	0	1	0	0	0	0	0	1	0	0	0	0	0	0	0	0	0	0	0
178	hsa:9927	MFN2, CMT2A, CMT2A2, CPRP1, HSG, MARF; mitofusin 2; K06030 mitofusin [EC:3.6.5.-]	0	0	0	0	0	0	1	0	0	0	0	0	1	0	1	0	0	0	0	1	0	0	0	0	0	0	1	1	0	1	0	0	0	0	0	1	0	0	1	0	0	0	0	0	1	0	0
179	hsa:51642	MRPL48, HSPC290, L48MT, MRP-L48; mitochondrial ribosomal protein L48; K17429 large subunit ribosomal protein L48, mitochondrial	0	0	0	0	0	0	0	0	0	0	0	0	0	0	0	0	0	0	0	0	0	0	0	0	0	0	1	0	0	1	0	0	0	0	0	0	0	0	0	0	0	0	0	0	0	0	0
180	hsa:11315	PARK7, DJ-1, DJ1; parkinson protein 7; K05687 protein DJ-1	1	0	0	1	1	1	1	1	0	1	1	0	0	1	1	1	0	1	1	1	1	1	1	1	0	1	1	1	0	1	1	0	0	1	1	1	0	1	1	0	1	1	1	0	1	0	1
181	hsa:51024	FIS1, TTC11; fission 1 (mitochondrial outer membrane) homolog (S. cerevisiae); K17969 mitochondrial fission 1 protein	0	0	0	0	0	0	0	1	0	0	0	0	0	0	0	0	0	0	0	0	0	0	1	0	0	0	1	0	0	0	0	0	0	0	0	1	0	0	0	0	0	0	0	0	0	0	0
182	hsa:60492	CCDC90B, MDS011, MDS025; coiled-coil domain containing 90B	0	0	0	0	0	0	0	0	0	0	0	0	0	0	0	0	0	0	0	0	0	0	0	0	0	0	0	0	0	0	0	0	0	0	0	1	0	0	0	0	0	0	0	0	0	0	0
183	hsa:9673	SLC25A44, RP11-54H19.3; solute carrier family 25, member 44; K15121 solute carrier family 25, member 44	0	0	0	0	0	0	0	1	0	0	0	0	0	0	0	0	0	0	0	0	0	0	0	0	0	0	1	0	0	1	0	0	0	0	0	1	0	0	0	0	0	0	0	0	0	0	0
184	hsa:2806	GOT2, KAT4, KATIV, mitAAT; glutamic-oxaloacetic transaminase 2, mitochondrial (EC:2.6.1.1 2.6.1.7); K14455 aspartate aminotransferase, mitochondrial [EC:2.6.1.1]	1	1	1	0	1	0	0	1	0	0	0	1	0	1	0	1	0	1	0	0	1	1	0	0	0	1	1	1	1	1	0	0	0	1	1	1	0	0	1	0	1	0	0	0	1	0	1
185	hsa:34	ACADM, ACAD1, MCAD, MCADH; acyl-CoA dehydrogenase, C-4 to C-12 straight chain (EC:1.3.8.7); K00249 acyl-CoA dehydrogenase [EC:1.3.8.7]	1	0	0	1	1	0	1	1	1	1	0	1	1	1	0	1	1	1	1	1	0	1	0	1	1	1	1	1	1	1	1	1	0	1	1	1	0	1	1	1	1	1	1	0	1	1	1
186	hsa:3029	HAGH, GLO2, GLX2, GLXII, HAGH1; hydroxyacylglutathione hydrolase (EC:3.1.2.6); K01069 hydroxyacylglutathione hydrolase [EC:3.1.2.6]	1	1	1	1	0	0	0	1	1	1	0	1	0	1	1	1	1	1	1	1	1	1	0	1	1	1	1	1	1	1	1	1	1	1	1	1	1	1	1	1	1	1	1	1	1	1	1
187	hsa:57128	LYRM4, C6orf149, CGI-203, ISD11; LYR motif containing 4	0	0	0	0	0	0	0	0	0	0	0	0	0	0	0	0	0	0	0	0	0	0	0	0	0	0	1	0	0	1	0	0	0	0	0	1	0	0	0	0	0	0	0	0	0	0	0
188	hsa:168002	DACT2, C6orf116, DAPPER2, DPR2, RP11-503C24.7, bA503C24.7; dishevelled-binding antagonist of beta-catenin 2	0	0	0	0	0	0	0	0	0	0	0	0	0	0	0	0	0	0	0	0	0	0	0	0	0	0	0	0	0	0	0	0	0	0	0	0	0	0	0	0	0	0	0	0	0	0	0
189	hsa:84134	TOMM40L, RP11-297K8.10, TOMM40B; translocase of outer mitochondrial membrane 40 homolog (yeast)-like; K11518 mitochondrial import receptor subunit TOM40	0	0	0	0	0	0	0	1	0	0	0	0	0	0	0	0	0	0	0	0	0	0	0	0	0	0	1	0	0	1	0	0	0	0	0	1	0	0	0	0	0	0	0	0	0	0	0
190	hsa:51629	SLC25A39, CGI69; solute carrier family 25, member 39; K15119 solute carrier family 25, member 39/40	0	0	0	0	0	0	0	1	0	0	0	0	0	0	0	0	0	0	0	0	0	0	0	0	0	0	1	0	0	1	0	0	0	0	0	1	0	0	0	0	0	0	0	0	0	0	0
191	hsa:292	SLC25A5, 2F1, AAC2, ANT2, T2, T3; solute carrier family 25 (mitochondrial carrier; adenine nucleotide translocator), member 5; K05863 solute carrier family 25 (mitochondrial adenine nucleotide translocator), member 4/5/6/31	0	0	0	0	0	0	0	1	0	0	0	0	0	0	0	0	0	0	0	0	0	0	0	0	0	0	1	0	0	1	0	0	0	0	0	1	0	0	0	0	0	0	0	0	0	0	0
192	hsa:293	SLC25A6, 2, 3, AAC3, ANT, ANT_2, ANT_3, ANT3, ANT3Y; solute carrier family 25 (mitochondrial carrier; adenine nucleotide translocator), member 6; K05863 solute carrier family 25 (mitochondrial adenine nucleotide translocator), member 4/5/6/31	0	0	0	0	0	0	0	1	0	0	0	0	0	0	0	0	0	0	0	0	0	0	0	0	0	0	1	0	0	1	0	0	0	0	0	1	0	0	0	0	0	0	0	0	0	0	0
193	hsa:1312	COMT; catechol-O-methyltransferase (EC:2.1.1.6); K00545 catechol O-methyltransferase [EC:2.1.1.6]	1	1	1	1	0	0	0	1	0	1	0	0	1	1	0	1	0	0	1	1	0	1	0	0	1	1	0	0	1	1	1	0	0	1	1	1	0	0	1	1	1	1	0	0	1	1	1
194	hsa:22868	FASTKD2, KIAA0971; FAST kinase domains 2	0	0	0	0	0	0	0	0	0	0	0	0	0	0	0	0	0	0	0	0	0	0	0	0	0	0	1	0	0	0	0	0	0	0	0	0	0	0	0	0	0	0	0	0	0	0	0
195	hsa:64781	CERK, LK4, dA59H18.2, dA59H18.3, hCERK; ceramide kinase (EC:2.7.1.138); K04715 ceramide kinase [EC:2.7.1.138]	0	0	0	0	0	0	0	1	1	0	0	0	1	0	0	0	0	0	0	0	0	0	0	0	1	0	1	0	0	1	0	0	0	0	1	1	1	1	0	1	0	1	0	0	1	1	0
196	hsa:58486	ZBED5, Buster1; zinc finger, BED-type containing 5	0	0	0	0	0	0	0	0	0	0	0	0	0	0	0	0	0	0	0	0	0	0	0	0	0	0	1	0	0	1	0	0	0	0	0	0	0	0	0	0	0	0	0	0	0	0	0
197	hsa:4976	OPA1, MGM1, NPG, NTG, largeG; optic atrophy 1 (autosomal dominant) (EC:3.6.5.5); K17079 optic atrophy protein 1 [EC:3.6.5.5]	0	0	0	0	0	0	0	1	0	0	0	0	0	0	0	0	0	0	0	0	0	0	0	0	0	0	1	0	0	1	0	0	0	0	0	1	0	0	0	0	0	0	0	0	0	0	0
198	hsa:2224	FDPS, FPPS, FPS; farnesyl diphosphate synthase (EC:2.5.1.1 2.5.1.10); K00787 farnesyl diphosphate synthase [EC:2.5.1.1 2.5.1.10]	1	1	1	1	0	1	1	1	1	1	1	1	0	1	1	1	1	1	0	1	1	1	0	1	1	1	1	1	0	1	1	1	1	1	1	1	1	0	0	1	1	1	1	0	0	0	1
199	hsa:253512	SLC25A30, KMCP1; solute carrier family 25, member 30; K15106 solute carrier family 25 (mitochondrial carrier), member 14/30	0	0	0	0	0	0	0	1	0	0	0	0	0	0	0	0	0	0	0	0	0	0	0	0	0	0	1	0	0	1	0	0	0	0	0	1	0	0	0	0	0	0	0	0	0	0	0
200	hsa:171425	CLYBL, CLB; citrate lyase beta like; K11390 citrate lyase subunit beta-like protein [EC:4.1.-.-]	0	1	0	1	0	1	1	1	0	0	0	1	0	1	0	0	0	1	0	1	0	1	0	1	0	1	0	1	0	1	1	1	1	0	0	0	0	0	0	0	1	1	1	0	0	0	1
201	hsa:5250	SLC25A3, PHC, PTP; solute carrier family 25 (mitochondrial carrier; phosphate carrier), member 3; K15102 solute carrier family 25 (mitochondrial phosphate transporter), member 3	0	0	0	0	0	0	0	1	0	0	0	0	0	0	0	0	0	0	0	0	0	0	0	0	0	0	1	0	0	1	0	0	0	0	0	1	0	0	0	0	0	0	0	0	0	0	0
202	hsa:23788	MTCH2, MIMP, SLC25A50; mitochondrial carrier 2; K17885 mitochondrial carrier	0	0	0	0	0	0	0	1	0	0	0	0	0	0	0	0	0	0	0	0	0	0	0	0	0	0	1	0	0	1	0	0	0	0	0	1	0	0	0	0	0	0	0	0	0	0	0
203	hsa:56624	ASAH2, BCDase, HNAC1, LCDase, N-CDase, NCDase; N-acylsphingosine amidohydrolase (non-lysosomal ceramidase) 2 (EC:3.5.1.23); K12349 neutral ceramidase [EC:3.5.1.23]	0	0	0	0	0	0	0	1	0	0	0	0	0	0	0	0	0	0	0	0	0	0	0	0	0	0	1	0	0	1	0	0	0	0	0	1	0	0	0	0	0	0	0	0	0	0	0
204	hsa:9804	TOMM20, MAS20, MOM19, TOM20; translocase of outer mitochondrial membrane 20 homolog (yeast); K17770 mitochondrial import receptor subunit TOM20	0	0	0	0	0	0	0	0	0	0	0	0	0	0	0	0	0	0	0	0	0	0	0	0	0	0	1	0	0	0	0	0	0	0	0	0	0	0	0	0	0	0	0	0	0	0	0
205	hsa:54704	PDP1, PDH, PDP, PDPC, PPM2C; pyruvate dehyrogenase phosphatase catalytic subunit 1 (EC:3.1.3.43); K01102 pyruvate dehydrogenase phosphatase [EC:3.1.3.43]	0	0	0	0	0	0	0	1	0	0	0	0	0	0	0	0	0	0	0	0	0	0	0	0	0	0	1	0	0	1	0	0	0	0	0	1	0	0	0	0	0	0	0	0	0	0	0
206	hsa:4482	MSRA, PMSR; methionine sulfoxide reductase A (EC:1.8.4.11); K07304 peptide-methionine (S)-S-oxide reductase [EC:1.8.4.11]	1	1	0	1	0	0	1	1	1	1	1	1	1	0	1	1	1	0	1	0	0	1	0	1	1	1	1	1	1	0	1	0	1	1	1	1	0	1	1	1	1	1	1	0	1	1	1
207	hsa:10551	AGR2, AG2, GOB-4, HAG-2, PDIA17, XAG-2; anterior gradient 2	0	0	0	0	0	0	0	1	0	0	0	0	0	0	0	0	0	0	0	0	0	0	1	0	0	0	0	0	0	0	0	0	0	0	0	0	0	0	0	0	0	0	0	0	0	0	0
208	hsa:7417	VDAC2, POR; voltage-dependent anion channel 2; K15040 voltage-dependent anion channel protein 2	0	0	0	0	0	0	0	1	0	0	0	0	0	0	0	0	0	0	0	0	0	0	0	0	0	0	1	0	0	1	0	0	0	0	0	1	0	0	0	0	0	0	0	0	0	0	0
209	hsa:54205	CYCS, CYC, HCS, THC4; cytochrome c, somatic; K08738 cytochrome c	0	0	0	0	1	0	1	1	0	0	0	1	0	0	0	0	0	0	0	0	0	0	0	1	0	1	1	1	0	1	1	0	0	0	0	1	0	0	0	0	0	0	1	0	0	0	1
210	hsa:5164	PDK2, PDHK2, PDKII; pyruvate dehydrogenase kinase, isozyme 2 (EC:2.7.11.2); K00898 pyruvate dehydrogenase kinase 2/3/4 [EC:2.7.11.2]	1	1	1	1	0	0	1	1	1	1	1	0	1	1	0	1	0	1	0	1	0	1	0	0	1	1	1	1	0	0	1	0	0	1	1	1	1	1	1	0	1	1	1	0	1	1	1
211	hsa:115286	SLC25A26, SAMC; solute carrier family 25 (S-adenosylmethionine carrier), member 26; K15111 solute carrier family 25 (mitochondrial S-adenosylmethionine transporter), member 26	0	0	0	0	0	0	0	1	0	0	0	0	0	0	0	0	0	0	0	0	0	0	0	0	0	0	1	0	0	1	0	0	0	0	0	1	0	0	0	0	0	0	0	0	0	0	0
212	hsa:586	BCAT1, BCATC, BCT1, ECA39, MECA39, PNAS121, PP18; branched chain amino-acid transaminase 1, cytosolic (EC:2.6.1.42); K00826 branched-chain amino acid aminotransferase [EC:2.6.1.42]	1	1	1	1	1	0	1	1	1	0	1	0	0	1	0	1	0	1	0	1	0	1	1	1	1	1	1	0	0	1	1	0	0	0	1	1	1	1	1	1	1	1	1	0	1	1	1
213	hsa:10367	MICU1, CALC, CBARA1, EFHA3; mitochondrial calcium uptake 1	0	0	0	0	0	0	0	1	0	0	0	0	0	0	0	0	0	0	0	0	0	0	0	0	0	0	1	0	0	1	0	0	0	0	0	1	0	0	0	0	0	0	0	0	0	0	0
214	hsa:3945	LDHB, LDH-B, LDH-H, LDHBD, TRG-5; lactate dehydrogenase B (EC:1.1.1.27); K00016 L-lactate dehydrogenase [EC:1.1.1.27]	1	0	1	0	1	0	1	0	1	1	0	1	1	0	1	1	1	1	1	0	0	0	1	0	0	1	1	1	1	1	1	1	0	1	1	1	1	1	0	0	0	0	1	0	1	1	0
215	hsa:8766	RAB11A, YL8; RAB11A, member RAS oncogene family; K07904 Ras-related protein Rab-11A	0	0	0	0	0	1	0	1	0	0	0	0	0	0	0	0	0	1	0	0	0	1	0	0	0	0	1	0	0	1	0	0	0	0	0	1	0	0	0	0	0	0	0	0	0	0	0
216	hsa:29103	DNAJC15, DNAJD1, HSD18, MCJ; DnaJ (Hsp40) homolog, subfamily C, member 15; K09535 DnaJ homolog subfamily C member 15	0	0	1	0	0	0	0	1	0	0	0	1	1	0	0	1	0	0	0	0	0	0	0	0	0	1	1	0	0	1	0	0	0	0	0	1	0	0	0	0	0	0	1	0	0	0	0
217	hsa:54802	TRIT1, IPT, MOD5; tRNA isopentenyltransferase 1 (EC:2.5.1.75); K00791 tRNA dimethylallyltransferase [EC:2.5.1.75]	1	1	1	1	1	0	1	1	1	1	0	0	1	1	1	1	1	1	1	1	1	1	1	1	1	1	1	1	1	0	1	0	1	1	1	1	1	1	0	1	1	1	1	1	1	1	1
218	hsa:55156	ARMC1, Arcp; armadillo repeat containing 1; K17306 armadillo repeat-containing protein 1	0	0	0	0	0	0	0	0	0	0	0	0	0	0	0	0	0	0	0	0	0	0	0	0	0	0	0	0	0	1	0	0	0	0	0	0	0	0	0	0	0	0	0	0	0	0	0
219	hsa:3155	HMGCL, HL; 3-hydroxymethyl-3-methylglutaryl-CoA lyase (EC:4.1.3.4); K01640 hydroxymethylglutaryl-CoA lyase [EC:4.1.3.4]	1	1	1	1	0	1	1	1	1	1	0	1	1	1	1	1	0	1	1	0	1	1	1	1	1	1	1	1	0	1	1	0	0	1	1	1	1	0	1	1	1	1	1	1	1	1	1
220	hsa:11021	RAB35, H-ray, RAB1C, RAY; RAB35, member RAS oncogene family; K07876 Ras-related protein Rab-35	0	0	0	0	0	1	0	1	0	0	0	0	0	0	1	0	0	0	0	0	0	1	0	0	0	0	1	0	0	1	0	0	0	0	0	1	0	0	0	0	0	1	0	0	0	0	0
221	hsa:124995	MRPL10, L10MT, MRP-L10, MRP-L8, MRPL8, RPML8; mitochondrial ribosomal protein L10; K02864 large subunit ribosomal protein L10	0	0	0	0	0	0	0	0	0	0	0	0	0	0	0	0	0	0	1	0	0	0	0	1	0	1	1	0	0	0	1	0	0	0	0	0	0	1	0	0	0	1	1	0	0	0	0
222	hsa:123096	SLC25A29, C14orf69, CACL, ORNT3; solute carrier family 25 (mitochondrial carnitine/acylcarnitine carrier), member 29; K15109 solute carrier family 25 (mitochondrial carnitine/acylcarnitine transporter), member 20/29	0	0	0	0	0	0	0	1	0	0	0	0	0	0	0	0	0	0	0	0	0	0	0	0	0	0	1	0	0	1	0	0	0	0	0	1	0	0	0	0	0	0	0	0	0	0	0
223	hsa:5625	PRODH, HSPOX2, PIG6, POX, PRODH1, PRODH2, TP53I6; proline dehydrogenase (oxidase) 1 (EC:1.5.99.8); K00318 proline dehydrogenase [EC:1.5.-.-]	1	0	0	0	0	0	0	1	0	1	0	0	0	1	0	1	0	0	1	0	0	1	1	0	0	1	1	0	0	1	0	0	0	0	1	1	1	0	0	0	1	0	0	0	1	0	0
224	hsa:1327	COX4I1, COX4, COX4-1, COXIV; cytochrome c oxidase subunit IV isoform 1 (EC:1.9.3.1); K02263 cytochrome c oxidase subunit 4	0	0	0	0	0	0	0	0	0	0	0	0	0	0	0	0	0	0	0	0	0	0	0	0	0	0	1	0	0	1	0	0	0	0	0	0	0	0	0	0	0	0	0	0	0	1	0
225	hsa:2631	GBAS, NIPSNAP2; glioblastoma amplified sequence	0	0	0	0	0	0	0	1	0	0	0	0	0	0	0	0	0	0	0	0	0	0	0	1	0	0	1	0	0	1	1	0	0	0	0	0	0	0	0	0	0	0	0	0	0	0	0
226	hsa:515	ATP5F1, PIG47; ATP synthase, H+ transporting, mitochondrial Fo complex, subunit B1; K02127 F-type H+-transporting ATPase subunit b [EC:3.6.3.14]	0	0	0	0	0	0	0	0	0	0	0	0	0	0	0	0	0	0	0	0	0	0	0	0	0	0	1	0	0	1	0	0	0	0	0	0	0	0	0	0	0	0	0	0	0	0	0
227	hsa:205	AK4, AK_4, AK3, AK3L1, AK3L2; adenylate kinase 4 (EC:2.7.4.10 2.7.4.6); K00939 adenylate kinase [EC:2.7.4.3]	1	1	1	1	0	1	1	1	1	1	1	0	0	1	1	1	1	1	1	1	1	1	1	1	1	1	1	1	0	1	1	1	1	1	1	1	1	1	1	1	1	1	1	1	1	0	1
228	hsa:516	ATP5G1, ATP5A, ATP5G; ATP synthase, H+ transporting, mitochondrial Fo complex, subunit C1 (subunit 9); K02128 F-type H+-transporting ATPase subunit c [EC:3.6.3.14]	1	0	0	0	0	0	0	0	0	0	0	1	0	0	0	0	0	0	0	0	0	1	0	1	1	1	1	0	0	0	1	0	1	0	0	1	1	0	0	0	0	0	1	0	0	0	1
229	hsa:517	ATP5G2, ATP5A; ATP synthase, H+ transporting, mitochondrial Fo complex, subunit C2 (subunit 9); K02128 F-type H+-transporting ATPase subunit c [EC:3.6.3.14]	1	0	0	0	0	0	0	0	0	0	0	1	0	0	0	0	0	0	0	1	0	0	0	1	1	1	1	0	0	0	1	0	1	0	0	1	1	0	1	0	0	0	1	0	0	0	1
230	hsa:518	ATP5G3, P3; ATP synthase, H+ transporting, mitochondrial Fo complex, subunit C3 (subunit 9); K02128 F-type H+-transporting ATPase subunit c [EC:3.6.3.14]	1	0	0	0	0	0	0	0	0	0	0	1	0	0	0	0	0	0	0	0	0	1	0	1	1	1	1	0	0	0	1	0	1	0	0	1	1	0	1	0	0	0	1	0	0	0	1
231	hsa:8508	NIPSNAP1; nipsnap homolog 1 (C. elegans)	0	0	0	0	0	0	0	1	0	0	0	0	0	0	0	0	0	0	0	0	0	0	0	1	0	0	1	0	0	1	1	0	0	0	0	0	0	0	0	0	0	0	0	0	0	0	1
232	hsa:9545	RAB3D, D2-2, GOV, RAB16, RAD3D; RAB3D, member RAS oncogene family; K07884 Ras-related protein Rab-3D	0	0	0	0	0	1	0	1	0	0	0	0	0	0	0	0	0	0	0	0	0	1	0	0	0	0	1	0	0	1	0	0	0	0	0	1	1	0	0	0	0	0	0	0	0	0	0
233	hsa:3313	HSPA9, CSA, GRP-75, GRP75, HSPA9B, MOT, MOT2, MTHSP75, PBP74; heat shock 70kDa protein 9 (mortalin); K04043 molecular chaperone DnaK	1	1	1	1	0	0	1	1	1	1	1	0	1	1	1	1	1	1	0	1	1	1	1	1	1	1	1	1	0	1	1	0	1	0	1	1	1	1	1	1	1	1	1	1	1	1	1
234	hsa:6576	SLC25A1, CTP, D2L2AD, SEA, SLC20A3; solute carrier family 25 (mitochondrial carrier; citrate transporter), member 1; K15100 solute carrier family 25 (mitochondrial citrate transporter), member 1	0	0	0	0	0	0	0	1	0	0	0	0	0	0	0	0	0	0	0	0	0	0	0	0	0	0	1	0	0	1	0	0	0	0	0	1	0	0	0	0	0	0	0	0	0	0	0
235	hsa:55972	SLC25A40, MCFP; solute carrier family 25, member 40; K15119 solute carrier family 25, member 39/40	0	0	0	0	0	0	0	1	0	0	0	0	0	0	0	0	0	0	0	0	0	0	0	0	0	0	1	0	0	1	0	0	0	0	0	1	0	0	0	0	0	0	0	0	0	0	0
236	hsa:1723	DHODH, DHOdehase, POADS, URA1; dihydroorotate dehydrogenase (quinone) (EC:1.3.5.2); K00254 dihydroorotate dehydrogenase [EC:1.3.5.2]	1	1	1	1	1	1	1	1	1	1	0	1	1	1	1	1	1	1	0	1	1	1	1	1	1	1	1	1	1	1	1	1	1	1	1	1	1	0	1	1	1	1	1	1	1	1	1
237	hsa:7295	TXN, TRDX, TRX, TRX1; thioredoxin; K03671 thioredoxin 1	1	0	1	1	1	0	1	1	1	1	1	0	0	1	1	1	1	1	0	0	0	1	1	1	1	1	1	1	1	1	1	1	1	1	1	1	1	1	1	1	1	1	1	1	1	1	1
238	hsa:10058	ABCB6, ABC, ABC14, DUH3, LAN, MCOPCB7, MTABC3, PRP, umat; ATP-binding cassette, sub-family B (MDR/TAP), member 6; K05661 ATP-binding cassette, subfamily B (MDR/TAP), member 6	1	1	1	1	1	1	1	1	1	1	1	0	1	1	1	1	1	1	0	1	1	1	1	1	1	1	1	1	1	1	1	1	0	1	1	1	1	1	1	1	1	1	1	1	1	1	1
239	hsa:7381	UQCRB, MC3DN3, QCR7, QP-C, QPC, UQBC, UQBP, UQCR6, UQPC; ubiquinol-cytochrome c reductase binding protein (EC:1.10.2.2); K00417 ubiquinol-cytochrome c reductase subunit 7	0	0	0	0	0	0	0	1	0	0	0	0	0	0	0	0	0	0	0	0	0	0	0	0	0	0	1	0	0	1	0	0	0	0	0	1	0	0	0	0	0	0	0	0	0	0	0
240	hsa:137682	NDUFAF6, C8orf38; NADH dehydrogenase (ubiquinone) complex I, assembly factor 6	1	0	0	0	1	0	0	1	0	1	0	0	0	1	0	0	0	0	1	0	0	1	0	1	0	1	1	1	0	1	1	0	1	0	0	1	1	0	0	0	1	0	1	0	0	0	1
241	hsa:581	BAX, BCL2L4; BCL2-associated X protein; K02159 apoptosis regulator BAX	0	0	0	0	0	0	0	0	0	0	0	0	0	0	0	0	0	0	0	0	0	0	0	0	0	0	0	0	0	1	0	0	0	0	0	0	0	0	0	0	0	0	0	0	0	0	0
242	hsa:55750	AGK, CATC5, CTRCT38, MTDPS10, MULK; acylglycerol kinase (EC:2.7.1.107 2.7.1.94); K09881 acylglycerol kinase [EC:2.7.1.94]	0	0	1	1	1	0	0	1	0	0	1	0	0	0	0	0	0	0	0	0	0	0	0	0	1	1	1	0	0	1	0	0	0	1	1	1	1	1	0	1	0	1	0	0	1	1	0
243	hsa:2936	GSR; glutathione reductase (EC:1.8.1.7); K00383 glutathione reductase (NADPH) [EC:1.8.1.7]	1	1	1	1	1	1	1	1	1	1	0	1	1	1	1	1	1	1	1	0	1	1	1	1	1	1	1	1	1	1	1	1	1	1	1	1	1	1	1	1	1	1	1	1	1	1	1
244	hsa:4968	OGG1, HMMH, HOGG1, MUTM, OGH1; 8-oxoguanine DNA glycosylase (EC:4.2.99.18); K03660 N-glycosylase/DNA lyase [EC:3.2.2.- 4.2.99.18]	0	0	0	0	0	0	0	1	0	1	1	0	0	0	1	0	0	1	0	0	1	0	0	0	1	0	1	0	1	1	0	0	0	1	1	1	1	1	0	0	0	0	1	0	1	1	0
245	hsa:1716	DGUOK, MTDPS3, dGK; deoxyguanosine kinase (EC:2.7.1.113); K00904 deoxyguanosine kinase [EC:2.7.1.113]	0	0	0	0	1	0	0	1	0	0	0	0	1	0	0	0	0	0	0	0	0	0	0	0	0	0	1	0	0	1	0	0	0	1	1	1	1	1	0	0	0	0	0	0	1	0	1
246	hsa:51079	NDUFA13, B16.6, CDA016, GRIM-19, GRIM19; NADH dehydrogenase (ubiquinone) 1 alpha subcomplex, 13; K11353 NADH dehydrogenase (ubiquinone) 1 alpha subcomplex subunit 13	0	0	0	0	0	0	0	1	0	0	0	0	0	0	0	0	0	0	0	0	0	0	0	0	0	0	1	0	0	1	0	0	0	0	0	1	0	0	0	0	0	0	0	0	0	0	0
247	hsa:3939	LDHA, GSD11, LDH1, LDHM; lactate dehydrogenase A (EC:1.1.1.27); K00016 L-lactate dehydrogenase [EC:1.1.1.27]	1	0	1	0	0	0	1	0	1	0	0	1	1	0	1	0	1	1	1	0	0	0	0	0	0	1	0	1	1	0	1	1	0	1	1	1	1	1	0	0	0	0	1	0	1	0	0
248	hsa:79751	SLC25A22, EIEE3, GC1, NET44; solute carrier family 25 (mitochondrial carrier: glutamate), member 22; K15107 solute carrier family 25 (mitochondrial glutamate transporter), member 18/22	0	0	0	0	0	0	0	1	0	0	0	0	0	0	0	0	0	0	0	0	0	0	0	0	0	0	1	0	0	1	0	0	0	0	0	1	0	0	0	0	0	0	0	0	0	0	0
249	hsa:1583	CYP11A1, CYP11A, CYPXIA1, P450SCC; cytochrome P450, family 11, subfamily A, polypeptide 1 (EC:1.14.15.6); K00498 cholesterol monooxygenase (side-chain-cleaving) [EC:1.14.15.6]	1	0	0	1	0	0	0	1	1	0	0	0	0	0	0	0	0	0	1	0	0	1	0	0	0	1	1	0	0	1	1	0	1	0	1	1	1	0	0	0	0	1	1	0	1	1	0
250	hsa:55669	MFN1, hfzo1, hfzo2; mitofusin 1; K06030 mitofusin [EC:3.6.5.-]	0	0	0	0	0	0	1	1	0	0	0	0	0	0	1	0	0	0	0	0	0	1	0	0	0	0	1	0	0	1	0	0	0	0	0	1	0	0	1	0	0	1	0	0	1	0	0
251	hsa:5106	PCK2, PEPCK, PEPCK-M, PEPCK2; phosphoenolpyruvate carboxykinase 2 (mitochondrial) (EC:4.1.1.32); K01596 phosphoenolpyruvate carboxykinase (GTP) [EC:4.1.1.32]	0	0	0	1	1	1	0	1	0	0	0	0	0	1	0	0	1	0	1	1	0	1	1	0	0	0	1	1	0	1	0	0	1	0	0	0	0	0	0	0	1	1	0	0	0	0	1
252	hsa:706	TSPO, BPBS, BZRP, DBI, IBP, MBR, PBR, PBS, PKBS, PTBR, mDRC, pk18; translocator protein (18kDa); K05770 benzodiazapine receptor	0	0	0	0	0	0	0	1	0	1	0	0	0	0	0	0	1	0	0	1	0	1	0	1	0	1	1	0	0	0	0	0	0	0	0	1	0	0	0	0	0	0	1	0	1	1	0
253	hsa:9054	NFS1, IscS, NIFS; NFS1 cysteine desulfurase (EC:2.8.1.7); K04487 cysteine desulfurase [EC:2.8.1.7]	1	1	1	1	1	0	1	1	1	1	1	0	0	1	1	1	1	1	1	1	1	1	1	1	1	1	1	1	1	1	1	0	0	1	1	1	1	1	1	1	1	1	1	1	1	0	1
254	hsa:55848	PLGRKT, C9orf46, MDS030, PLG-RKT, Plg-R(KT); plasminogen receptor, C-terminal lysine transmembrane protein	0	0	0	0	0	0	0	0	0	0	0	0	0	0	0	0	0	0	0	0	0	0	0	0	0	0	0	0	0	1	0	0	0	0	0	0	0	0	0	0	0	0	0	0	0	0	0
255	hsa:10452	TOMM40, C19orf1, D19S1177E, PER-EC1, PEREC1, TOM40; translocase of outer mitochondrial membrane 40 homolog (yeast); K11518 mitochondrial import receptor subunit TOM40	0	0	0	0	0	0	0	1	0	0	0	0	0	0	0	0	0	0	0	0	0	0	0	0	0	0	1	0	0	1	0	0	0	0	0	1	0	0	0	0	0	0	0	0	0	0	0
256	hsa:80025	PANK2, C20orf48, HARP, HSS, NBIA1, PKAN; pantothenate kinase 2 (EC:2.7.1.33); K09680 type II pantothenate kinase [EC:2.7.1.33]	0	0	0	0	0	0	0	0	0	0	0	0	0	0	0	0	0	0	0	0	0	0	0	0	0	0	1	0	0	1	0	0	0	0	0	1	0	0	0	0	0	0	0	0	0	0	0
257	hsa:501	ALDH7A1, ATQ1, EPD, PDE; aldehyde dehydrogenase 7 family, member A1 (EC:1.2.1.3 1.2.1.8 1.2.1.31); K14085 aldehyde dehydrogenase family 7 member A1 [EC:1.2.1.31 1.2.1.8 1.2.1.3]	1	1	0	1	0	0	1	1	1	1	1	1	1	1	1	1	1	1	1	0	0	1	1	1	1	1	1	1	1	1	1	1	1	1	1	1	1	1	1	1	1	1	1	0	1	1	1
258	hsa:2271	FH, HLRCC, LRCC, MCL, MCUL1; fumarate hydratase (EC:4.2.1.2); K01679 fumarate hydratase, class II [EC:4.2.1.2]	1	1	1	1	1	1	1	1	1	1	1	1	1	1	1	1	1	1	0	0	1	1	1	1	0	1	1	1	1	1	1	1	1	1	1	1	1	1	1	1	1	1	1	1	1	1	1
259	hsa:93974	ATPIF1, ATPI, ATPIP, IP; ATPase inhibitory factor 1	0	0	0	0	0	0	0	0	0	0	0	0	0	0	0	0	0	0	0	0	0	0	0	0	0	0	1	0	0	1	0	0	0	0	0	0	0	0	0	0	0	0	0	0	0	0	0
260	hsa:2647	BLOC1S1, BLOS1, GCN5L1, MICoA, RT14; biogenesis of lysosomal organelles complex-1, subunit 1	0	0	0	0	0	0	0	1	0	0	0	0	0	0	0	0	0	0	0	0	0	0	0	0	0	0	1	0	0	1	0	0	0	0	0	1	0	0	0	0	0	0	0	0	0	0	0
261	hsa:38	ACAT1, ACAT, MAT, T2, THIL; acetyl-CoA acetyltransferase 1 (EC:2.3.1.9); K00626 acetyl-CoA C-acetyltransferase [EC:2.3.1.9]	1	1	1	1	1	1	0	1	1	1	0	0	1	1	0	1	0	1	1	0	0	1	0	1	1	1	1	1	1	1	1	1	1	0	1	1	1	1	0	1	1	1	1	0	1	1	1
262	hsa:64745	METTL17, METT11D1; methyltransferase like 17	0	0	0	0	0	0	0	1	0	0	0	0	0	0	0	0	0	0	0	0	0	0	0	0	1	1	1	0	0	0	0	0	1	0	0	1	0	0	1	0	0	0	0	0	0	0	0
263	hsa:65018	PINK1, BRPK, PARK6; PTEN induced putative kinase 1 (EC:2.7.11.1); K05688 PTEN induced putative kinase 1 [EC:2.7.11.1]	0	0	0	1	1	0	0	1	1	0	1	0	1	1	0	0	1	0	0	0	0	1	1	1	1	0	1	1	1	1	0	0	1	0	1	1	1	1	1	1	0	1	0	0	1	1	0
264	hsa:23410	SIRT3, SIR2L3; sirtuin 3; K11413 NAD-dependent deacetylase sirtuin 3 [EC:3.5.1.-]	1	1	1	1	0	1	0	1	0	1	1	0	1	0	0	1	0	1	0	1	1	1	0	0	0	1	1	1	0	1	0	1	0	1	1	1	1	1	1	1	1	1	1	0	1	0	1
265	hsa:2744	GLS, AAD20, GAC, GAM, GLS1, KGA; glutaminase (EC:3.5.1.2); K01425 glutaminase [EC:3.5.1.2]	0	0	0	1	0	0	0	1	0	0	1	1	0	0	0	1	0	1	0	0	0	0	1	0	1	1	0	0	1	1	1	0	0	1	1	0	0	0	0	0	0	1	1	0	1	1	1
266	hsa:217	ALDH2, ALDH-E2, ALDHI, ALDM; aldehyde dehydrogenase 2 family (mitochondrial) (EC:1.2.1.3); K00128 aldehyde dehydrogenase (NAD+) [EC:1.2.1.3]	1	1	1	1	1	0	1	1	1	1	1	1	1	1	1	1	1	1	1	0	1	1	1	1	1	1	1	1	1	1	1	1	0	1	1	1	1	1	1	1	1	1	1	0	1	1	1
267	hsa:6182	MRPL12, 5c5-2, L12mt, MRP-L31/34, MRPL7, MRPL7/L12, RPML12; mitochondrial ribosomal protein L12; K02935 large subunit ribosomal protein L7/L12	1	1	0	1	1	0	1	1	0	1	1	1	0	1	1	1	0	1	0	0	1	0	0	1	1	1	1	1	0	1	1	0	1	1	1	1	1	1	1	1	0	0	1	1	1	0	0
268	hsa:7419	VDAC3, HD-VDAC3, VDAC-3; voltage-dependent anion channel 3; K15041 voltage-dependent anion channel protein 3	0	0	0	0	0	0	0	1	0	0	0	0	0	0	0	0	0	0	0	0	0	0	0	0	0	0	1	0	0	1	0	0	0	0	0	1	0	0	0	0	0	0	0	0	0	0	0
269	hsa:4702	NDUFA8, CI-19KD, CI-PGIV, PGIV; NADH dehydrogenase (ubiquinone) 1 alpha subcomplex, 8, 19kDa (EC:1.6.5.3 1.6.99.3); K03952 NADH dehydrogenase (ubiquinone) 1 alpha subcomplex subunit 8	0	0	0	0	0	0	0	1	0	0	0	0	0	0	0	0	0	0	0	0	0	0	0	0	0	0	1	0	0	1	0	0	0	0	0	1	0	0	0	0	0	0	0	0	0	0	0
270	hsa:27430	MAT2B, MAT-II, MATIIbeta, Nbla02999, SDR23E1, TGR; methionine adenosyltransferase II, beta (EC:2.5.1.6); K00789 S-adenosylmethionine synthetase [EC:2.5.1.6]	1	1	1	1	1	1	1	1	1	1	0	0	0	1	1	1	1	1	0	1	1	1	1	1	1	1	1	1	0	1	1	1	1	1	1	1	1	1	1	1	1	1	1	0	1	1	1
271	hsa:84992	PIGY, PIG-Y; phosphatidylinositol glycan anchor biosynthesis, class Y; K11001 phosphatidylinositol glycan anchor biosynthesis, class Y	0	0	0	0	0	0	0	0	0	0	0	0	0	0	0	0	0	0	0	0	0	0	0	0	0	0	0	0	0	0	0	0	0	0	0	0	0	0	0	0	0	0	0	0	0	0	0
272	hsa:7296	TXNRD1, GRIM-12, TR, TR1, TRXR1, TXNR; thioredoxin reductase 1 (EC:1.8.1.9); K00384 thioredoxin reductase (NADPH) [EC:1.8.1.9]	1	1	1	1	1	1	1	1	1	1	1	1	1	1	1	1	1	1	1	1	1	1	1	1	1	1	1	1	1	1	1	1	1	1	1	1	1	1	1	1	1	1	1	1	1	0	1
273	hsa:4128	MAOA, MAO-A; monoamine oxidase A (EC:1.4.3.4); K00274 monoamine oxidase [EC:1.4.3.4]	1	0	0	1	0	0	0	1	1	0	0	0	1	1	1	1	0	1	1	1	0	1	0	1	1	1	1	0	1	1	1	0	0	1	1	1	1	1	1	1	1	1	1	0	0	1	1
274	hsa:100287932	TIMM23, TIM23; translocase of inner mitochondrial membrane 23 homolog (yeast); K17794 mitochondrial import inner membrane translocase subunit TIM23	0	0	0	0	0	0	0	1	0	0	0	0	0	0	0	0	0	0	0	0	0	0	0	0	0	0	1	0	0	1	0	0	0	0	0	1	0	0	0	0	0	0	0	0	0	0	0
275	hsa:57380	MRS2, HPT, MRS2L; MRS2 magnesium transporter; K16075 magnesium transporter	0	0	0	0	0	0	0	1	0	0	0	0	0	0	0	0	0	0	0	0	0	0	0	0	0	0	0	0	0	0	0	0	0	0	0	1	0	0	0	0	0	0	0	0	0	0	0
276	hsa:85007	PHYKPL, AGXT2L2, PHLU; 5-phosphohydroxy-L-lysine phospho-lyase (EC:4.2.3.134); K14286 alanine-glyoxylate aminotransferase 2-like [EC:2.6.1.-]	1	1	1	1	1	0	1	1	1	1	1	1	1	1	1	1	1	1	0	1	1	1	0	1	1	1	1	1	0	1	1	1	0	1	1	1	1	0	1	1	1	1	1	1	1	1	1
277	hsa:9016	SLC25A14, BMCP1, UCP5; solute carrier family 25 (mitochondrial carrier, brain), member 14; K15106 solute carrier family 25 (mitochondrial carrier), member 14/30	0	0	0	0	0	0	0	1	0	0	0	0	0	0	0	0	0	0	0	0	0	0	0	0	0	0	1	0	0	1	0	0	0	0	0	1	0	0	0	0	0	0	0	0	0	0	0
278	hsa:84311	MRPL45, L45mt, MRP-L45; mitochondrial ribosomal protein L45; K17426 large subunit ribosomal protein L45, mitochondrial	0	0	0	0	0	0	0	0	0	0	0	0	0	0	0	0	0	0	0	0	0	0	0	0	0	0	1	0	0	0	0	0	0	0	0	0	0	0	0	0	0	0	0	0	0	0	0
279	hsa:132001	TAMM41, C3orf31, RAM41, TAM41; TAM41, mitochondrial translocator assembly and maintenance protein, homolog (S. cerevisiae); K17807 mitochondrial translocator assembly and maintenance protein 41	0	0	0	0	0	0	0	1	0	0	0	0	0	0	0	0	0	0	0	0	0	0	0	0	0	0	1	0	0	1	0	0	0	0	0	1	0	0	0	0	0	0	0	0	0	0	0
280	hsa:79048	SECISBP2, SBP2; SECIS binding protein 2	0	0	0	0	0	0	0	1	0	0	0	0	0	0	0	0	0	0	0	0	0	0	0	0	0	0	0	0	0	1	0	0	0	0	0	0	0	0	0	0	0	0	0	0	0	0	0
281	hsa:197322	ACSF3; acyl-CoA synthetase family member 3	1	1	1	1	0	0	1	1	1	1	1	1	1	1	1	1	1	1	1	0	1	1	1	1	0	1	1	1	0	1	1	1	0	1	1	1	1	0	0	0	1	1	1	0	1	0	1
282	hsa:203054	ADCK5; aarF domain containing kinase 5; K08869 aarF domain-containing kinase	1	0	1	1	0	0	1	1	1	1	1	1	0	1	1	1	0	0	1	0	1	1	0	1	0	1	1	1	1	1	1	0	0	0	1	1	1	0	1	0	1	1	1	0	0	0	1
283	hsa:4714	NDUFB8, ASHI, CI-ASHI; NADH dehydrogenase (ubiquinone) 1 beta subcomplex, 8, 19kDa; K03964 NADH dehydrogenase (ubiquinone) 1 beta subcomplex subunit 8	0	0	0	0	0	0	0	0	0	0	0	0	0	0	0	0	0	0	0	0	0	0	0	0	0	0	1	0	0	1	0	0	0	0	0	0	0	0	0	0	0	0	0	0	0	0	0
284	hsa:3417	IDH1, IDCD, IDH, IDP, IDPC, PICD; isocitrate dehydrogenase 1 (NADP+), soluble (EC:1.1.1.42); K00031 isocitrate dehydrogenase [EC:1.1.1.42]	1	0	0	0	1	1	1	1	1	1	1	0	1	1	1	1	0	1	0	1	0	1	0	1	0	1	1	0	0	1	1	0	0	1	0	1	0	0	0	1	0	0	1	1	1	0	1
285	hsa:2006	ELN, SVAS, WBS, WS; elastin; K14211 elastin	0	0	0	0	0	0	0	0	0	0	0	0	0	0	0	0	0	0	0	0	0	0	0	0	0	0	0	0	0	0	0	0	0	0	0	0	0	0	1	0	0	0	0	0	0	0	0
286	hsa:4698	NDUFA5, B13, CI-13KD-B, CI-13kB, NUFM, UQOR13; NADH dehydrogenase (ubiquinone) 1 alpha subcomplex, 5 (EC:1.6.5.3 1.6.99.3); K03949 NADH dehydrogenase (ubiquinone) 1 alpha subcomplex subunit 5	0	0	0	0	0	0	0	1	0	0	0	0	0	0	0	0	0	0	0	0	0	0	0	0	0	0	1	0	0	1	0	0	0	0	0	1	0	0	0	0	0	0	0	0	0	0	0
287	hsa:5163	PDK1; pyruvate dehydrogenase kinase, isozyme 1 (EC:2.7.11.2); K12077 pyruvate dehydrogenase kinase isoform 1 [EC:2.7.11.2]	1	1	1	1	0	0	1	1	1	1	1	1	1	1	1	1	0	1	0	1	1	1	1	1	1	1	1	1	1	0	1	0	1	1	0	1	1	1	1	1	1	1	1	0	1	1	1
288	hsa:7001	PRDX2, NKEF-B, NKEFB, PRP, PRX2, PRXII, PTX1, TDPX1, TPX1, TSA; peroxiredoxin 2 (EC:1.11.1.15); K03386 peroxiredoxin (alkyl hydroperoxide reductase subunit C) [EC:1.11.1.15]	1	1	1	1	1	1	1	1	1	1	0	1	0	1	1	1	1	1	1	0	1	1	0	1	1	1	1	1	1	1	1	1	0	1	1	1	1	0	1	1	1	1	1	1	1	1	1
289	hsa:80017	C14orf159; chromosome 14 open reading frame 159	0	0	1	0	0	0	0	1	0	0	0	0	0	0	0	0	0	1	0	0	1	0	0	0	0	1	1	0	0	1	1	0	0	0	0	0	0	0	0	0	1	0	1	0	1	0	0
290	hsa:5414	SEPT4, ARTS, BRADEION, CE5B3, H5, MART, PNUTL2, SEP4, hCDCREL-2; septin 4; K16943 septin 4	0	0	0	0	0	0	0	0	0	0	0	1	0	0	0	0	0	0	0	0	0	0	0	0	0	0	1	0	0	1	0	0	0	0	0	0	0	0	0	0	1	0	0	0	0	0	0
291	hsa:10667	FARS2, COXPD14, FARS1, HSPC320, PheRS, dJ520B18.2; phenylalanyl-tRNA synthetase 2, mitochondrial (EC:6.1.1.20); K01889 phenylalanyl-tRNA synthetase alpha chain [EC:6.1.1.20]	1	1	1	1	1	1	1	1	1	1	1	1	0	1	1	1	1	1	1	1	1	1	1	1	1	1	1	1	1	1	1	1	0	1	1	1	1	1	1	1	1	1	1	1	1	1	1
292	hsa:1373	CPS1, CPSASE1, PHN; carbamoyl-phosphate synthase 1, mitochondrial (EC:6.3.4.16); K01948 carbamoyl-phosphate synthase (ammonia) [EC:6.3.4.16]	1	0	1	1	0	0	1	1	1	1	1	1	0	1	1	1	1	1	1	0	1	1	1	1	1	1	1	1	0	1	1	0	1	1	1	1	1	1	0	1	1	1	1	1	1	1	1
293	hsa:578	BAK1, BAK, BAK-LIKE, BCL2L7, CDN1; BCL2-antagonist/killer 1; K14021 Bcl-2 homologous antagonist/killer	0	0	0	0	0	0	0	0	0	0	0	0	0	0	0	0	0	0	0	0	0	0	0	0	0	0	0	0	0	1	0	0	0	0	0	0	0	0	0	0	0	0	0	0	0	0	0
294	hsa:51300	TIMMDC1, C3orf1; translocase of inner mitochondrial membrane domain containing 1	0	0	0	0	0	0	0	0	0	0	0	0	0	0	0	0	0	0	0	0	0	0	0	0	0	0	1	0	0	0	0	0	0	0	0	0	0	0	0	0	0	0	0	0	0	0	0
295	hsa:4833	NME4, NDPK-D, NM23H4, nm23-H4; NME/NM23 nucleoside diphosphate kinase 4 (EC:2.7.4.6); K00940 nucleoside-diphosphate kinase [EC:2.7.4.6]	1	1	1	1	1	1	1	1	1	1	1	1	1	1	1	1	1	0	0	1	0	1	1	1	0	1	1	1	0	1	1	1	0	0	1	1	1	0	1	0	1	1	1	0	1	1	1
296	hsa:401024	FSIP2; fibrous sheath interacting protein 2	0	0	0	0	0	0	0	0	0	0	0	0	0	0	0	0	0	0	0	0	0	0	0	0	0	0	1	0	0	1	0	0	0	0	0	0	0	0	0	0	0	0	0	0	0	0	0
297	hsa:92483	LDHAL6B, LDH6B, LDHAL6, LDHL; lactate dehydrogenase A-like 6B (EC:1.1.1.27); K00016 L-lactate dehydrogenase [EC:1.1.1.27]	1	0	1	0	1	0	1	1	1	1	0	1	0	0	1	0	1	1	1	0	0	0	1	0	0	1	1	1	1	1	1	1	0	1	1	1	1	1	0	0	0	0	1	0	1	1	0
298	hsa:341392	ACSM4; acyl-CoA synthetase medium-chain family member 4 (EC:6.2.1.2); K01896 medium-chain acyl-CoA synthetase [EC:6.2.1.2]	1	1	1	1	1	0	1	1	1	1	1	0	1	1	1	1	1	1	0	1	1	1	0	1	0	1	1	1	1	1	1	1	1	1	1	1	1	0	1	0	1	1	1	0	1	1	1
299	hsa:441282	AKR1B15, AKR1B10L; aldo-keto reductase family 1, member B15	1	1	0	1	1	0	1	1	1	1	1	0	0	1	1	1	1	1	1	1	0	1	1	1	0	1	1	0	1	1	1	1	1	1	1	1	1	1	1	1	1	1	1	0	1	1	1
300	hsa:2712	GK2, GKP2, GKTA; glycerol kinase 2 (EC:2.7.1.30); K00864 glycerol kinase [EC:2.7.1.30]	1	1	0	1	1	1	0	1	1	1	1	0	1	1	0	1	1	0	1	1	1	1	1	1	1	1	1	1	1	1	1	0	0	0	0	1	1	1	0	1	1	1	1	0	1	1	1
301	hsa:5161	PDHA2, PDHAL; pyruvate dehydrogenase (lipoamide) alpha 2 (EC:1.2.4.1); K00161 pyruvate dehydrogenase E1 component subunit alpha [EC:1.2.4.1]	1	1	0	1	1	1	1	1	1	1	0	0	1	1	1	1	1	0	1	0	1	1	1	1	0	1	1	1	0	1	1	0	1	0	1	1	1	1	1	1	1	1	1	1	1	1	1
302	hsa:55312	RFK, RIFK; riboflavin kinase (EC:2.7.1.26); K00861 riboflavin kinase [EC:2.7.1.26]	1	1	1	1	0	0	0	0	1	1	1	0	1	1	1	0	1	1	0	1	1	1	1	1	1	1	1	1	1	1	1	0	0	1	1	1	1	1	1	1	0	1	1	0	1	1	1
303	hsa:92106	OXNAD1; oxidoreductase NAD-binding domain containing 1	0	1	1	1	1	1	0	1	1	1	1	0	0	1	1	1	0	1	0	1	0	1	0	1	0	1	1	1	0	1	1	0	0	0	1	1	0	0	0	0	1	0	1	0	1	1	1
304	hsa:84457	PHYHIPL; phytanoyl-CoA 2-hydroxylase interacting protein-like	0	0	0	0	0	0	0	0	0	0	0	0	0	0	0	0	0	0	0	0	0	0	0	0	0	0	0	0	0	0	0	0	0	0	0	0	0	0	0	0	0	0	0	0	0	0	0
305	hsa:26056	RAB11FIP5, GAF1, RIP11, pp75; RAB11 family interacting protein 5 (class I); K12484 Rab11 family-interacting protein 1/2/5	0	0	0	0	0	0	0	0	0	0	0	0	0	0	0	0	0	0	0	0	0	0	0	0	0	0	1	0	0	0	0	0	0	0	0	1	0	0	0	0	0	0	0	0	0	0	0
306	hsa:8310	ACOX3; acyl-CoA oxidase 3, pristanoyl (EC:1.3.3.6); K00232 acyl-CoA oxidase [EC:1.3.3.6]	1	0	0	1	0	0	0	1	1	0	1	1	1	1	0	1	0	1	1	1	0	1	0	1	1	1	1	1	0	1	1	1	0	0	1	1	0	0	0	0	1	1	1	0	1	1	1
307	hsa:58510	PRODH2, HSPOX1; proline dehydrogenase (oxidase) 2 (EC:1.5.99.8); K11394 hydroxyproline oxidase [EC:1.5.-.-]	1	0	0	1	0	0	0	1	0	1	0	1	0	1	0	1	0	0	1	0	0	1	1	0	0	0	1	1	0	1	0	0	0	0	1	1	0	0	0	0	0	0	0	0	1	0	0
308	hsa:126129	CPT1C, CATL1, CPT1-B, CPT1P, CPTI-B, CPTIC; carnitine palmitoyltransferase 1C (EC:2.3.1.21); K08765 carnitine O-palmitoyltransferase 1 [EC:2.3.1.21]	0	0	0	0	0	0	0	1	0	0	0	0	0	0	0	0	0	0	0	0	0	0	0	0	0	0	1	0	0	1	0	0	0	0	0	0	0	0	0	0	0	0	0	0	0	0	0
309	hsa:79877	DCAKD; dephospho-CoA kinase domain containing	1	1	1	1	1	0	1	1	1	1	1	1	1	1	1	1	1	1	1	1	1	1	1	1	1	1	1	1	1	1	1	0	0	1	1	1	1	1	1	1	1	1	1	1	1	0	1
310	hsa:84869	CBR4, SDR45C1; carbonyl reductase 4 (EC:1.1.1.-); K11539 carbonyl reductase 4 [EC:1.1.1.-]	1	1	1	1	1	1	1	1	1	1	1	1	1	1	1	1	1	1	1	0	1	1	1	1	1	1	1	1	1	1	1	1	1	1	1	1	1	1	1	1	1	1	1	1	1	0	1
311	hsa:125228	FAM210A, C18orf19, HsT2329; family with sequence similarity 210, member A	0	0	0	0	0	0	0	0	0	0	0	0	0	0	0	0	0	0	0	0	0	0	0	0	0	0	1	0	0	0	0	0	0	0	0	0	0	0	0	0	0	0	0	0	0	0	0
312	hsa:84129	ACAD11, ACAD-11; acyl-CoA dehydrogenase family, member 11; K11730 acyl-CoA dehydrogenase family member 11	1	0	0	1	0	0	0	1	1	1	1	1	1	1	0	1	1	1	0	0	0	1	0	1	1	1	1	1	1	1	1	1	0	1	1	1	1	1	0	0	1	1	1	0	1	1	1
313	hsa:10574	CCT7, CCTETA, CCTH, NIP7-1, TCP1ETA; chaperonin containing TCP1, subunit 7 (eta); K09499 T-complex protein 1 subunit eta	1	0	1	1	0	1	1	1	1	1	1	1	1	1	1	1	0	1	0	0	1	1	0	1	1	1	1	0	1	1	1	1	0	0	1	1	1	1	1	1	1	0	1	1	1	1	1
314	hsa:6843	VAMP1, SYB1, VAMP-1; vesicle-associated membrane protein 1 (synaptobrevin 1); K08510 vesicle-associated membrane protein 1	0	0	0	0	0	0	0	1	0	0	0	0	0	0	0	0	0	0	0	0	0	0	0	0	0	0	1	0	0	1	0	0	0	0	0	1	0	0	0	0	0	0	0	0	0	0	0
315	hsa:8540	AGPS, ADAP-S, ADAS, ADHAPS, ADPS, ALDHPSY; alkylglycerone phosphate synthase (EC:2.5.1.26); K00803 alkyldihydroxyacetonephosphate synthase [EC:2.5.1.26]	1	1	1	1	1	0	1	1	1	1	0	0	0	1	1	1	0	1	1	1	1	1	0	1	0	1	1	1	1	1	1	1	1	0	1	1	0	1	1	0	1	1	1	0	1	0	1
316	hsa:55278	QRSL1, GatA; glutaminyl-tRNA synthase (glutamine-hydrolyzing)-like 1; K02433 aspartyl-tRNA(Asn)/glutamyl-tRNA(Gln) amidotransferase subunit A [EC:6.3.5.6 6.3.5.7]	1	0	1	1	0	0	1	1	1	1	1	1	1	1	1	1	1	1	0	0	1	1	1	1	0	1	1	1	1	1	1	1	1	0	0	1	1	1	1	1	1	1	1	0	1	1	1
317	hsa:441024	MTHFD2L; methylenetetrahydrofolate dehydrogenase (NADP+ dependent) 2-like (EC:3.5.4.9 1.5.1.15); K13403 methylenetetrahydrofolate dehydrogenase(NAD+) / 5,10-methenyltetrahydrofolate cyclohydrolase [EC:1.5.1.15 3.5.4.9]	1	1	1	1	0	0	1	1	1	1	1	1	0	1	1	1	1	1	1	0	0	1	1	1	1	1	1	1	1	1	1	0	0	1	1	1	1	1	1	1	1	1	1	1	1	1	1
318	hsa:10588	MTHFS, HsT19268; 5,10-methenyltetrahydrofolate synthetase (5-formyltetrahydrofolate cyclo-ligase) (EC:6.3.3.2); K01934 5-formyltetrahydrofolate cyclo-ligase [EC:6.3.3.2]	1	1	1	1	0	0	0	1	0	0	1	1	0	0	1	1	1	1	0	1	0	0	1	1	1	0	1	0	1	1	1	0	0	1	1	1	0	1	1	1	1	1	1	0	1	0	0
319	hsa:54940	OCIAD1, ASRIJ, OCIA, TPA018; OCIA domain containing 1	0	0	0	0	0	0	0	0	0	0	0	0	0	0	0	0	0	0	0	0	0	0	0	0	0	0	1	0	0	0	0	0	0	0	0	0	0	0	0	0	0	0	0	0	0	0	0
320	hsa:60558	GUF1, EF-4; GUF1 GTPase homolog (S. cerevisiae)	1	1	1	1	0	1	1	1	1	1	1	1	1	1	1	1	1	1	1	1	1	1	1	1	1	1	1	1	1	1	1	1	0	1	1	1	1	1	1	1	1	1	1	1	1	1	1
321	hsa:339229	OXLD1, C17orf90; oxidoreductase-like domain containing 1	0	0	0	0	0	0	0	0	0	0	0	0	0	0	0	0	0	0	0	0	0	0	0	0	0	0	0	0	0	0	0	0	0	0	0	0	0	0	0	0	0	0	0	0	0	0	0
322	hsa:84419	C15orf48, FOAP-11, NMES1; chromosome 15 open reading frame 48	0	0	0	0	0	0	0	0	0	0	0	0	0	0	0	0	0	0	0	0	0	0	0	0	0	0	0	0	0	0	0	0	0	0	0	0	0	0	0	0	0	0	0	0	0	0	0
323	hsa:51700	CYB5R2, B5R.2; cytochrome b5 reductase 2 (EC:1.6.2.2); K00326 cytochrome-b5 reductase [EC:1.6.2.2]	0	1	1	1	0	1	0	1	1	1	1	0	0	0	1	1	0	0	0	1	0	1	0	1	0	1	1	1	0	1	1	0	1	0	1	1	0	0	1	0	1	0	1	0	1	1	1
324	hsa:53917	RAB24; RAB24, member RAS oncogene family; K07912 Ras-related protein Rab-24	0	0	0	1	0	1	0	1	0	0	0	0	0	0	0	0	0	0	0	0	0	0	0	0	1	0	1	0	0	1	0	0	0	0	0	1	0	0	0	0	0	0	1	0	0	0	0
325	hsa:84896	ATAD1, AFDC1, THORASE; ATPase family, AAA domain containing 1 (EC:3.6.1.3)	1	1	1	1	0	1	1	1	1	1	1	1	1	1	1	1	1	1	0	0	1	1	0	1	1	1	1	1	1	1	1	1	0	1	1	1	1	1	1	1	1	1	1	1	1	0	1
326	hsa:9751	SNPH, bA314N13.5; syntaphilin	0	0	0	0	0	0	0	0	0	0	0	0	0	0	0	0	0	0	0	0	0	0	0	0	0	0	1	0	0	0	0	0	0	0	0	0	0	0	0	0	0	0	0	0	0	0	0
327	hsa:60491	NIF3L1, ALS2CR1, CALS-7; NIF3 NGG1 interacting factor 3-like 1 (S. cerevisiae)	1	0	1	1	0	0	1	1	1	1	0	0	1	0	0	0	1	1	0	1	1	1	1	0	1	0	0	1	1	1	0	0	0	1	1	0	0	0	1	1	0	0	0	0	1	1	1
328	hsa:55177	RMDN3, FAM82A2, FAM82C, RMD-3, RMD3, ptpip51; regulator of microtubule dynamics 3	0	0	0	0	0	0	0	1	0	0	0	0	0	0	0	0	0	0	0	0	0	0	0	0	0	0	1	0	0	1	0	0	0	0	0	0	0	0	0	0	0	0	0	0	0	0	0
329	hsa:144363	LYRM5; LYR motif containing 5	0	0	0	0	0	0	0	1	0	0	0	0	0	0	0	0	0	0	0	0	0	0	0	0	0	0	1	0	0	1	0	0	0	0	0	0	0	0	0	0	0	0	0	0	0	0	0
330	hsa:284273	ZADH2; zinc binding alcohol dehydrogenase domain containing 2; K07119	1	1	1	1	0	0	1	1	1	1	0	0	1	1	1	1	1	1	0	1	1	1	1	1	1	1	1	1	0	1	1	1	1	0	1	1	1	1	1	1	1	1	1	0	1	1	1
331	hsa:29964	PRICKLE4, C6orf49, OBTP, OEBT, TOMM6; prickle homolog 4 (Drosophila)	0	0	0	0	0	0	0	1	0	0	0	0	0	0	0	0	0	0	0	0	0	0	0	0	0	0	1	0	0	1	0	0	0	0	0	1	0	0	0	0	0	0	0	0	0	0	0
332	hsa:10350	ABCA9, EST640918; ATP-binding cassette, sub-family A (ABC1), member 9; K05651 ATP-binding cassette, subfamily A (ABC1), member 9	1	1	1	1	0	1	1	1	1	1	1	0	1	1	1	1	1	1	0	1	1	1	1	1	1	1	1	1	1	1	1	1	1	1	1	1	1	1	0	1	1	1	1	1	1	1	1
333	hsa:5264	PHYH, LN1, LNAP1, PAHX, PHYH1, RD; phytanoyl-CoA 2-hydroxylase (EC:1.14.11.18); K00477 phytanoyl-CoA hydroxylase [EC:1.14.11.18]	0	0	0	0	0	0	1	1	1	0	0	0	0	0	0	0	0	0	0	0	0	0	0	0	0	0	1	0	0	1	1	0	0	0	0	1	0	0	0	0	1	1	1	0	0	0	1
334	hsa:57143	ADCK1; aarF domain containing kinase 1; K08869 aarF domain-containing kinase	1	0	1	1	0	0	1	1	1	1	1	0	0	1	1	1	0	0	0	1	1	1	0	1	0	1	1	1	1	1	1	0	1	0	1	1	1	0	1	0	1	1	1	0	0	0	1
335	hsa:55074	OXR1, TLDC3; oxidation resistance 1	1	0	1	0	0	0	0	1	0	0	0	0	1	0	0	0	0	0	0	0	0	0	0	0	0	0	1	0	0	1	0	0	0	0	0	1	0	0	0	0	0	0	0	0	0	1	0
336	hsa:23288	IQCE, 1700028P05Rik; IQ motif containing E	0	0	0	0	0	0	0	0	0	0	0	0	0	0	0	0	0	0	0	0	0	0	0	0	0	0	0	0	0	0	0	0	0	0	0	0	0	0	0	0	0	0	0	0	0	0	0
337	hsa:11067	C10orf10, DEPP, FIG; chromosome 10 open reading frame 10	0	0	0	0	0	0	0	0	0	0	0	0	0	0	0	0	0	0	0	0	0	0	0	0	0	0	0	0	0	0	0	0	0	0	0	0	0	0	0	0	0	0	0	0	0	0	0
338	hsa:153768	PRELID2; PRELI domain containing 2	0	0	0	0	0	0	0	1	0	0	0	0	0	0	0	0	0	0	0	0	0	0	0	0	0	0	1	0	0	0	0	0	0	0	0	0	0	0	0	0	0	0	0	0	0	0	0
339	hsa:84881	RPUSD4; RNA pseudouridylate synthase domain containing 4 (EC:5.4.99.12)	1	1	1	1	1	0	1	1	1	1	1	1	1	1	1	1	1	1	1	0	1	1	1	1	1	1	1	1	1	1	1	0	1	1	1	1	1	1	0	1	1	1	1	1	1	1	1
340	hsa:4141	MARS, METRS, MRS, MTRNS; methionyl-tRNA synthetase (EC:6.1.1.10); K01874 methionyl-tRNA synthetase [EC:6.1.1.10]	1	1	1	1	1	1	1	1	1	1	1	0	1	1	1	1	1	1	1	1	1	1	1	1	1	1	1	1	1	1	1	1	0	1	1	1	1	1	1	1	1	1	1	1	1	1	1
341	hsa:25880	TMEM186, C16orf51; transmembrane protein 186	0	0	0	0	0	0	0	0	0	0	0	0	0	0	0	0	0	0	0	0	0	0	0	0	0	0	1	0	0	0	0	0	0	0	0	0	0	0	0	0	0	0	0	0	0	0	0
342	hsa:11112	HIBADH, NS5ATP1; 3-hydroxyisobutyrate dehydrogenase (EC:1.1.1.31); K00020 3-hydroxyisobutyrate dehydrogenase [EC:1.1.1.31]	1	1	1	1	1	1	1	1	1	1	0	1	0	0	1	1	0	1	1	0	0	1	1	1	0	1	1	1	0	1	1	1	0	0	0	1	1	1	0	1	1	1	1	0	1	0	1
343	hsa:84293	FAM213A, C10orf58, PAMM; family with sequence similarity 213, member A	0	0	0	0	0	0	0	1	0	0	0	0	0	0	0	0	0	0	0	0	0	0	0	0	0	0	0	0	0	1	0	0	0	0	0	1	0	0	0	0	0	0	0	0	0	0	0
344	hsa:10922	FASTK, FAST; Fas-activated serine/threonine kinase (EC:2.7.11.8); K08290 Fas-activated serine/threonine kinase [EC:2.7.11.8]	0	0	0	0	0	0	0	0	0	0	0	0	0	0	0	0	0	0	0	0	0	0	0	0	0	0	0	0	0	0	0	0	0	0	0	0	0	0	0	0	0	0	0	0	0	0	0
345	hsa:57149	LYRM1, A211C6.1; LYR motif containing 1	0	0	0	0	0	0	0	1	0	0	0	0	0	0	0	0	0	0	0	0	0	0	0	0	0	0	0	0	0	1	0	0	0	0	0	0	0	0	0	0	0	0	0	0	0	0	0
346	hsa:9230	RAB11B, H-YPT3; RAB11B, member RAS oncogene family; K07905 Ras-related protein Rab-11B	0	0	0	0	0	1	0	1	0	0	0	0	0	0	0	0	0	0	0	0	0	1	0	0	0	0	1	0	0	1	0	0	0	0	0	1	0	0	0	0	0	1	0	0	0	0	0
347	hsa:2182	ACSL4, ACS4, FACL4, LACS4, MRX63, MRX68; acyl-CoA synthetase long-chain family member 4 (EC:6.2.1.3); K01897 long-chain acyl-CoA synthetase [EC:6.2.1.3]	1	1	1	1	0	0	1	1	1	1	0	0	1	1	1	1	1	1	0	1	1	1	1	1	0	1	1	1	1	1	1	1	1	1	1	1	1	0	1	0	1	1	1	0	1	1	1
348	hsa:51762	RAB8B; RAB8B, member RAS oncogene family; K07902 Ras-related protein Rab-8B	0	0	0	0	0	1	0	1	0	0	0	0	0	0	0	0	0	0	0	0	1	1	0	0	0	0	1	0	0	1	0	0	0	0	0	1	0	0	0	0	0	1	0	0	0	0	0
349	hsa:54988	ACSM5; acyl-CoA synthetase medium-chain family member 5 (EC:6.2.1.2); K01896 medium-chain acyl-CoA synthetase [EC:6.2.1.2]	1	1	1	1	1	0	1	1	1	1	0	1	1	1	1	1	1	1	0	0	1	1	1	1	0	1	1	1	1	1	1	1	0	1	1	1	1	0	1	0	1	1	1	0	1	1	1
350	hsa:4817	NIT1; nitrilase 1; K01506 [EC:3.5.-.-]	1	0	1	1	1	1	1	1	1	1	0	1	1	0	1	1	0	1	1	0	1	1	1	1	1	1	1	1	0	1	1	0	0	0	1	1	1	0	1	0	1	1	1	0	1	1	1
351	hsa:79714	CCDC51; coiled-coil domain containing 51	0	0	0	0	0	0	0	0	0	0	0	0	0	0	0	0	0	0	0	0	0	0	0	0	0	0	1	0	0	0	0	0	0	0	0	0	0	0	0	0	0	0	0	0	0	0	0
352	hsa:284184	C17orf89; chromosome 17 open reading frame 89	0	0	0	0	0	0	0	0	0	0	0	0	0	0	0	0	0	0	0	0	0	0	0	0	0	0	0	0	0	0	0	0	0	0	0	1	0	0	0	0	0	0	0	0	0	0	0
353	hsa:79899	PRR5L, PROTOR2; proline rich 5 like	0	0	0	0	0	0	0	0	0	0	0	0	0	0	0	0	0	0	0	0	0	0	0	0	0	0	0	0	0	1	0	0	0	0	0	0	0	0	0	0	0	0	0	0	0	0	0
354	hsa:140876	FAM65C, C20orf175, C20orf176, dJ530I15.2, dJ530I15.3; family with sequence similarity 65, member C	0	0	0	0	0	0	0	0	0	0	0	0	0	0	0	0	0	0	0	0	0	0	0	0	0	0	0	0	0	1	0	0	0	0	0	0	0	0	0	0	0	0	0	0	0	0	0
355	hsa:94160	ABCC12, MRP9; ATP-binding cassette, sub-family C (CFTR/MRP), member 12; K05672 ATP-binding cassette, subfamily C (CFTR/MRP), member 12	1	1	1	1	1	1	1	1	1	1	1	0	1	1	1	1	1	1	0	0	1	1	0	1	1	1	1	1	1	1	1	1	0	1	1	1	1	1	1	1	1	1	1	1	1	0	1
356	hsa:29083	GTPBP8, HSPC135; GTP-binding protein 8 (putative)	1	1	1	1	1	0	1	1	1	1	1	1	0	1	1	1	1	1	0	0	1	1	1	1	1	1	0	1	1	1	1	1	1	1	1	1	1	1	1	1	1	1	1	1	1	1	1
357	hsa:26073	POLDIP2, PDIP38, POLD4; polymerase (DNA-directed), delta interacting protein 2; K17809 polymerase delta-interacting protein 2	0	0	0	0	0	0	0	1	0	1	0	1	0	0	1	1	0	0	0	0	0	0	0	1	0	1	1	1	0	0	1	0	0	0	1	1	0	0	0	0	1	0	1	0	0	0	1
358	hsa:81855	SFXN3, BA108L7.2, SFX3; sideroflexin 3	0	0	0	0	0	0	0	1	0	0	0	0	0	0	0	0	0	0	0	0	0	0	0	0	0	0	1	0	0	1	0	0	0	0	0	0	0	0	0	0	0	0	0	0	0	0	0
359	hsa:224	ALDH3A2, ALDH10, FALDH, SLS; aldehyde dehydrogenase 3 family, member A2 (EC:1.2.1.3); K00128 aldehyde dehydrogenase (NAD+) [EC:1.2.1.3]	1	1	1	1	0	0	1	1	1	1	0	0	1	1	1	1	1	1	1	1	0	1	0	1	1	1	1	1	1	1	1	1	0	1	1	1	1	1	1	1	1	1	1	0	1	1	1
360	hsa:283377	SPRYD4; SPRY domain containing 4	0	0	0	0	0	0	0	1	0	0	0	0	0	0	0	0	0	0	0	0	0	0	0	0	0	0	1	0	0	0	0	0	0	0	0	0	0	0	0	0	0	0	0	0	0	0	0
361	hsa:4913	NTHL1, NTH1, OCTS3; nth endonuclease III-like 1 (E. coli) (EC:4.2.99.18); K10773 endonuclease III [EC:4.2.99.18]	1	1	1	1	1	1	1	1	1	1	1	0	1	1	1	1	1	1	0	1	1	1	1	1	1	1	1	1	0	1	1	1	0	1	1	1	1	1	1	1	1	1	1	1	1	1	1
362	hsa:11022	TDRKH, TDRD2; tudor and KH domain containing	0	0	0	0	0	1	0	1	0	0	1	0	0	0	0	0	0	0	1	0	0	0	0	1	0	0	1	1	0	1	1	0	0	0	0	1	0	0	0	0	0	0	0	0	0	0	0
363	hsa:55969	C20orf24, RIP5; chromosome 20 open reading frame 24	0	0	0	0	0	0	0	1	0	0	0	0	0	0	0	0	0	0	0	0	0	0	0	0	1	0	1	0	0	1	0	0	0	0	0	1	0	0	0	0	0	0	0	0	0	0	0
364	hsa:117145	THEM4, CTMP; thioesterase superfamily member 4 (EC:3.1.2.2); K16339 thioesterase superfamily member 4	1	0	1	0	1	0	0	1	0	0	0	0	0	0	0	0	0	0	0	0	1	1	0	0	0	0	0	0	0	1	0	0	0	0	0	0	1	0	0	0	0	1	0	0	0	0	0
365	hsa:9489	PGS1; phosphatidylglycerophosphate synthase 1 (EC:2.7.8.5); K00995 CDP-diacylglycerol--glycerol-3-phosphate 3-phosphatidyltransferase [EC:2.7.8.5]	0	1	0	0	0	0	0	1	0	0	0	0	0	0	0	1	0	0	0	0	0	0	0	0	0	0	1	1	0	1	0	0	0	0	0	0	0	0	0	0	0	0	0	0	0	0	0
366	hsa:6342	SCP2, NLTP, NSL-TP, SCP-2, SCP-CHI, SCP-X, SCPX; sterol carrier protein 2 (EC:2.3.1.176); K08764 sterol carrier protein 2 [EC:2.3.1.176]	1	1	1	1	0	1	0	1	1	1	0	1	1	1	0	1	0	1	0	0	0	1	0	1	1	1	1	1	1	1	1	1	0	0	1	1	1	0	0	1	1	1	1	0	1	1	1
367	hsa:118881	COMTD1; catechol-O-methyltransferase domain containing 1	1	0	1	1	1	0	0	1	1	1	0	0	1	0	0	1	1	0	1	1	0	1	0	0	1	0	0	0	1	1	1	0	1	1	1	1	0	0	1	1	1	1	0	0	1	1	1
368	hsa:64753	CCDC136; coiled-coil domain containing 136	0	0	0	0	0	1	0	0	0	0	0	0	0	0	0	0	0	0	0	0	0	0	0	0	1	0	1	0	0	0	0	0	0	0	0	0	0	0	0	0	0	0	0	0	0	0	0
369	hsa:23761	PISD, DJ858B16, PSD, PSDC, PSSC, dJ858B16.2; phosphatidylserine decarboxylase (EC:4.1.1.65); K01613 phosphatidylserine decarboxylase [EC:4.1.1.65]	1	1	0	0	0	0	1	1	0	1	0	0	1	0	0	1	0	0	0	0	0	0	1	0	1	1	1	1	0	1	0	0	0	0	0	1	0	0	0	0	1	0	0	0	1	0	0
370	hsa:79979	TRMT2B, CXorf34, dJ341D10.3; tRNA methyltransferase 2 homolog B (S. cerevisiae) (EC:2.1.1.35); K15331 tRNA (uracil-5-)-methyltransferase [EC:2.1.1.35]	1	1	1	0	0	1	0	1	0	1	1	0	1	0	1	1	1	1	0	0	1	1	0	0	1	1	1	1	1	1	0	0	0	1	1	1	1	1	1	1	1	1	1	0	1	1	1
371	hsa:4677	NARS, ASNRS, NARS1; asparaginyl-tRNA synthetase (EC:6.1.1.22); K01893 asparaginyl-tRNA synthetase [EC:6.1.1.22]	1	1	1	1	0	1	1	1	1	1	1	1	1	1	1	1	1	1	1	1	1	1	1	1	1	1	1	1	1	1	1	1	0	1	1	1	1	1	1	1	1	1	1	1	1	0	1
372	hsa:51250	C6orf203, PRED31, RP11-59I9.1; chromosome 6 open reading frame 203	0	0	0	0	0	0	0	0	0	0	0	0	0	0	0	0	0	0	0	0	0	0	0	0	0	0	1	0	0	1	0	0	0	0	0	0	0	1	0	0	0	0	0	0	0	0	0
373	hsa:57616	TSHZ3, TSH3, ZNF537; teashirt zinc finger homeobox 3; K09236 teashirt	0	0	0	0	0	0	0	0	0	0	0	0	0	0	0	0	0	0	0	0	0	0	0	0	0	0	1	0	0	0	0	0	0	0	0	0	0	0	0	0	0	0	0	0	0	0	0
374	hsa:1819	DRG2; developmentally regulated GTP binding protein 2; K06944	1	1	1	1	1	0	1	1	1	1	1	1	1	1	1	1	1	1	0	1	1	1	1	1	1	1	1	1	1	1	1	1	0	1	1	1	1	1	1	1	1	1	1	1	1	1	1
375	hsa:23590	PDSS1, COQ1, COQ10D2, DPS, RP13-16H11.3, SPS, TPRT, TPT, TPT_1, hDPS1; prenyl (decaprenyl) diphosphate synthase, subunit 1 (EC:2.5.1.91); K12504 decaprenyl-diphosphate synthase subunit 1 [EC:2.5.1.91]	1	1	1	1	0	1	1	1	1	1	1	1	1	1	1	1	1	1	1	0	1	1	1	1	1	1	1	1	1	1	1	1	1	1	1	1	1	1	0	1	1	1	1	1	1	1	1
376	hsa:80142	PTGES2, C9orf15, GBF-1, GBF1, PGES2, mPGES-2; prostaglandin E synthase 2 (EC:5.3.99.3); K05309 microsomal prostaglandin-E synthase 2 [EC:5.3.99.3]	0	0	0	0	0	0	0	0	0	0	0	0	0	0	0	0	0	0	0	0	0	0	0	0	0	0	1	0	0	1	0	0	0	0	0	1	0	0	0	0	0	0	0	0	0	0	0
377	hsa:64172	OSGEPL1, Qri7; O-sialoglycoprotein endopeptidase-like 1 (EC:3.4.24.57); K01409 O-sialoglycoprotein endopeptidase [EC:3.4.24.57]	1	1	1	1	1	1	1	1	1	1	1	0	1	1	1	1	1	1	1	1	1	1	1	1	1	1	1	1	1	1	1	1	0	1	1	1	1	1	1	1	1	1	1	1	1	1	1
378	hsa:4898	NRD1, hNRD1, hNRD2; nardilysin (N-arginine dibasic convertase) (EC:3.4.24.61); K01411 nardilysin [EC:3.4.24.61]	1	1	1	1	0	1	1	1	1	0	0	0	1	0	1	1	0	0	0	0	0	1	0	0	1	1	1	1	0	1	1	0	0	1	1	1	0	0	0	0	1	1	1	0	1	1	0
379	hsa:51110	LACTB2; lactamase, beta 2	1	1	1	1	0	0	1	1	1	1	1	1	0	1	1	1	1	1	0	0	1	1	0	1	1	1	1	1	1	1	1	1	0	1	1	1	1	0	0	1	1	1	1	1	1	1	1
380	hsa:51012	SLMO2, C20orf45, PRELID3B, dJ543J19.5; slowmo homolog 2 (Drosophila)	0	0	0	0	0	0	0	1	0	0	0	0	0	0	0	0	0	0	0	0	0	0	0	0	0	0	1	0	0	1	0	0	0	0	0	1	0	0	0	0	0	0	0	0	0	0	0
[truncated: 626 more rows]
[truncated: 206 more columns]

## Sheet: Table_S5
#GeneName:gene names of human mitochondrial F1Fo ATP synthase subunits.
[truncated: 20 more rows]
[truncated: 12 more columns]

[truncated: 3 more sheets: Table_S6, Table_S7, Table_S8]
